# Supplementary material for: G-protein coupled receptor, signal and signal-transduction related transcript mapping in nigral volume and pigmented neurons reveals a potential deficit of nigral feedback signals associated with Parkinson’s disease
Source: PLoS One. 2026 Jul 24;21(7):e0352503. doi: 10.1371/journal.pone.0352503 (PMC13399538; doi:10.1371/journal.pone.0352503)
Supplement: S1 Table — Columns include GSE, whether the study was microarray (platform id) or next generation sequencing (NGS). Type of tissue used and associated reference. (XLSX) [file pone.0352503.s001.xlsx]

## Sheet: Table S1
		Platform	Tissue	REFERENCE
1	GSE8397	GPL96 or GPL97	SN lateral and medial	Moran LB, Duke DC, Deprez M, Dexter DT et al. Whole genome expression profiling of the medial and lateral substantia nigra in Parkinson's disease. Neurogenetics 2006 Mar;7(1):1-11. PMID: 16344956
2	GSE7621	GPL570	SN	Lesnick TG, Papapetropoulos S, Mash DC, Ffrench-Mullen J et al. A genomic pathway approach to a complex disease: axon guidance and Parkinson disease. PLoS Genet 2007 Jun;3(6):e98. PMID: 17571925
3	GSE7307	GPL570	SNpc	Contact name Richard B Roth E-mail(s) rroth@neurocrine.com Organization name Neurocrine Biosciences, Inc.
4	GSE43490	GPL6480	SN (Braak4)	Corradini BR, Iamashita P, Tampellini E, Farfel JM et al. Complex network-driven view of genomic mechanisms underlying Parkinson's disease: analyses in dorsal motor vagal nucleus, locus coeruleus, and substantia nigra. Biomed Res Int 2014;2014:543673. PMID: 25525598
5	GSE42966	GPL4133	SN (Braak4)	Bando SY, Iamashita P, Fujita A, Tampellini E, Farfel JM, Grinberg LT, Moreira-Filho CA
6	GSE20333	GPL201	SN	Edna G, Silvia M, Jasmine J, Sharon Z, Ninette A, Gideon R, Jie L, Rivka R, Wolfgang R, Riederer P, Moussa YB
7	GSE20292	GPL96	SN	Zhang Y, James M, Middleton FA, Davis RL. Transcriptional analysis of multiple brain regions in Parkinson's disease supports the involvement of specific protein processing, energy metabolism, and signaling pathways, and suggests novel disease mechanisms. Am J Med Genet B Neuropsychiatr Genet 2005 Aug 5;137B(1):5-16. PMID: 15965975
8	GSE20164	GPL96	SN	Zheng B, Liao Z, Locascio JJ, Lesniak KA et al. PGC-1α, a potential therapeutic target for early intervention in Parkinson's disease. Sci Transl Med 2010 Oct 6;2(52):52ra73. PMID: 20926834
9	GSE20163	GPL96	SN	Zheng B, Liao Z, Locascio JJ, Lesniak KA et al. PGC-1α, a potential therapeutic target for early intervention in Parkinson's disease. Sci Transl Med 2010 Oct 6;2(52):52ra73. PMID: 20926834
10	GSE136666	NGS	SN	Xicoy H, Brouwers JF, Wieringa B, Martens GJM. Explorative Combined Lipid and Transcriptomic Profiling of Substantia Nigra and Putamen in Parkinson's Disease. Cells 2020 Aug 26;9(9). PMID: 32858884
11	GSE114517	NGS	SN	Simchovitz A, Hanan M, Yayon N, Lee S et al. A lncRNA survey finds increases in neuroprotective LINC-PINT in Parkinson's disease substantia nigra. Aging Cell 2020 Mar;19(3):e13115. PMID: 32080970
1	GSE24378	GPL1352	pigmented neurons	Zheng B, Liao Z, Locascio JJ, Lesniak KA et al. PGC-1α, a potential therapeutic target for early intervention in Parkinson's disease. Sci Transl Med 2010 Oct 6;2(52):52ra73. PMID: 20926834
2	GSE20141	GPL570	pigmented neurons	Zheng B, Liao Z, Locascio JJ, Lesniak KA et al. PGC-1α, a potential therapeutic target for early intervention in Parkinson's disease. Sci Transl Med 2010 Oct 6;2(52):52ra73. PMID: 20926834
3	GSE114918	NGS	pigmented neurons	Aguila J, Cheng S, Kee N, Cao M et al. Spatial RNA Sequencing Identifies Robust Markers of Vulnerable and Resistant Human Midbrain Dopamine Neurons and Their Expression in Parkinson's Disease. Front Mol Neurosci 2021;14:699562. PMID: 34305528
4	GSE182622	NGS	pigmented neurons	Tiklová K, Gillberg L, Volakakis N, Lundén-Miguel H et al. Disease Duration Influences Gene Expression in Neuromelanin-Positive Cells From Parkinson's Disease Patients. Front Mol Neurosci 2021;14:763777. PMID: 34867188
1	GSE205450	NGS	Putamen / Caudate nucleus	Irmady K, Hale CR, Qadri R, Fak J et al. Blood transcriptomic signatures associated with molecular changes in the brain and clinical outcomes in Parkinson's disease. Nat Commun 2023 Jul 5;14(1):3956. PMID: 37407548
