# Supplementary material for: G-protein coupled receptor, signal and signal-transduction related transcript mapping in nigral volume and pigmented neurons reveals a potential deficit of nigral feedback signals associated with Parkinson’s disease
Source: PLoS One. 2026 Jul 24;21(7):e0352503. doi: 10.1371/journal.pone.0352503 (PMC13399538; doi:10.1371/journal.pone.0352503)
Supplement: S3 Table — The columns show receptor (GPCR) along with measures of transcript abundance (TPM) and, for the first 34 receptors, primary signal transduction mechanisms (from https://www.guidetopharmacology.org/GRAC). (XLSX) [file pone.0352503.s003.xlsx]

## Sheet: Sheet1
	Pigmented neurons								Substantia nigra									Caudate nucleus									Putamen
GOI	control TPM log2 mean	SEM	n	DEA log2 mean	SEM	n	P value	Sig?	GOI	control TPM log2 mean	SEM	n	DEA mean	SEM	n	P value	Sig?	GOI	control TPM log2 mean	SEM	n	DEA log2 mean	SEM	n	P value	Sig?	GOI	control TPM log2 mean	SEM	n	DEA log2 mean	SEM	n	P value	Sig?
A1BG	0.468942	1.2591	19	0.5088	0.4112	26	0.227451		A1BG	-1.55024	0.837511	14	0.145042	0.152019	50	0.344713		A1BG	4.14186	0.128118	40	0.806581	0.183053	35	8.9352e-05	8.9352e-05	A1BG	4.33771	0.0744603	40	0.9224	0.215	35	0.000139939	0.000139939
AANAT	-2.10424	1.13414	12	0.6868	0.6036	24	0.266925		AANAT	-0.553782	1.0639	12	0.234599	0.128874	77	0.0726393		AANAT	0.16676	0.303587	40	1.22141	0.341578	33	0.00113377	0.00113377	AANAT	0.0307719	0.194855	37	1.252	0.3588	31	0.00151314	0.00151314
ABL1	1.76956	1.39006	24	-0.121943	0.27891	30	0.665195		ABL1	4.19928	1.1546	16	0.337856	0.0709199	77	8.91281e-06	8.91281e-06	ABL1	5.87037	0.0783687	40	0.380548	0.096736	35	0.000391226	0.000391226	ABL1	5.90108	0.0679815	40	0.3938	0.1056	35	0.000696086	0.000696086
ABL2	1.1342	1.01994	25	0.226161	0.190058	31	0.243395		ABL2	2.18981	0.875865	16	0.203094	0.0655734	73	0.00278447	0.00278447	ABL2	4.47553	0.0903085	40	0.352998	0.0796528	35	9.2468e-05	9.2468e-05	ABL2	4.3848	0.0637419	40	0.4994	0.1004	35	1.8678e-05	1.8678e-05
ACAN	-2.63504	0.623268	4	0.5591	0.5552	19	0.327261		ACAN	-1.02316	0.995694	16	0.362488	0.0952156	81	0.000274269	0.000274269	ACAN	0.203707	0.146803	40	0.706019	0.17237	35	0.000245752	0.000245752	ACAN	0.037378	0.113934	40	0.6781	0.1861	35	0.000884684	0.000884684
ACBD3	3.24669	1.74678	25	-0.1395	0.2084	31	0.508319		ACBD3	3.71023	1.19038	16	0.0567053	0.0561758	82	0.315777		ACBD3	5.36531	0.0480829	40	0.519391	0.12175	35	0.000150108	0.000150108	ACBD3	5.31262	0.0415589	40	0.5716	0.1393	35	0.000241186	0.000241186
ACE	-1.49077	1.19982	19	0.210329	0.496314	26	0.675348		ACE	-1.66334	1.15296	14	0.131289	0.13062	69	0.318403		ACE	3.44644	0.254119	40	-0.243579	0.287231	35	0.402356		ACE	3.60829	0.20552	40	-0.244	0.2596	35	0.353878
ACE2	-1.45444	1.71675	8	0.648555	0.630802	22	0.31558		ACE2	-4.24691	0.935913	12	0.287215	0.123918	70	0.0234323		ACE2	-2.91821	0.293734	36	0.367266	0.378928	24	0.342515		ACE2	-3.36725	0.126606	37	0.6978	0.3294	27	0.0438322
ACHE	5.99675	1.54637	25	-0.0338749	0.285118	31	0.906218		ACHE	4.47036	1.4637	16	-0.496557	0.119291	76	8.30815e-05	8.30815e-05	ACHE	5.35668	0.207716	40	-0.564176	0.253816	35	0.0329841		ACHE	5.21173	0.306788	40	-0.07611	0.3569	34	0.832408
ACKR1	3.92354	1.29337	25	0.2266	0.3735	21	0.550948		ACKR1	2.55243	2.26599	14	0.249738	0.206508	70	0.230661		ACKR1	4.71435	0.134476	40	0.398454	0.227721	35	0.0891814		ACKR1	4.63393	0.185936	40	0.6878	0.2907	35	0.023829	0.023829
ACKR2	-0.890206	1.47808	6	0.3409	0.8692	12	0.702364		ACKR2	-1.02908	1.14529	16	0.256084	0.146037	71	0.083885		ACKR2	2.38064	0.0967249	40	0.959406	0.200841	35	3.337e-05	3.337e-05	ACKR2	2.43378	0.088963	40	1.087	0.2329	35	4.64206e-05	4.64206e-05
ACKR3	0.39988	1.20775	11	-0.04951	0.5992	18	0.935109		ACKR3	2.88877	1.02548	16	0.0618696	0.129361	71	0.633949		ACKR3	4.5192	0.234211	40	0.144508	0.235556	35	0.543637		ACKR3	4.15722	0.0996278	40	0.6347	0.2123	35	0.00515404	0.00515404
ACKR4	-1.04221	1.75839	12	0.07216	0.8098	14	0.930353		ACKR4	-0.887043	0.723515	13	0.531183	0.122904	65	5.50836e-05	5.50836e-05	ACKR4	0.603712	0.167015	40	0.248089	0.200065	33	0.22396		ACKR4	-0.0801859	0.101822	39	0.4837	0.1926	34	0.0171027	0.0171027
ACP6	-1.45944	1.4133	25	-0.07312	0.3188	28	0.820324		ACP6	0.986441	0.796792	16	0.177654	0.0686366	76	0.0115764	0.0115764	ACP6	2.35372	0.0678421	39	0.548665	0.116243	35	3.9513e-05	3.9513e-05	ACP6	2.2	0.077742	40	0.7714	0.1235	35	4.15634e-07	4.15634e-07
ACTB	8.57811	1.52375	25	-0.07344	0.1742	31	0.676369		ACTB	8.30214	1.50072	16	0.17899	0.0691319	81	0.0114279	0.0114279	ACTB	10.9322	0.0742849	40	-0.191034	0.0517419	35	0.00077528	0.00077528	ACTB	10.9279	0.0834028	40	-0.0892	0.06438	35	0.174944
ADA	0.737533	0.952965	10	-0.148551	0.636745	24	0.817594		ADA	1.12581	1.24994	15	0.316167	0.0964762	73	0.00161553	0.00161553	ADA	3.18526	0.0919723	40	0.4173	0.138582	35	0.0048813	0.0048813	ADA	3.32358	0.126305	40	0.4405	0.1807	35	0.020149	0.020149
ADAM2	-1.89732	1.12978	2	0.466564	0.591135	16	0.442253		ADAM2	-3.87203	0.523947	3	0.389963	0.174245	62	0.0288819		ADAM2	-2.18005	1.19553	7						ADAM2	-2.94862	0.513898	10	1.25	1.219	3	0.413124
ADAM7	-1.41423	1.31918	12	0.65189	0.534147	26	0.233688		ADAM7	-2.90628	0.518126	10	0.243877	0.136473	62	0.0789059		ADAM7	-2.66338	0.328708	29	0.08255		17	0.868241		ADAM7	-3.29816	0.219849	29	1.223	0.3744	20	0.00406308
ADAM8	-1.11836	1.2213	13	1.06309	0.559015	26	0.0687915		ADAM8	-0.00213303	0.434739	15	0.32504	0.126702	81	0.0121741		ADAM8	1.50122	0.161025	40	0.5565	0.4897	34	0.0162132		ADAM8	1.39833	0.120612	40	0.5845	0.1729	34	0.00187795	0.00187795
ADAM9	1.14653	1.32557	25	-0.064589	0.196319	30	0.744519		ADAM9	1.78611	0.322225	16	-0.0204086	0.0780142	81	0.794301		ADAM9	2.96938	0.104362	40	0.3088	0.2196	35	0.00818998	0.00818998	ADAM9	2.7411	0.0702855	40	0.2927	0.09499	35	0.00406009	0.00406009
ADAM10	0.661027	1.19284	23	-0.377148	0.261761	31	0.159994		ADAM10	3.26747	0.280414	16	0.285266	0.0646492	77	3.32427e-05	3.32427e-05	ADAM10	4.47003	0.0456454	40	0.3401	0.1099	34	0.000749072	0.000749072	ADAM10	4.50199	0.0487393	40	0.4047	0.1101	35	0.000808941	0.000808941
ADAM11	1.08587	1.54132	24	0.275711	0.327961	30	0.407404		ADAM11	2.28182	0.392703	16	0.0388683	0.130873	82	0.767233		ADAM11	3.49699	0.170637	40	-0.5787	0.09155	35	0.00460734	0.00460734	ADAM11	3.69326	0.179742	40	-0.3972	0.2352	35	0.100355
ADAM12	-2.68896	1.57369	17	0.180601	0.501566	26	0.721815		ADAM12	0.0378639	0.297683	16	0.367361	0.0988371	76	0.0003864		ADAM12	2.24774	0.146593	40	0.04601	0.1908	35	0.740619		ADAM12	2.01936	0.101189	40	0.2358	0.128	35	0.0741066
ADAM17	1.14728	1.31374	25	0.218558	0.328676	28	0.511714		ADAM17	1.84658	0.265472	16	0.238474	0.0648498	80	0.000428232	0.000428232	ADAM17	3.78989	0.116968	40	0.6171	0.1379	35	2.778e-06	2.778e-06	ADAM17	3.83239	0.0438498	40	0.6959	0.1073	35	2.03244e-07	2.03244e-07
ADAM18	-1.5018	1.29753	9	0.696011	0.60069	20	0.260941		ADAM18	-2.91819		1	0.317033	0.170421	60	0.0678301		ADAM18	-1.60266	0.205666	38	0.8804	0.11	29	0.0056679		ADAM18	-1.56656	0.164736	38	0.8883	0.3091	32	0.00726775
ADAM19	-0.235642	1.36581	19	0.0547853	0.370355	28	0.8835		ADAM19	1.01851	0.394464	16	0.260987	0.0759927	82	0.000938908		ADAM19	1.89064	0.123507	40	0.3039	0.2938	35	0.120257		ADAM19	2.11268	0.123331	40	0.2167	0.1851	35	0.250067
ADAM20	-1.08451	0.982111	24	0.182023	0.304125	27	0.554677		ADAM20	-0.414104	0.268831	16	0.32397	0.111563	77	0.00482237	0.00482237	ADAM20	0.436423	0.165052	40	0.109	0.1907	32	0.659916		ADAM20	0.247167	0.153073	39	0.7868	0.1861	33	0.000183383	0.000183383
ADAM21	-0.412169	1.48835	12	0.564728	0.46961	24	0.241386		ADAM21	-0.57857	0.181014	15	0.294684	0.0790923	70	0.000394428	0.000394428	ADAM21	0.202945	0.133882	40	0.3477	0.2453	35	0.0687652		ADAM21	0.412227	0.11772	39	0.1637	0.1971	34	0.412225
ADAM22	2.5681	1.20676	25	0.199541	0.201247	31	0.329362		ADAM22	3.30882	0.24456	16	0.07698	0.0716245	80	0.285748		ADAM22	4.17278	0.151898	40	-0.1156	0.185	35	0.21711		ADAM22	4.20232	0.10471	40	0.07057	0.1145	35	0.541715
ADAM23	4.17509	1.43894	25	-0.178323	0.187189	29	0.348925		ADAM23	3.64624	0.342347	16	-0.550912	0.121919	76	2.27826e-05		ADAM23	5.05728	0.254236	40	-0.5861	0.09191	35	0.0201316	0.0201316	ADAM23	5.0924	0.258371	40	-0.1714	0.2606	35	0.515142
ADAM28	-1.71519	1.62398	20	0.592219	0.457871	29	0.206436		ADAM28	1.89759	0.276664	16	0.262467	0.114177	81	0.0241281		ADAM28	2.08828	0.12618	40	0.4061	0.2404	35	0.0287854	0.0287854	ADAM28	1.56806	0.158806	40	0.6161	0.1819	35	0.00180035	0.00180035
ADAM29	-1.23426	1.30667	14	1.07139	0.699591	12	0.153896		ADAM29	-2.27859	0.37731	10	-0.509267	0.35278	15	0.17086		ADAM29	-3.10839	0.369833	30	-0.1773	0.1778	11	0.658252		ADAM29	-3.2057	0.21102	26	0.6333	0.2308	13	0.017817
ADAM30				0.556454	0.602865	16	0.370608		ADAM30	-3.48702	0.622816	3	0.297802	0.133898	63	0.0297937		ADAM30	-1.11914	1.1492	7	-0.1925	0.3891	2	0.798096		ADAM30	-3.11756	0.53483	4	-0.78	0.92	2	0.552309
ADAM32	-0.404291	1.38761	20	0.737513	0.427586	28	0.0959891		ADAM32	-2.05576	0.150678	15	0.110041	0.254449	32	0.668396		ADAM32	4.70311	0.107583	40	0.7708	0.5864	35	0.000106172	0.000106172	ADAM32	4.6259	0.0899496	40	0.9794	0.1859	34	8.34047e-06	8.34047e-06
ADAM33	-0.910442	1.29552	11	1.09461	0.473353	22	0.0309816		ADAM33	0.902665	0.468433	16	0.402676	0.141967	51	0.00657078	0.00657078	ADAM33	2.47899	0.177608	40	0.8693	0.1758	34	0.000152113	0.000152113	ADAM33	2.30971	0.133403	40	0.9283	0.2159	35	0.000136127	0.000136127
ADAMTS1	0.149479	1.47515	11	0.380488	0.481522	27	0.436572		ADAMTS1	3.16541	0.531164	16	0.642249	0.132489	82	5.93612e-06		ADAMTS1	4.0657	0.152023	40	0.6932	0.2032	35	0.00130501	0.00130501	ADAMTS1	4.16352	0.130701	40	0.6299	0.2091	35	0.00487479	0.00487479
ADAMTS2	-0.759173	1.50825	23	1.12497	0.394349	31	0.00777802		ADAMTS2	0.955227	0.29815	15	-0.0733282	0.10504	78	0.487221		ADAMTS2	0.791305	0.143114	40	0.8361	0.1978	35	7.0864e-05	7.0864e-05	ADAMTS2	0.951564	0.117524	40	0.7224	0.1838	35	0.000394504	0.000394504
ADAMTS3	-2.45861	1.66179	3	1.40761	0.823917	19	0.104742		ADAMTS3	-2.25192	0.249019	15	0.23043	0.107134	70	0.0349923		ADAMTS3	1.77658	0.230557	40	-0.6702	0.1849	35	0.00881034	0.00881034	ADAMTS3	1.47106	0.283793	40	-0.04476	0.3104	34	0.886221
ADAMTS4	-2.08137	1.71533	20	0.259748	0.458063	26	0.575731		ADAMTS4	4.26981	0.339283	16	0.109064	0.194652	33	0.579176		ADAMTS4	4.80876	0.182447	40	0.2187	0.2411	35	0.184351		ADAMTS4	5.15762	0.128921	40	0.1148	0.1861	35	0.541495
ADAMTS5	-1.9061	1.50236	14	0.329203	0.451929	27	0.472855		ADAMTS5	-0.966871	0.146307	15	0.310392	0.099306	77	0.00251315	0.00251315	ADAMTS5	-0.237998	0.141919	40	0.08827	0.1614	34	0.546026		ADAMTS5	-0.329896	0.152468	39	-0.07156	0.2539	34	0.779855
ADAMTS6	-3.0213	1.29452	18	0.0822601	0.538235	24	0.879863		ADAMTS6	-0.913844	0.233504	14	0.240889	0.108171	75	0.0289947		ADAMTS6	-0.641233	0.157855	40	0.3006	0.1447	34	0.110342		ADAMTS6	-0.841872	0.119363	40	0.5177	0.1851	34	0.00854807	0.00854807
ADAMTS7	-3.09793	0.890147	7	0.65827	0.585378	22	0.273482		ADAMTS7	-1.34031	0.367367	15	0.293658	0.11039	80	0.00945414	0.00945414	ADAMTS7	1.87493	0.122914	40	0.3508	0.1832	34	0.0930412		ADAMTS7	1.7916	0.143584	40	0.1672	0.2163	34	0.445184
ADAMTS8	-1.12166	1.92688	11	0.0115242	0.406001	23	0.977611		ADAMTS8	0.94382	0.414232	16	0.225451	0.131449	77	0.0903981		ADAMTS8	3.79425	0.125757	40	-0.5033	0.2028	35	0.00357285	0.00357285	ADAMTS8	4.07003	0.14622	40	-0.4563	0.1551	35	0.00583209	0.00583209
ADAMTS9	-0.993398	1.59365	14	0.614081	0.478333	27	0.210538		ADAMTS9	1.59919	0.42485	16	0.308995	0.127511	81	0.0176389		ADAMTS9	2.28499	0.190037	40	1.282	0.1608	35	2.002e-05	2.002e-05	ADAMTS9	1.89471	0.190504	40	1.461	0.2951	35	1.99194e-05	1.99194e-05
ADAMTS10	-0.943134	1.50402	20	0.505395	0.413741	28	0.232446		ADAMTS10	1.89249	0.35527	16	0.0315511	0.129453	47	0.808527		ADAMTS10	3.00972	0.132142	40	0.7061	0.259	35	8.749e-05	8.749e-05	ADAMTS10	3.18429	0.117055	40	0.7166	0.1933	35	0.000743065	0.000743065
ADAMTS12	-2.19521	1.32127	11	0.349409	0.60105	23	0.566927		ADAMTS12	-2.09924	0.427827	13	0.137381	0.102639	73	0.184951		ADAMTS12	-0.769091	0.164298	40	-0.3347	0.1587	35	0.11063		ADAMTS12	-1.23484	0.193761	39	-0.04365	0.2317	34	0.85176
ADAMTS13	-0.782993	1.06571	19	-0.0668695	0.34026	28	0.845671		ADAMTS13	1.20423	0.354329	16	0.069162	0.0952742	79	0.470057		ADAMTS13	3.02829	0.0706554	40	0.2998	0.2043	35	0.0432955		ADAMTS13	3.08097	0.0814051	40	0.2915	0.1548	35	0.0682132
ADAMTS14	-2.62991	1.14491	4	0.0980568	0.473214	20	0.838047		ADAMTS14	1.04492	0.400919	16	0.0890837	0.15163	49	0.559618		ADAMTS14	2.7469	0.178801	40	-0.4715	0.1428	35	0.214204		ADAMTS14	3.30547	0.201796	39	-0.5254	0.4084	34	0.207289
ADAMTS15	-1.60224	2.26392	7	1.16633	0.458946	19	0.0204675		ADAMTS15	-1.07788	0.447522	14	0.302351	0.181086	45	0.102088		ADAMTS15	-0.456955	0.154006	40	0.2132	0.3725	32	0.34705		ADAMTS15	-0.52314	0.110938	39	0.08073	0.223	33	0.719787
ADAMTS16	-2.40171	1.04509	8	0.29713	0.501824	21	0.560418		ADAMTS16	-2.38186	0.235313	15	0.240593	0.151968	46	0.120382		ADAMTS16	0.582788	0.119782	40	0.6769	0.2233	35	0.000301076	0.000301076	ADAMTS16	0.565628	0.121475	40	0.8046	0.1959	35	0.000238018	0.000238018
ADAMTS17	-3.84167	1.30901	19	1.02185	0.488466	27	0.0463543		ADAMTS17	-0.85745	0.277664	16	0.240361	0.187335	33	0.208689		ADAMTS17	1.42709	0.0984641	40	0.4073	0.1682	35	0.00430283	0.00430283	ADAMTS17	1.26432	0.08538	40	0.5174	0.1373	35	0.000623457	0.000623457
ADAMTS18	-0.526827	0.871398	6	0.016538	0.554754	20	0.976528		ADAMTS18	0.879745	0.568047	15	-0.139704	0.350113	46	0.691761		ADAMTS18	1.46322	0.253316	40	0.275	0.1331	35	0.429871		ADAMTS18	1.47526	0.253131	40	0.2934	0.3799	35	0.445204
ADAMTS19	-2.0889	1.08497	16	0.877609	0.439243	26	0.0567056		ADAMTS19	-0.178953	0.254946	14	0.382487	0.270365	31	0.16745		ADAMTS19	2.1743	0.183601	40	-0.3055	0.3442	35	0.183315		ADAMTS19	2.14732	0.18862	40	0.2301	0.2352	35	0.334955
ADAMTS20	-3.83033		1	0.723172	0.686927	16	0.309114		ADAMTS20	-2.87905	0.423846	13	0.161073	0.115975	64	0.169766		ADAMTS20	-2.95668	0.226968	36	-0.05654	0.2249	21	0.859645		ADAMTS20	-3.55991	0.183893	32	1.173	0.4123	15	0.0129792
ADCY1	1.38994	1.69093	25	0.247232	0.263763	31	0.356076		ADCY1	2.4894	1.37351	16	0.0485156	0.116434	76	0.678102		ADCY1	5.08711	0.20641	40	-0.329192	0.220715	35	0.145059		ADCY1	5.22337	0.191291	40	-0.2327	0.2456	35	0.350264
ADCY2	3.77003	1.58593	25	0.106589	0.228168	31	0.643767		ADCY2	3.36144	0.734937	16	-0.107181	0.0942716	76	0.259183		ADCY2	4.92674	0.0970926	40	0.791004	0.121127	35	1.78e-07	1.78e-07	ADCY2	4.51418	0.0798184	40	0.896	0.1557	35	1.80305e-06	1.80305e-06
ADCY3	3.2001	1.30185	25	-0.360091	0.229048	31	0.126411		ADCY3	3.20794	1.035	16	-0.00531857	0.0711996	82	0.940638		ADCY3	5.79396	0.120802	40	-0.166483	0.13466	35	0.224832		ADCY3	5.75701	0.147672	40	0.0016	0.1563	35	0.991892
ADCY4	-1.09199	0.934235	8	-0.102005	0.5341	22	0.850373		ADCY4	-0.549292	2.14319	16	0.434645	0.14264	51	0.00368425	0.00368425	ADCY4	1.78907	0.140425	40	0.224851	0.199037	35	0.26653		ADCY4	2.13126	0.134354	40	0.08191	0.23	35	0.723891
ADCY5	3.29305	1.10818	25	-0.353983	0.201686	31	0.089448		ADCY5	3.77745	1.07257	16	-0.019988	0.0760591	51	0.793788		ADCY5	6.99606	0.227411	40	-0.393122	0.226122	35	0.0911658		ADCY5	7.19331	0.230506	40	-0.1993	0.2567	35	0.442782
ADCY6	-0.736775	1.33453	25	-0.169015	0.393305	29	0.67068		ADCY6	2.19726	1.40827	16	0.141515	0.0995584	82	0.15903		ADCY6	3.76578	0.078687	40	0.361575	0.122663	35	0.00574979	0.00574979	ADCY6	3.75394	0.0868315	40	0.3081	0.1443	35	0.0400298	0.0400298
ADCY7	0.918421	1.4446	24	-0.160214	0.221517	26	0.476233		ADCY7	1.0726	0.979661	16	0.329655	0.101685	80	0.00173967	0.00173967	ADCY7	2.5542	0.117406	40	0.839355	0.199442	35	0.000177439	0.000177439	ADCY7	2.1744	0.107569	40	0.8005	0.1772	35	7.17078e-05	7.17078e-05
ADCY8	-0.527667	1.14818	23	-0.0850712	0.465711	20	0.856992		ADCY8	3.80425	0.79802	16	0.0330364	0.0936763	82	0.725255		ADCY8	4.09168	0.142566	40	0.396293	0.180243	35	0.0348084		ADCY8	3.38963	0.119585	40	0.7273	0.1633	35	8.64523e-05	8.64523e-05
ADCY9	0.591826	1.28052	25	0.394876	0.257085	31	0.135026		ADCY9	2.15684	0.633062	16	0.22518	0.0696347	81	0.00177651	0.00177651	ADCY9	4.152	0.133569	40	0.0594556	0.130551	35	0.651679		ADCY9	4.115	0.127757	40	0.1663	0.1251	35	0.192574
ADCY10	-2.4069	0.856005	19	0.61662	0.39448	25	0.131115		ADCY10	-2.48677	0.855128	12	0.484715	0.111565	73	4.49463e-05	4.49463e-05	ADCY10	-1.016	0.190481	40	1.01065	0.279232	35	0.000949477	0.000949477	ADCY10	-1.20091	0.10957	40	1.389	0.2684	34	1.10503e-05	1.10503e-05
ADCYAP1	-0.110809	1.67097	16	0.3577	0.5297	26	0.505647		ADCYAP1	1.40529	2.13401	14	0.221063	0.14108	76	0.121339		ADCYAP1	1.96213	0.265553	40	-0.512168	0.30793	33	0.106027		ADCYAP1	1.05366	0.236212	40	-0.1094	0.3957	34	0.783926
ADCYAP1R1	2.48624	1.24654	25	-0.08067	0.2473	30	0.746631		ADCYAP1R1	5.14067	1.17051	16	0.0825115	0.102513	81	0.42327		ADCYAP1R1	7.44174	0.103209	40	0.455851	0.140331	35	0.00261365	0.00261365	ADCYAP1R1	6.91267	0.103086	40	0.6791	0.1566	35	0.000122005	0.000122005
ADGRA1	2.51455	1.2505	25	0.1588	0.2279	10	0.503577		ADGRA1	2.61878	1.29485	16	-0.465828	0.189489	35	0.0192081		ADGRA1	3.9449	0.120875	40	0.195301	0.17943	35	0.284046		ADGRA1	3.47879	0.132463	40	0.2447	0.1464	35	0.103804
ADGRA2	0.974027	1.52347	25	-0.1722	0.1628	10	0.31774		ADGRA2	1.03725	1.64029	16	0.168886	0.217052	20	0.446097		ADGRA2	3.33915	0.136538	40	0.00287595	0.232381	35	0.990187		ADGRA2	3.63954	0.153336	40	0.09883	0.2062	35	0.634809
ADGRA3	-0.68026	1.44334	21	0.7551	0.5622	10	0.212124		ADGRA3	3.27131	1.04057	16	0.115781	0.13309	21	0.394652		ADGRA3	4.71233	0.215058	40	0.499025	0.128331	35	0.000445183	0.000445183	ADGRA3	4.40092	0.0770437	40	0.6959	0.1535	35	7.23151e-05	7.23151e-05
ADGRB1	2.66546	1.09136	25	-0.1835	0.2922	10	0.545538		ADGRB1	3.53836	1.24196	16	-0.311182	0.261592	21	0.248146		ADGRB1	5.90584	0.112465	40	-0.021361	0.198567	35	0.914949		ADGRB1	5.71586	0.169019	40	0.1289	0.1963	35	0.515886
ADGRB2	3.03857	1.09412	25	-0.4063	0.3273	10	0.245785		ADGRB2	3.67518	1.01193	16	-0.222175	0.204738	21	0.290755		ADGRB2	6.78102	0.152238	40	-0.270733	0.176366	35	0.134025		ADGRB2	6.97497	0.163775	40	-0.2019	0.1893	35	0.293532
ADGRB3	3.21925	1.12325	25	-0.1354	0.2207	10	0.554727		ADGRB3	3.55566	0.708835	16	-0.104963	0.10309	34	0.316006		ADGRB3	4.79478	0.105603	39	0.0274257	0.105862	35	0.797122		ADGRB3	4.71157	0.116762	40	0.2399	0.1136	35	0.0421844
ADGRD1	-2.31034	1.43613	17	-0.4301	1.278	9	0.745039		ADGRD1	-1.00721	1.26237	16	0.118819	0.178502	29	0.511087		ADGRD1	1.16226	0.120243	40	0.463009	0.169719	35	0.000108408	0.000108408	ADGRD1	1.43807	0.136441	40	0.5583	0.1678	35	0.00211483	0.00211483
ADGRD2				0	0	0	0		ADGRD2	-2.27267	1.27563	14	-0.0399408	0.544272	13	0.94271		ADGRD2									ADGRD2				-1.24
ADGRE1	-1.2148	1.15731	2	0.3207	1.008	2	0.803846		ADGRE1	-1.40802	1.56309	12	0.220889	0.527793	12	0.683625		ADGRE1	-0.414389	0.224874	40	0.844145	0.207622	33	0.000290977	0.000290977	ADGRE1	-0.385226	0.146031	39	0.8673	0.2534	33	0.00176217	0.00176217
ADGRE2	-2.58529	0.920041	14	-0.04412	0.8034	8	0.957743		ADGRE2	-0.176962	1.76382	16	0.277338	0.241998	35	0.259783		ADGRE2	2.17007	0.177086	40	0.673778	0.173265	35	0.000444962	0.000444962	ADGRE2	1.98799	0.0791544	40	0.8403	0.1634	35	1.12573e-05	1.12573e-05
ADGRE3	0.767154	0.118664	2	-2.536	0	1	0		ADGRE3	-2.14601	1.12433	10	2.74974		1			ADGRE3	-2.20898	0.318979	18	-0.0536513	0.673747	8	0.938759		ADGRE3	-2.75596	0.210545	18	0.8674	0.5962	7	0.189065
ADGRE4P	-1.52947	1.49707	2	-1.891	1.283	2	0.37956		ADGRE4P	-0.729216	1.67814	13	-0.0158664	0.33354	12	0.962912		ADGRE4P									ADGRE4P
ADGRE5	-0.40135	1.47962	15	-0.3227	0.8136	8	0.703466		ADGRE5	1.77543	1.39214	16	0.118399	0.156891	20	0.459706		ADGRE5	3.30309	0.117846	40	-0.223846	0.164676	35	0.182988		ADGRE5	3.45136	0.146663	40	-0.1661	0.1924	35	0.394187
ADGRF1	-2.04831	1.19155	3	2.016	0.5527	3	0.0676324		ADGRF1	-5.37207	1.64687	6	0.45985	0.123328	19	0.0015373		ADGRF1	1.59218	0.149132	39	0.924256	0.260409	35	0.00115326	0.00115326	ADGRF1	1.79665	0.142867	40	1.091	0.2965	35	0.000800855	0.000800855
ADGRF2P									ADGRF2P									ADGRF2P									ADGRF2P				2.117
ADGRF3	-2.85413	0.948154	12	1.469	0.3404	7	0.00500277		ADGRF3	-1.79234	1.16499	13	0.360507	0.184855	27	0.0620094		ADGRF3	-0.638815	0.151601	40	0.585854	0.171328	35	0.00164689	0.00164689	ADGRF3	-0.968281	0.145482	40	0.3026	0.2037	32	0.147859
ADGRF4	-1.77014		1	0.923	0	1	0		ADGRF4	-3.34259	0.576903	5	0.349135	0.203228	19	0.102959		ADGRF4	-2.36494	0.534346	9	0.647499	1.3713	3	0.683301		ADGRF4	-3.17732	0.277007	11	0.526	0.419	1	0.428223
ADGRF5	-1.07196	1.54898	16	0.08491	1.329	9	0.950635		ADGRF5	2.39788	2.04409	16	0.286729	0.239761	16	0.250301		ADGRF5	4.61052	0.122353	40	0.187603	0.176313	35	0.29481		ADGRF5	4.77782	0.135749	40	0.172	0.206	35	0.409713
ADGRG1	0.191203	1.20003	23	-0.0621	0.3212	10	0.850988		ADGRG1	4.49594	1.04318	16	-0.0981315	0.101908	21	0.347075		ADGRG1	6.51819	0.145052	40	0.253645	0.154546	35	0.109975		ADGRG1	6.4949	0.0953735	40	0.4504	0.1491	35	0.00477134	0.00477134
ADGRG2	-2.09413	1.14097	13	0.2107	0.5349	6	0.709922		ADGRG2	0.541956	1.33678	16	-0.158954	0.312796	11	0.622355		ADGRG2	0.610443	0.155816	40	0.622404	0.212948	35	0.00612924	0.00612924	ADGRG2	0.463139	0.0894932	40	0.9231	0.1985	35	4.85532e-05	4.85532e-05
ADGRG3	-0.080171	1.14762	23	-0.1599	0.3169	10	0.625933		ADGRG3	-0.911789	1.76406	9	-0.186976	0.78154	9	0.816935		ADGRG3	-1.38252	0.239563	36	0.607494	0.456819	28	0.194694		ADGRG3	-1.47373	0.250235	38	1.749	0.3332	26	1.9602e-05	1.9602e-05
ADGRG4	-4.48499		1	2.508	0	1	0		ADGRG4	-4.95325	0.864847	6	0.215042	0.170219	5	0.27509		ADGRG4	-3.09227	0.200253	39	0.705789	0.344403	30	0.0495726		ADGRG4	-3.30944	0.165842	36	0.6298	0.3177	28	0.0576963
ADGRG5	-2.13273	1.40885	5	-1.14	1.632	2	0.61185		ADGRG5	-1.32641	1.0087	13	0.192846	0.111169	32	0.0927272		ADGRG5	-1.219	0.215125	37	-0.401504	0.397608	25	0.322663		ADGRG5	-1.68063	0.156155	37	0.2857	0.259	30	0.279149
ADGRG6	-1.89572	1.60905	8	-1.264	0.9837	6	0.254997		ADGRG6	-0.158636	1.68512	14	0.563177	0.181527	28	0.00446309		ADGRG6	0.606764	0.19631	40	0.416966	0.263605	34	0.12324		ADGRG6	0.228679	0.181162	40	0.5297	0.3147	35	0.101555
ADGRG7	-0.873213	2.18682	3	-3.389	3.429	2	0.503725		ADGRG7	-2.33988	2.48969	4	5.72006		1			ADGRG7	-1.54345	1.17119	6	-0.167522	0.962187	2	0.890265		ADGRG7	-3.64644	0.314584	8	0.0945	0.0145	1	0.0969265
ADGRL1	4.5219	0.818275	25	-0.1015	0.3098	10	0.750688		ADGRL1	4.13683	1.0647	16	0.0203134	0.152902	20	0.895707		ADGRL1	7.06184	0.104694	40	0.297683	0.134247	35	0.0333764		ADGRL1	7.211	0.104432	40	0.4359	0.1466	35	0.00546469	0.00546469
ADGRL2	1.44187	1.45883		0.01196	0.2249	10	0.958735		ADGRL2	0.141809	1.66346	16	0.0374489	0.311451	16	0.905889		ADGRL2	1.97596	0.117199	40	0.0805355	0.154498	35	0.605554		ADGRL2	2.01011	0.130632	40	0.1005	0.1276	35	0.436443
ADGRL3	1.49231	1.05552	25	0.1658	0.1264	10	0.222048		ADGRL3	3.57258	0.604638	16	0.102561	0.0803941	30	0.212176		ADGRL3	4.32519	0.0824709	40	0.117489	0.0669297	35	0.088177		ADGRL3	4.18641	0.0786222	40	0.2917	0.07576	35	0.000495312	0.000495312
ADGRL4	-0.263755	1.2023	14	-0.4741	0.7237	8	0.533285		ADGRL4	0.773623	2.01893	16	0.413752	0.299123	16	0.186842		ADGRL4	2.60729	0.141864	40	0.634383	0.218783	35	0.0065029	0.0065029	ADGRL4	2.62776	0.173361	40	0.8291	0.2596	35	0.00302122	0.00302122
ADGRV1	0.052901	1.54202	25	-0.2304	0.2476	10	0.376366		ADGRV1	-0.435462	1.07358	16	-0.024334	0.140378	33	0.863472		ADGRV1	3.93856	0.185241	40	0.663585	0.194278	35	0.00166407	0.00166407	ADGRV1	3.42825	0.150885	40	1.12	0.2017	35	3.28088e-06	3.28088e-06
ADM	4.20658	1.4901	24	-0.09523	0.2746	29	0.731322		ADM	3.71945	1.63917	16	0.0544567	0.115462	81	0.638466		ADM	4.57582	0.180224	40	0.855399	0.266824	35	0.00292818	0.00292818	ADM	4.15083	0.146602	40	0.8886	0.2643	35	0.00192458	0.00192458
ADORA1	-0.230296	1.02259	18	0.1931	0.3326	28	0.56641		ADORA1	4.21764	1.57704	16	0.221896	0.0765444	76	0.00490833	0.00490833	ADORA1	6.39814	0.108272	40	-0.0210653	0.117189	35	0.858383		ADORA1	6.58645	0.0679278	40	-0.02454	0.1235	35	0.843615
ADORA2A	-1.28008	1.00808	18	0.6826	0.7264	17	0.361335		ADORA2A	-1.85579	1.16501	10	0.455964	0.202376	20	0.0362679		ADORA2A	6.55257	0.285814	40	-0.432154	0.301671	35	0.161124		ADORA2A	7.0611	0.246291	40	-0.206	0.2845	35	0.473852
ADORA2B	-2.21904	1.05699	11	1.002	0.7092	24	0.171036		ADORA2B	0.290227	1.34441	14	0.163439	0.139802	75	0.246126		ADORA2B	3.42002	0.109391	40	0.716657	0.181705	35	0.000380015	0.000380015	ADORA2B	3.44539	0.0929904	40	0.774	0.2024	35	0.000533791	0.000533791
ADORA3	0.467913	1.51145	11	0.8882	0.5368	25	0.111018		ADORA3	2.32321	1.34094	16	0.2777	0.106669	80	0.0110219	0.0110219	ADORA3	3.39365	0.206247	40	0.628203	0.304727	34	0.0472012		ADORA3	2.64471	0.247224	38	0.9041	0.3299	33	0.00995695
ADRA1A	-2.94404	1.08248	14	-0.08071	0.5013	26	0.873369		ADRA1A	1.42833	0.588934	16	0.27947	0.0900783	77	0.0026935	0.0026935	ADRA1A	1.52417	0.120462	40	0.43081	0.165187	34	0.0135735		ADRA1A	1.26531	0.126959	40	0.6508	0.1931	35	0.00188704	0.00188704
ADRA1B	-2.18103	1.11232	17	0.1236	0.5684	25	0.829642		ADRA1B	0.766438	0.828995	14	0.0901653	0.143504	77	0.531682		ADRA1B	1.23749	0.16816	40	0.0604019	0.197595	34	0.761765		ADRA1B	1.15824	0.19938	39	-0.1752	0.2833	33	0.540547
ADRA1D	-2.47494	0.362523	4	0.8657	0.7295	18	0.251623		ADRA1D	-0.245595	1.7807	14	0.156206	0.147482	80	0.292756		ADRA1D	1.26431	0.208591	40	-0.210311	0.204488	34	0.311211		ADRA1D	1.51291	0.176098	38	-0.4149	0.2188	31	0.0676212
ADRA2A	-0.438507	1.72884	20	0.08481	0.5679	27	0.882445		ADRA2A	1.47096	1.1753	15	-0.0348516	0.123058	81	0.777746		ADRA2A	0.71871	0.24227	39	-0.321994	0.339964	32	0.350883		ADRA2A	0.110564	0.209081	39	-0.5308	0.3098	31	0.0969126
ADRA2B	-2.50834	0.630506	2	0.6122	0.6582	17	0.36614		ADRA2B	-0.869607	1.81295	15	0.437542	0.169656	76	0.0118672	0.0118672	ADRA2B	1.94399	0.164917	40	-0.0106547	0.232393	34	0.963702		ADRA2B	1.83491	0.159039	40	0.1608	0.221	34	0.472003
ADRA2C	0.217273	1.59498	21	0.6489	0.4279	28	0.141014		ADRA2C	0.81631	1.28029	14	0.0258888	0.114992	72	0.82252		ADRA2C	5.36273	0.246384	40	0.0919437	0.232697	35	0.695221		ADRA2C	5.56179	0.200115	40	0.2375	0.2291	35	0.307225
ADRB1	1.05595	1.10064	22	-0.06637	0.3101	29	0.83207		ADRB1	1.41297	0.665418	16	0.236641	0.137775	77	0.0899435		ADRB1	4.36177	0.140484	40	0.538893	0.152884	35	0.00123355	0.00123355	ADRB1	4.79035	0.0974715	40	0.5931	0.1362	35	0.000115858	0.000115858
ADRB2	-0.262989	1.12614	12	-0.008231	0.4421	23	0.985313		ADRB2	1.80485	1.05193	16	0.144881	0.0989966	76	0.147511		ADRB2	2.70526	0.13483	40	0.612358	0.179507	35	0.00168383	0.00168383	ADRB2	2.61032	0.0984576	40	0.5581	0.1661	35	0.00193017	0.00193017
ADRB3				0.02934	0.4771	16	0.951769		ADRB3	-3.36395	1.00356	5	0.299896	0.135949	65	0.0309849		ADRB3	-0.858277	0.176236	38	0.200255	0.292424	30	0.498896		ADRB3	-0.77593	0.161588	38	0.5176	0.2441	33	0.0417631
AFP	-1.40348		1	1.029	0.8154	17	0.225159		AFP	-4.07047	1.03297	4	0.250387	0.124162	59	0.0483748		AFP	-2.6661	0.273997	20	-0.0530946	1.54941	4	0.974814	0	AFP	-2.94553	0.293047	9	1.793	3.323	1	0.685033
AGRN	-1.59315	1.1347	21	0.2836	0.4031	26	0.488228		AGRN	2.97554	1.25178	16	0.22436	0.0770504	75	0.00474588	0.00474588	AGRN	5.17295	0.174217	40	-0.14693	0.128927	35	0.262401		AGRN	5.35215	0.109388	40	-0.1051	0.1238	35	0.401631
AGRP	0.457788	1.33978	4	1.148	0.7702	16	0.15668		AGRP	0.102079	1.32419	11	0.289707	0.149659	70	0.056992		AGRP	2.42857	0.192764	40	0.799739	0.267228	33	0.00529206	0.00529206	AGRP	2.32902	0.147917	37	0.7132	0.2761	30	0.0151144
AGT	2.25443	1.22371	22	-0.6164	0.4634	28	0.194614		AGT	4.83646	1.03803	16	-0.0825924	0.104	82	0.429426		AGT	7.09317	0.101186	39	0.195387	0.170481	35	0.259754		AGT	6.70753	0.10104	40	0.3293	0.1816	35	0.0786829
AGTR1	3.39218	1.6192	22	-1	0.4365	27	0.0303278		AGTR1	0.804576	1.67546	15	-1.34205	0.159624	78	2e-12	2e-12	AGTR1	-0.963713	0.276235	40	0.249531	0.252876	31	0.331648		AGTR1	-0.98805	0.164082	35	0.1726	0.2898	29	0.556007
AGTR2	-2.64193		1	0.8244	0.5549	16	0.158026		AGTR2	-4.11794	1.27405	5	0.387102	0.151587	63	0.0131325	0.0131325	AGTR2	-1.95968		1					0	AGTR2	-2.23928	0.307593	2
AKAP1	2.22305	1.31994	25	-0.08239	0.1911	31	0.669489		AKAP1	3.65047	1.25444	16	0.128694	0.0584121	82	0.030421		AKAP1	5.85851	0.112275	40	0.226338	0.0741365	35	0.00437951	0.00437951	AKAP1	5.90569	0.0572001	40	0.2445	0.07392	35	0.00227782	0.00227782
PALM2AKAP2									PALM2AKAP2	3.36101	1.11737	16	-0.353364	0.13466	38	0.0125496	0.0125496	PALM2AKAP2	1.05557	0.178295	38	-0.466676	0.312295	33	0.144882		PALM2AKAP2	1.07049	0.183454	40	-0.1116	0.2744	34	0.686918
AKAP3	-1.49478	1.05732	14	0.2965	0.4751	25	0.538373		AKAP3	0.655033	1.41462	15	0.339395	0.119377	76	0.00575405		AKAP3	1.87326	0.114322	40	0.699236	0.17648	35	0.000360903	0.000360903	AKAP3	1.73524	0.11201	40	0.6956	0.2026	35	0.00158161	0.00158161
AKAP4	-2.74169		1	0.6466	0.5967	17	0.294585		AKAP4	-2.33929	0.0847738	2	0.270495	0.179123	61	0.136264		AKAP4	-3.17955	0.444378	6	-0.0728379		1		0	AKAP4	-3.35508	0.408031	5	4.02
AKAP5	-0.324216	1.5906	23	0.9611	0.2885	28	0.00251351		AKAP5	-0.242261	0.973137	16	0.222606	0.155331	77	0.155927		AKAP5	4.71182	0.210591	40	0.0569348	0.271625	35	0.835218		AKAP5	4.75924	0.219708	40	0.4424	0.2649	35	0.104352
AKAP6	2.90647	1.14717	25	0.2674	0.2307	31	0.255587		AKAP6	4.18753	0.882787	16	-0.11732	0.076596	81	0.129549		AKAP6	4.78947	0.0860962	40	-0.0390049	0.102556	35	0.218641		AKAP6	4.72835	0.0929384	40	0.04306	0.0852	34	0.616654
AKAP7	1.48171	1.66764	25	-0.04191	0.2233	28	0.852514		AKAP7	2.06136	1.32335	16	0.0315505	0.0757551	82	0.67816		AKAP7	4.25951	0.0700857	40	0.67915	0.139091	35	2.4357e-05	2.4357e-05	AKAP7	4.19676	0.0602161	40	0.7869	0.1718	35	5.96944e-05	5.96944e-05
AKAP8	1.53028	1.5645	25	0.3727	0.2495	29	0.14646		AKAP8	2.21444	1.35429	16	0.175229	0.0544263	79	0.00187215	0.00187215	AKAP8	4.19712	0.105165	40	0.434583	0.0923887	35	4.145e-05	4.145e-05	AKAP8	4.06924	0.0677146	40	0.4936	0.1071	35	5.46254e-05	5.46254e-05
AKAP9	3.11939	1.0322	25	0.3436	0.1601	31	0.0400234		AKAP9	3.03872	0.96993	16	0.0876554	0.0623044	82	0.163286		AKAP9	4.40095	0.0713172	40	0.830751	0.168522	35	2.1186e-05	2.1186e-05	AKAP9	4.37156	0.0846276	40	0.9787	0.1908	35	1.16686e-05	1.16686e-05
AKAP10	2.33564	1.02326	25	0.2611	0.2874	30	0.371133		AKAP10	3.38999	0.969935	16	0.188103	0.0693587	80	0.00820322	0.00820322	AKAP10	4.71594	0.0861109	40	0.373234	0.047143	35	3e-09	3e-09	AKAP10	4.67704	0.0710094	40	0.5522	0.07758	35	3.75383e-08	3.75383e-08
AKAP11	3.53276	1.22186	25	-0.0645	0.1722	31	0.710667		AKAP11	5.18325	0.660277	16	-0.0195887	0.0561404	81	0.728064		AKAP11	6.60486	0.106896	39	-0.0677357	0.118629	35	0.571773		AKAP11	6.528	0.109216	40	0.07517	0.1218	35	0.541302
AKAP12	4.42078	1.35965	25	0.08698	0.2657	31	0.745657		AKAP12	4.93876	1.63923	16	-0.433051	0.136516	82	0.00213789	0.00213789	AKAP12	6.04484	0.158929	40	0.417779	0.105098	35	0.000347782	0.000347782	AKAP12	6.13833	0.0639823	40	0.5681	0.1026	35	3.4156e-06	3.4156e-06
AKAP13	2.02073	1.31466	25	0.1536	0.2251	30	0.500368		AKAP13	2.14117	0.89097	16	-0.0409292	0.0776525	76	0.599693		AKAP13	3.90075	0.0573409	40	0.588122	0.0949643	35	4.84e-07	4.84e-07	AKAP13	3.72546	0.0625452	40	0.786	0.1081	35	2.01509e-08	2.01509e-08
AKAP14	0.801216	1.1964	21	0.3738	0.3342	27	0.273561		AKAP14	-0.760129	1.18624	8	0.155271	0.153476	38	0.318255		AKAP14	1.20777	0.273599	37	-0.117528	0.342285	31	0.733718		AKAP14	-0.773676	0.197008	30	0.8042	0.3987	18	0.0588566
AKAP17A	0.718318	1.36385	24	0.2401	0.3373	21	0.484683		AKAP17A				0.152566	0.0767735	56	0.051887		AKAP17A	4.85673	0.0476305	40	0.358776	0.0817427	35	0.000104781	0.000104781	AKAP17A	4.94489	0.0561757	40	0.2121	0.09115	35	0.02628	0.02628
AKAP17BP				0	0	0	0		AKAP17BP	-2.47089	0.690649	8	-0.0804	0.461541	8	0.86664		AKAP17BP								0	AKAP17BP				1.822
CBFA2T3	-0.639057	1.06771	23	0.1852	0.4092	27	0.654584		CBFA2T3	-0.00235504	1.49115	15	0.220447	0.103238	79	0.0358726		CBFA2T3	3.29635	0.144133	40	0.152083	0.171514	35	0.381457		CBFA2T3	3.37114	0.156363	40	0.04294	0.1506	34	0.77742
CMYA5	-2.60688	1.35722	17	-0.1964	0.4853	28	0.688858		CMYA5	1.26082	0.814669	16	0.253979	0.111638	52	0.027139		CMYA5	2.28924	0.114004	40	0.828418	0.156469	35	7.123e-06	7.123e-06	CMYA5	2.08518	0.0980821	40	1.051	0.2019	35	9.2733e-06	9.2733e-06
AKAP19									AKAP19									AKAP19								0	AKAP19				1.449
MYO7A	-1.19732	1.52684	22	1.027	0.3237	30	0.00355147		MYO7A	0.504528	1.42389	16	0.1297	0.0691587	78	0.064529		MYO7A	1.94662	0.142708	40	0.764421	0.218245	35	0.00131169	0.00131169	MYO7A	1.05169	0.110744	40	0.9317	0.2108	34	0.000106275	0.000106275
SPHKAP	-1.37509	1.69266	13	1.425	0.5345	25	0.013543		SPHKAP	1.92092	1.47198	16	-0.183415	0.236759	47	0.442486		SPHKAP	2.44791	0.22647	40	-0.723083	0.267702	34	0.010824	0.010824	SPHKAP	2.81524	0.249916	38	-0.7553	0.2936	33	0.0149361
AKR1C1	0.213823	1.6258	25	0.1288	0.1618	28	0.433162		AKR1C1	0.719346	1.56919	16	0.559724	0.117296	82	7.96754e-06	7.96754e-06	AKR1C1	2.92154	0.143895	40	1.21565	0.245333	35	1.9639e-05	1.9639e-05	AKR1C1	2.63579	0.147956	40	1.2	0.2512	35	3.34346e-05	3.34346e-05
AKR1C2	1.41987	1.41851	23	0.2073	0.2135	22	0.342713		AKR1C2	0.386418	1.81311	16	0.52937	0.11279	27	7.55017e-05		AKR1C2	2.35349	0.157249	40	0.800937	0.209251	34	0.000547333	0.000547333	AKR1C2	2.08292	0.134621	40	0.9095	0.2129	35	0.000147557	0.000147557
AKR1C3	-0.0347253	1.0682	17	0.987962	0.481994	25	0.0514695		AKR1C3	1.0761	1.58747	16	0.60448	0.139783	82	4.32359e-05	4.32359e-05	AKR1C3	4.54515	0.140927	40	0.99038	0.186553	35	6.822e-06	6.822e-06	AKR1C3	4.3096	0.0885328	40	1.193	0.2133	35	2.93184e-06	2.93184e-06
AKR1C8									AKR1C8	-4.31944	1.28579	3	0.703945	0.593361	2	0.445865		AKR1C8									AKR1C8				1.779
AKT1	1.77885	1.18278	25	-0.226005	0.34986	29	0.523548		AKT1	2.70148	1.31743	16	-0.00387711	0.0733411	81	0.957972		AKT1	5.46704	0.0546031	40	0.265711	0.0664086	35	0.000322837	0.000322837	AKT1	5.40786	0.0540773	40	0.3069	0.06849	35	8.42712e-05	8.42712e-05
AKT2	-0.520004	1.49875	25	0.237815	0.331436	29	0.478992		AKT2	2.61569	1.39912	16	0.173951	0.0809922	75	0.0350077		AKT2	4.58042	0.0530227	40	0.406975	0.107395	35	0.000589269	0.000589269	AKT2	4.54582	0.0602836	40	0.4509	0.1021	35	9.63868e-05	9.63868e-05
AKT3	2.57133	1.30508	25	0.10577	0.157834	29	0.50826		AKT3	1.13273	0.380769	16	0.138355	0.0596429	80	0.0229393		AKT3	4.52799	0.118673	40	0.435181	0.0760275	35	1.967e-06	1.967e-06	AKT3	4.60003	0.0618892	40	0.488	0.08784	35	3.26143e-06	3.26143e-06
ALCAM	3.68617	1.32057	25	-0.1183	0.274	31	0.66905		ALCAM	5.41857	0.957944	16	0.150873	0.0629012	79	0.0188474		ALCAM	6.17876	0.0894992	40	-0.060775	0.0903444	35	0.50567		ALCAM	6.12622	0.0998954	40	0.09929	0.1092	35	0.369733
ALG6	1.1006	1.31825	22	0.2121	0.3832	30	0.584139		ALG6	1.15503	0.932732	16	-0.056226	0.0696771	75	0.422281		ALG6	2.4561	0.0762241	40	-0.0287269	0.120138	35	0.597042		ALG6	2.32486	0.0827564	40	0.3793	0.07685	35	2.07922e-05	2.07922e-05
ALKAL1	-0.179173	1.04906	3	0.4814	1.442	2	0.794804		ALKAL1	-1.98211	0.711349	5	0.763888	0.61375	4	0.301643		ALKAL1	-1.47358	0.292362	11	-0.0640404	0.707235	4	0.933552		ALKAL1	-2.00709	0.209544	9	1.622	0.7885	3	0.175948
ALKAL2	1.08847	1.44825	16	0.6085	0.5141	9	0.270501		ALKAL2	0.337946	1.33713	15	0.486629	0.235627	29	0.0482683		ALKAL2	2.01994	0.142757	39	-0.0467578	0.197044	33	0.813937		ALKAL2	1.91892	0.167766	40	0.4407	0.2322	35	0.0662376
ALKBH4	2.0998	1.18663	24	0.02496	0.3365	29	0.941395		ALKBH4	1.98454	1.46536	16	0.190488	0.0954579	70	0.0499356		ALKBH4	4.67779	0.0399011	40	0.460377	0.0852111	35	5.148e-06	5.148e-06	ALKBH4	4.70288	0.0730368	40	0.4393	0.09564	35	5.7487e-05	5.7487e-05
ALOX12	-0.533314	1.5316	21	0.19123	0.552856	26	0.732315		ALOX12	0.852422	0.874485	16	0.269724	0.116561	76	0.0234079		ALOX12	2.62127	0.107232	40	0.89465	0.192566	35	4.9197e-05	4.9197e-05	ALOX12	2.69814	0.0854167	40	0.9739	0.2062	35	3.90439e-05	3.90439e-05
ALOX12B	-0.445325	1.16804	17	0.193103	0.393522	24	0.628284		ALOX12B	-1.04707	1.06538	10	0.0171004	0.152643	69	0.91113		ALOX12B	0.65123	0.198366	38	-0.598933	0.277623	31	0.0391114		ALOX12B	0.879814	0.193731	35	-0.6432	0.3001	28	0.0412565
ALOX12P1				0	0	0	0		ALOX12P1	-2.56462	1.13278	8	0.479907	0.499254	7	0.373548		ALOX12P1									ALOX12P1				-1.64
ALOX15	-1.76674	1.04544	10	0.879342	0.512059	20	0.102187		ALOX15	-2.33653	1.13565	9	0.548723	0.154738	68	0.000718732	0.000718732	ALOX15	1.36055	0.235954	40	-0.00411148	0.224016	34	0.985477		ALOX15	1.61303	0.245789	39	-0.7545	0.1622	29	8.40676e-05	8.40676e-05
ALOX5	-0.298687	1.62344	13	0.409388	0.448057	24	0.370356		ALOX5	0.388075	1.63762	16	0.0851695	0.0971962	80	0.383544		ALOX5	2.29802	0.170457	40	0.140393	0.264332	35	0.598783		ALOX5	2.08768	0.164277	39	0.002059	0.2724	34	0.994015
ALOX5AP	0.88411	1.46908	14	0.1869	0.4704	25	0.694681		ALOX5AP	3.44294	1.68253	16	0.33597	0.141864	80	0.0203163		ALOX5AP	3.74827	0.198865	40	0.604952	0.296819	34	0.0496168		ALOX5AP	3.21802	0.251344	40	0.6207	0.282	34	0.0346312
ALOXE3	-0.625941	1.34342	14	0.304776	0.417582	24	0.472846		ALOXE3	-1.30481	1.35326	13	0.105806	0.0931284	71	0.259776		ALOXE3	0.133822	0.170219	38	0.0150647	0.25516	28	0.953345		ALOXE3	-0.273078	0.210562	39	0.5424	0.2631	33	0.0474835
AMACR	1.01494	1.28136	23	0.4542	0.3081	28	0.151999		AMACR	-0.373064	1.17868	15	0.0232376	0.108541	70	0.831108		AMACR	3.19316	0.161896	40	-0.231597	0.180856	35	0.0060306	0.0060306	AMACR	2.93676	0.12334	40	-0.1131	0.1841	35	0.543013
AMPD3	2.43468	1.51189	25	-0.1322	0.2641	31	0.620221		AMPD3	3.58518	1.07676	16	0.155961	0.0786145	82	0.0506583		AMPD3	4.42358	0.125225	40	0.282086	0.12213	35	0.027106	0.027106	AMPD3	4.31463	0.104098	40	0.2635	0.147	35	0.081992
ANGPT1	-1.86596	1.28908	10						ANGPT1	0.575312	0.986827	16	0.401135	0.0791669	75	2.87922e-06	2.87922e-06	ANGPT1	1.64694	0.175827	40	0.554975	0.271184	35	0.0485027		ANGPT1	0.458128	0.126239	40	0.6145	0.2737	35	0.031368	0.031368
ANGPT2	-0.672968	1.26196	22						ANGPT2	1.27607	2.00372	16	0.460464	0.172575	81	0.0092292	0.0092292	ANGPT2	2.68221	0.12031	40	1.50016	0.205007	35	1.8e-08	1.8e-08	ANGPT2	2.81758	0.135728	40	1.623	0.2453	35	1.37468e-07	1.37468e-07
AP2A1	4.30197	1.58643	25	-0.2716	0.307	31	0.383414		AP2A1	3.86859	1.1374	16	-0.170676	0.0841665	51	0.0479222		AP2A1	5.82729	0.076244	40	-0.0702575	0.0654559	35	0.290683		AP2A1	5.80588	0.103729	40	0.05949	0.109	35	0.588707
AP2A2	4.80456	1.38668	25	-0.003365	0.1567	31	0.983014		AP2A2	2.23434	1.2092	16	-0.247944	0.0643883	74	0.00025044	0.00025044	AP2A2	5.48959	0.0822309	40	0.0543718	0.0656118	35	0.413052		AP2A2	5.42715	0.0894932	40	0.05634	0.07688	35	0.468665
AP2M1	8.34843	1.19044	25	-0.09421	0.1849	30	0.614235		AP2M1	6.22418	1.46439	16	-0.365296	0.0844013	82	4.26557e-05	4.26557e-05	AP2M1	8.12907	0.0866384	40	-0.042394	0.0724477	35	0.562291		AP2M1	8.15416	0.0926233	40	-0.03371	0.07179	35	0.641642
AP2S1	7.31692	1.23841	25	0.2862	0.1836	31	0.129474		AP2S1	5.34791	1.20354	16	-0.0969434	0.0740913	79	0.194569		AP2S1	6.69507	0.230041	40	0.215885	0.0995797	35	0.0372533		AP2S1	6.95128	0.0789243	40	0.2323	0.1007	35	0.0272511	0.0272511
AP2B1	3.80756	1.21628	25	-0.201	0.1989	31	0.320162		AP2B1	5.59759	1.18443	16	-0.0314687	0.0728769	81	0.667043		AP2B1	7.40675	0.0617887	40	0.0323536	0.054086	35	0.553716		AP2B1	7.32265	0.0753546	40	0.07751	0.06437	35	0.236808
APBB1IP	-0.277979	1.32828	14	0.1848	0.4348	26	0.67443		APBB1IP	3.34814	0.955791	16	0.323558	0.135981	81	0.0197204		APBB1IP	3.42428	0.151553	40	0.335397	0.214063	35	0.126424		APBB1IP	2.91335	0.181476	40	0.4943	0.2121	35	0.0258274	0.0258274
APC	2.90488	1.09898		0.2347	0.2065	31	0.26458		APC	5.00669	0.669406	16	-0.0790348	0.071648	81	0.273292		APC	5.7364	0.154749	40	0.53614	0.110925	35	2.8217e-05	2.8217e-05	APC	5.65896	0.0912367	40	0.7148	0.1224	35	1.40058e-06	1.40058e-06
APC2	3.19863	1.08301	25	0.1396	0.2928	31	0.63686		APC2	5.09985	0.771999	16	0.00829294	0.0663364	80	0.90083		APC2	6.50302	0.0735531	40	0.14613	0.158073	35	0.361764		APC2	6.42289	0.110556	40	0.2689	0.1375	35	0.0588404
APLN	-0.473212	1.00783	19	0.5981	0.443	27	0.188571		APLN	4.20231	1.54229	16	-0.125128	0.102441	51	0.227638		APLN	5.5336	0.129912	40	-0.101384	0.171511	35	0.558361		APLN	5.35607	0.123236	40	-0.2274	0.1864	35	0.230811
APLNR	0.521893	1.74771	17	0.2435	0.5319	28	0.650761		APLNR	5.61945	1.49821	16	-0.340469	0.15165	77	0.0276701		APLNR	6.18851	0.263506	40	-0.15416	0.338576	35	0.65178		APLNR	5.16061	0.252438	40	-0.07663	0.3569	35	0.831285
APOH	-1.35359		1	0.7194	0.5824	17	0.234616		APOH	-3.4582		1	0.326214	0.158088	61	0.0433995		APOH	-1.19574	0.343391	26	1.00626	0.452018	16	0.0417547		APOH	-1.50903	0.145997	29	1.326	0.2614	17	9.39757e-05	9.39757e-05
AR	0.500663	1.73681	25	-0.07153	0.275	30	0.796628		AR	0.79819	0.87754	16	-0.144948	0.0821754	80	0.0816166		AR	1.70397	0.121577	40	0.610092	0.116679	35	8.67e-06	8.67e-06	AR	1.32044	0.071271	40	0.7066	0.1515	35	4.92549e-05	4.92549e-05
ARAF	2.47023	0.925643	25	0.250564	0.339049	28	0.466271		ARAF	3.01034	1.23089	16	0.216827	0.0664043	77	0.00164147	0.00164147	ARAF	5.22733	0.0462465	40	0.416688	0.0853199	35	2.4282e-05	2.4282e-05	ARAF	5.22725	0.047922	40	0.4525	0.09459	35	3.26902e-05	3.26902e-05
AREG									AREG	-1.53247	1.08706	10	0.221778	0.162487	65	0.177065		AREG	-0.76417	0.496696	25	-0.334664	0.578705	15	0.57225		AREG	-1.53203	0.275757	19	0.6157	0.4965	10	0.243219
ARF1	7.51998	1.12067	25	0.301	0.2588	30	0.254206		ARF1	5.91523	1.4269	16	0.0498221	0.0631051	46	0.433954		ARF1	8.40599	0.0770178	40	-0.0559151	0.0620812	35	0.374068		ARF1	8.39448	0.0886476	40	0.009	0.06161	35	0.884738
ARF3	4.44418	1.73895	25	-0.04515	0.1576	31	0.776501		ARF3	4.99194	1.65003	16	-0.0982182	0.0597462	82	0.104068		ARF3	8.70046	0.149823	40	-0.173886	0.120356	35	0.157685		ARF3	8.84618	0.12136	40	-0.2049	0.1198	35	0.09623
ARF4	4.88079	1.90662	25	-0.0226	0.1841	30	0.903172		ARF4	4.45786	1.52375	16	0.0239674	0.05723	81	0.676491		ARF4	6.97926	0.0775885	40	-0.013994	0.0742286	35	0.387167		ARF4	6.85102	0.0941081	40	0.01637	0.08472	35	0.847924
ARF5	6.22424	1.81242	25	-0.3143	0.2609	29	0.238279		ARF5	4.34151	1.78339	16	-0.228388	0.072949	82	0.00242506	0.00242506	ARF5	7.54692	0.267358	40	-0.259809	0.113259	35	0.0280993	0.0280993	ARF5	7.81226	0.108267	40	-0.1538	0.09647	35	0.120079
ARG1	-0.864369	1.15986	5	0.885314	0.514829	19	0.102648		ARG1	-0.952152	0.379205	10	0.136361	0.116551	70	0.246037		ARG1	-1.24669	0.34845	36	0.3386	0.1771	23	0.426076		ARG1	-1.44115	0.186752	31	1.048	0.4085	19	0.0194773
ARFGEF2	2.95399	1.29531	25	0.05278	0.1748	31	0.764755		ARFGEF2	3.30274	0.899522	16	-0.10687	0.0531199	80	0.0476442		ARFGEF2	3.86927	0.093668	40	-0.0356941	0.0922682	35	0.701259		ARFGEF2	3.82033	0.109396	40	0.0108	0.085	35	0.89964
ARHGEF1	1.01625	1.57613	22	0.6376	0.4207	28	0.141213		ARHGEF1	3.34829	1.44496	16	0.185746	0.136052	37	0.180643		ARHGEF1	4.48447	0.108328	40	0.465953	0.180719	35	0.0144321	0.0144321	ARHGEF1	4.41991	0.0977049	40	0.4798	0.1586	35	0.00469803	0.00469803
ARHGEF12	2.73679	1.03264	25	0.1389	0.2053	31	0.503775		ARHGEF12	3.39585	0.892955	16	0.228928	0.0735334	76	0.00261935	0.00261935	ARHGEF12	5.17137	0.0783959	40	0.524823	0.103338	35	1.3584e-05	1.3584e-05	ARHGEF12	5.02651	0.0512222	40	0.6451	0.1117	35	1.68363e-06	1.68363e-06
ARHGEF17	3.38071	1.19362	25	-0.2473	0.2393	31	0.309625		ARHGEF17	3.58592	1.23959	16	-0.299567	0.0865566	76	0.000891822	0.000891822	ARHGEF17	5.73773	0.135577	40	-0.133458	0.172728	35	0.81989		ARHGEF17	5.68488	0.167539	40	0.09363	0.1866	34	0.619072
ARHGEF3	1.2539	1.25935	24	-0.2327	0.2805	28	0.413982		ARHGEF3	2.44103	1.15818	16	-0.0383282	0.0882469	82	0.665204		ARHGEF3	3.9854	0.131596	40	-0.0381796	0.0848715	35	0.655694		ARHGEF3	3.91221	0.111115	40	0.06837	0.1038	35	0.514653
ARHGEF39	1.80283	1.4926	25	0.1193	0.2775	16	0.673406		ARHGEF39	-2.26986	1.19949	14	0.25983	0.206856	40	0.216555		ARHGEF39	0.25216	0.166592	40	0.822234	0.254271	35	0.00271871	0.00271871	ARHGEF39	0.108667	0.117651	40	1.167	0.2448	35	3.46146e-05	3.46146e-05
ARHGEF4	3.47021	1.25588	25	0.101	0.2838	29	0.724464		ARHGEF4	4.01303	0.941693	16	0.138823	0.11127	74	0.216155		ARHGEF4	6.32467	0.105126	40	-0.00674127	0.137035	35	0.961072		ARHGEF4	6.28384	0.140122	40	0.04621	0.1426	35	0.747891
ARHGEF6	2.10559	1.1718	25	0.144	0.2188	30	0.515722		ARHGEF6	4.6232	0.942437	16	0.188876	0.079861	76	0.0206139		ARHGEF6	5.42707	0.0845459	40	0.609025	0.135554	35	7.7275e-05	7.7275e-05	ARHGEF6	5.06436	0.0811184	40	0.6933	0.1421	35	2.46876e-05	2.46876e-05
ARHGEF7	2.83213	1.18425	25	0.159	0.1486	29	0.293836		ARHGEF7	3.73343	1.11224	16	0.12349	0.0562708	82	0.0310591		ARHGEF7	5.16649	0.139611	40	0.118484	0.0769803	35	0.133012		ARHGEF7	5.25737	0.104307	40	0.3066	0.09592	35	0.00300437	0.00300437
ARHGEF9	1.63987	1.12223	25	0.05855	0.1795	31	0.746541		ARHGEF9	3.06741	1.27342	16	-0.35845	0.0922137	76	0.000217246	0.000217246	ARHGEF9	5.26436	0.190916	40	-0.505435	0.188055	35	0.0110566	0.0110566	ARHGEF9	5.27627	0.190874	40	-0.3169	0.1972	35	0.11725
ARPC1A	5.82823	1.58722	25	-0.2311	0.1801	30	0.209747		ARPC1A	2.737	1.81826	16	-0.163701	0.0938174	82	0.0847975		ARPC1A	7.28243	0.0619402	40	0.139022	0.0448144	35	0.00385032	0.00385032	ARPC1A	7.30458	0.0733935	40	0.1188	0.06102	35	0.0598616
ARPC1B	1.64919	1.20811	25	0.3522	0.3111	22	0.270451		ARPC1B	-0.613313	0.903867	14	0.37141	0.11697	74	0.00219311	0.00219311	ARPC1B	4.42541	0.110231	40	0.71598	0.139627	35	1.1727e-05	1.1727e-05	ARPC1B	4.295	0.0921694	40	0.7404	0.1529	35	2.75891e-05	2.75891e-05
ARPC2	4.35516	1.30134	25	0.002827	0.1742	31	0.987161		ARPC2	4.12938	1.32573	16	-0.0477101	0.0516688	73	0.358892		ARPC2	6.44525	0.0862341	40	0.214176	0.0773369	35	0.00903069	0.00903069	ARPC2	6.51068	0.0709993	40	0.3088	0.075	35	0.000231378	0.000231378
ARPC3	4.89739	2.12133	25	-0.04882	0.1443	30	0.737497		ARPC3	4.34078	1.50284	16	0.00130345	0.0795406	72	0.986971		ARPC3	6.81067	0.091056	40	0.0107237	0.045674	35	0.815802		ARPC3	6.79823	0.0903827	40	0.0388	0.05442	35	0.480698
ARPC4	6.42689	1.32852	25	-0.01966	0.2221	23	0.930246		ARPC4	4.06002	1.52185	16	0.0307022	0.0647412	80	0.636645		ARPC4	7.47438	0.1002	40	0.140687	0.0824731	35	0.0971551		ARPC4	7.57846	0.0426333	40	0.1917	0.07407	35	0.0140999	0.0140999
ARRB1	4.46151	0.932258	25	-0.7325	0.3556	30	0.0484953		ARRB1	3.77134	0.98983	16	-0.105251	0.100825	82	0.29964		ARRB1	5.57922	0.0855007	40	0.48601	0.117101	35	0.000210001	0.000210001	ARRB1	5.59703	0.0949901	40	0.5516	0.1271	35	0.000120876	0.000120876
ARRB2	3.52988	1.20432	25	-0.1561	0.4219	29	0.714151		ARRB2	3.76345	1.57758	16	0.237501	0.0664478	76	0.000618496	0.000618496	ARRB2	5.18771	0.0900918	40	0.470326	0.127282	35	9.56e-07	9.56e-07	ARRB2	5.0934	0.0810389	40	0.5406	0.1042	35	9.77156e-06	9.77156e-06
ARTN	-0.344064	1.07214	16	0.3115	0.6414	25	0.631563		ARTN	-0.354648	1.3052	10	0.0632345	0.121411	75	0.604039		ARTN	-0.111985	0.17126	38	0.785818	0.283423	30	0.00961587	0.00961587	ARTN	0.0649161	0.132418	39	0.2809	0.2865	32	0.334257
ASCL1	-0.157743	1.57752	13	0.3984	0.4627	25	0.3977		ASCL1	2.54229	1.44716	16	0.198873	0.0958498	80	0.0412572		ASCL1	5.32845	0.122446	40	0.797187	0.183633	35	0.000120565	0.000120565	ASCL1	4.93408	0.124883	40	0.8896	0.2539	35	0.00134129	0.00134129
ASIP	-2.04879	0.726731	16	0.6485	0.4945	25	0.202125		ASIP	-0.0761371	1.11693	8	0.222582	0.153567	69	0.151817		ASIP	0.306866	0.203171	38	0.660456	0.335563	29	0.0590171		ASIP	0.554207	0.142427	40	0.6395	0.2747	33	0.0263871
ASMT	-1.10072	1.37452	19	0.2321	0.5854	24	0.695451		ASMT				-0.0187619	0.180835	61	0.917712		ASMT	0.271348	0.182196	38	-0.122256	0.267876	31	0.651388		ASMT	0.144074	0.149894	39	0.5617	0.3094	32	0.0791419
ATP2A1	-0.467388	0.866164	24	0.0684025	0.34552	28	0.844552		ATP2A1	-0.853304	1.26629	16	0.418351	0.116143	76	0.000564794	0.000564794	ATP2A1	1.20296	0.147542	40	0.838765	0.254153	35	0.00227455	0.00227455	ATP2A1	1.03548	0.109848	40	0.9135	0.2148	35	0.000155836	0.000155836
ATP2A2	4.91726	1.4918	25	0.0767524	0.218907	31	0.728327		ATP2A2	5.10517	1.16113	16	-0.0211823	0.0581458	81	0.716598		ATP2A2	6.98286	0.113369	40	-0.147775	0.110014	35	0.188076		ATP2A2	6.93056	0.140803	40	-0.02429	0.127	35	0.849467
ATP2A3	4.6856	1.49044	25	-0.161435	0.290143	31	0.582066		ATP2A3	1.45694	1.78093	15	-0.58365	0.174925	75	0.00132901	0.00132901	ATP2A3	1.94267	0.162142	40	-0.215136	0.16206	34	0.193447		ATP2A3	2.33873	0.184837	40	-0.4449	0.2279	35	0.0592112
ATP2B1	2.78822	0.948842	25	0.12097	0.188845	31	0.526659		ATP2B1	3.23024	1.15887	16	0.115139	0.0766833	81	0.137165		ATP2B1	7.40882	0.228473	40	-0.0925636	0.24851	35	0.711839		ATP2B1	7.59386	0.21739	40	0.1255	0.2566	35	0.627994
ATP2B2	4.19521	1.32149	25	0.235325	0.206436	31	0.263331		ATP2B2	4.28372	1.12936	16	-0.26049	0.112437	77	0.0232133		ATP2B2	6.29912	0.212247	40	-0.409769	0.247076	35	0.106421		ATP2B2	6.32889	0.243925	40	-0.2297	0.2641	35	0.390444
ATP2B3	2.57576	1.16915	25	0.261012	0.219282	31	0.243262		ATP2B3	2.55305	1.26632	16	-0.220133	0.119758	81	0.0697522		ATP2B3	3.99793	0.222139	39	-0.531477	0.238365	35	0.0324804		ATP2B3	3.85728	0.285162	40	-0.4831	0.2922	34	0.107743
ATP2C1	4.2763	1.14439	25	0.183633	0.182373	31	0.322032		ATP2C1	4.25163	1.21304	16	0.0352628	0.0511961	82	0.49293		ATP2C1	5.67205	0.0620047	40	0.407758	0.108927	35	7.593e-06	7.593e-06	ATP2C1	5.59792	0.0453191	40	0.4623	0.09283	34	1.95744e-05	1.95744e-05
AVP	-0.347487	1.78756	8	0.6266	0.6098	18	0.318565		AVP	-0.935602	1.19273	7	0.25732	0.189607	66	0.179437		AVP	1.42989	1.01532	19	4.54743	2.53127	4	0.170275		AVP	0.126059	0.546315	16	2.727	2.212	6	0.26379
AVPR1A	-1.69593	1.59295	4	1.05	0.4125	19	0.0203037		AVPR1A	-2.19502	1.36418	14	0.171613	0.127683	73	0.183153		AVPR1A	-1.73851	0.203388	38	-0.0907545	0.275158	31	0.743809		AVPR1A	-2.21463	0.153877	39	0.5081	0.2557	33	0.0557825
AVPR1B				-0.238	0.6874	16	0.734027		AVPR1B	-3.62336	0.430807	7	0.12977	0.107693	67	0.232507		AVPR1B	-2.7146	0.680554	14	-0.717329	1.39082	3	0.657375		AVPR1B	-3.88279	0.326405	9	2.31	0.3358	3	0.00629783
AVPR2	-0.351554		1	1.529	0.5195	17	0.00954218		AVPR2	-2.2339	1.18793	11	0.354522	0.127775	72	0.00705867	0.00705867	AVPR2	-1.23378	0.256639	37	0.757059	0.352959	27	0.0414766		AVPR2	-1.75171	0.229381	31	1.278	0.3661	19	0.00261759	0.00261759
AXIN1	-0.930321	1.27179	23	0.8269	0.4328	29	0.0663845		AXIN1	1.54696	1.48728	16	0.706335	0.149161	71	1.10716e-05	1.10716e-05	AXIN1	4.15118	0.0835308	40	0.681601	0.108807	35	3.92e-07	3.92e-07	AXIN1	4.12852	0.0462715	40	0.6369	0.117	35	4.95152e-06	4.95152e-06		17.7677
AXIN2	-0.363039	1.50359	22	0.5392	0.2795	29	0.0638719		AXIN2	1.44956	1.40599	16	0.247104	0.0870595	47	0.00672719	0.00672719	AXIN2	3.60164	0.089926	40	0.0962751	0.128771	35	0.459811		AXIN2	3.49054	0.109226	40	0.03447	0.1296	33	0.791843
AZGP1	1.65849	1.79563	12	1.017	0.5001	27	0.0522184		AZGP1	4.23426	1.59743	16	0.846038	0.181877	77	1.3642e-05	1.3642e-05	AZGP1	4.75715	0.210503	40	1.36107	0.219339	35	4.67e-07	4.67e-07	AZGP1	4.94741	0.169927	40	1.005	0.2389	35	0.000179086	0.000179086
BAD	6.1732	1.28408	25	-0.3962	0.2607	31	0.138957		BAD	3.88458	1.01529	15	-0.0356489	0.0956969	79	0.710517		BAD	6.99494	0.0701457	40	0.447707	0.135439	35	0.00224209	0.00224209	BAD	6.98605	0.0601798	40	0.6936	0.1555	35	8.51907e-05	8.51907e-05
BCAM	-0.348892	1.38483	21	0.163	0.4228	29	0.702782		BCAM	1.92405	1.77694	16	0.285603	0.100905	75	0.00598193	0.00598193	BCAM	4.63848	0.129061	40	0.667152	0.196855	35	0.0017889	0.0017889	BCAM	4.6815	0.11653	40	0.6792	0.2064	35	0.00233566	0.00233566
BCAN	1.75405	0.964587	24	0.4314	0.3205	30	0.188807		BCAN	4.9674	1.38134	16	0.0927438	0.0718989	82	0.20075		BCAN	8.11455	0.112672	40	0.436593	0.135669	35	0.00283435	0.00283435	BCAN	7.94359	0.0756745	40	0.5977	0.1312	35	6.45489e-05	6.45489e-05
BCAR1	2.89122	1.25828	25	0.3667	0.2964	31	0.225599		BCAR1	2.92393	1.25101	16	0.389076	0.08575	47	4.07547e-05	4.07547e-05	BCAR1	5.18174	0.0696126	40	0.271684	0.127121	35	0.0398556		BCAR1	5.19861	0.0836584	40	0.2651	0.1185	35	0.0320287	0.0320287
BCAR3	0.249498	1.66311	19	0.0961	0.4462	27	0.831143		BCAR3	2.19471	1.00477	16	0.267121	0.11547	77	0.0234108		BCAR3	4.05042	0.0872024	40	0.963946	0.168684	35	2.023e-06	2.023e-06	BCAR3	3.75187	0.0907997	40	1.161	0.173	35	1.04333e-07	1.04333e-07
BCL2L1	3.93388	1.28029	25	0.176343	0.286174	31	0.542405		BCL2L1	3.69774	1.63087	16	0.170651	0.078343	76	0.0325299		BCL2L1	6.59552	0.143297	40	0.44314	0.0784258	35	2.452e-06	2.452e-06	BCL2L1	6.6831	0.0540171	40	0.4563	0.08611	35	7.01647e-06	7.01647e-06
BCL2L13	3.9958	1.23066	25	-0.07142	0.1496	31	0.636543		BCL2L13	3.91882	0.977337	16	-0.164088	0.0597832	75	0.00759633	0.00759633	BCL2L13	5.00192	0.0672501	40	0.395416	0.080603	35	2.275e-05	2.275e-05	BCL2L13	4.98583	0.0617051	40	0.3807	0.09264	35	0.000236322	0.000236322
BCL2L2	4.18316	1.55966	25	0.0699949	0.17571	30	0.693287		BCL2L2	4.77965	1.75907	16	0.028375	0.0569785	77	0.619926		BCL2L2	7.23484	0.0675001	40	0.328185	0.115014	35	0.00731277	0.00731277	BCL2L2	7.44898	0.080997	40	0.2953	0.1506	35	0.0581384
BDKRB1	0.434403		1	0.559	0.6466	17	0.400134		BDKRB1	-2.82468	1.25396	7	0.242221	0.152609	67	0.117248		BDKRB1	-0.548668	0.168252	40	0.203378	0.31289	32	0.520493		BDKRB1	-0.70021	0.185225	38	0.8725	0.295	32	0.00588787
BDKRB2	-1.01981	0.107257	2	1.299	0.7823	17	0.116402		BDKRB2	-1.02102	1.51463	15	0.27531	0.158798	81	0.0868209		BDKRB2	0.0257664	0.181614	40	-0.487104	0.242843	34	0.053129		BDKRB2	-0.0952804	0.17801	40	-0.5426	0.2408	34	0.0310058
BDNF	0.686087	1.69792	21	0.3543	0.3949	30	0.377027		BDNF	-0.948565	1.2534	16	-0.31304	0.0997772	74	0.00245822	0.00245822	BDNF	-1.19724	0.233707	39	0.428989	0.268833	34	0.120084		BDNF	-0.977463	0.203825	39	0.379	0.233	34	0.113349
BMP1	-1.45462	1.32362	11	0.635503	0.61091	25	0.308587		BMP1	1.2732	1.46437	16	0.257412	0.0961047	70	0.00923758	0.00923758	BMP1	2.99321	0.0860543	40	0.673031	0.131491	35	1.2062e-05	1.2062e-05	BMP1	3.02912	0.0820047	40	0.8516	0.1401	35	6.80215e-07	6.80215e-07
BMP10	-3.52536	0.269254	2	-0.4963	0.71	17	0.494538		BMP10	-4.13043		1	0.242682	0.0951991	60	0.013417		BMP10	-2.5358	1.90292	4						BMP10	-4.406	0.475435	5	2.087	0.5235	1	0.156497
BMP2	-0.118468	1.54169	23	0.8436	0.3549	30	0.024278		BMP2	0.95629	1.2395	15	0.166431	0.0923619	75	0.0756267		BMP2	1.88511	0.100776	40	0.293917	0.178428	34	0.00123897	0.00123897	BMP2	1.7143	0.136824	40	0.5729	0.1987	34	0.00698124	0.00698124
BMP3	-2.28762	1.51725	11	0.9594	0.505	21	0.0719615		BMP3	-1.86214	0.907552	12	0.317187	0.175034	73	0.074134		BMP3	-0.586475	0.173277	40	0.628458	0.297564	35	0.042112		BMP3	-1.85408	0.161461	40	1.04	0.3262	34	0.00312336	0.00312336
BMP4	-1.5385	0.771604	5	0.9923	0.5906	20	0.109261		BMP4	-0.649545	1.71987	15	0.239136	0.0948374	66	0.0141449		BMP4	1.44158	0.181099	40	1.13496	0.278372	34	0.000270112	0.000270112	BMP4	0.94415	0.150066	40	1.443	0.2525	35	2.03476e-06	2.03476e-06
BMP5	-3.05922	0.961344	11	0.9526	0.4542	25	0.0466731		BMP5	-0.963915	1.94114	14	0.472139	0.132813	68	0.000698872	0.000698872	BMP5	-1.49749	0.302442	37	0.121766	0.344944	30	0.726638		BMP5	-2.21759	0.183263	36	1.226	0.3411	25	0.00145473
BMP6	1.45952	0.846951	25	0.2271	0.3189	28	0.482455		BMP6	1.26073	1.68859	16	0.0815072	0.0800042	75	0.311624		BMP6	2.8799	0.110244	40	-0.179608	0.215716	32	0.411424		BMP6	2.88628	0.15012	40	-0.102	0.2462	35	0.681397
BMP7	0.465375	1.62825	23	0.1659	0.3317	28	0.620959		BMP7	3.90679	1.1556	16	0.235352	0.0912292	76	0.0118423	0.0118423	BMP7	5.8165	0.0884814	40	0.416056	0.142899	35	0.00630782	0.00630782	BMP7	5.43013	0.0749045	40	0.5333	0.1664	35	0.00294467	0.00294467
BMP8A	-1.37393	0.985744	22	0.2782	0.4653	26	0.555357		BMP8A	1.95507	1.52208	16	0.142143	0.131755	70	0.284416		BMP8A	0.519802	0.145593	39	-0.0743198	0.149689	34	0.622815		BMP8A	0.516913	0.127239	39	0.07806	0.1729	33	0.654608
BMP8B	-2.53874	0.736784	20	0.3594	0.4188	27	0.39864		BMP8B	1.56358	1.04392	16	0.0792741	0.12079	81	0.513516		BMP8B	3.31114	0.098294	40	0.115753	0.0962634	35	0.237504		BMP8B	3.05998	0.129461	40	0.1469	0.1398	34	0.300809
BRAF	0.846401	1.14399	25	-0.242805	0.247524	31	0.334469		BRAF	1.84171	0.769954	16	0.0483296	0.0745966	42	0.520675		BRAF	3.00731	0.163761	40	-0.0230408	0.0845697	35	0.786921		BRAF	3.02309	0.106962	40	0.1431	0.08439	35	0.0990697
BSG	6.86551	1.09278	25	-0.365383	0.240313	30	0.139228		BSG	5.95461	1.57921	16	0.255607	0.109441	72	0.0223437		BSG	8.82203	0.0892929	40	0.339476	0.113767	35	0.00523728	0.00523728	BSG	8.97153	0.0758277	40	0.3585	0.1173	35	0.00433329	0.00433329
BTC	-0.235508	1.21558	19						BTC	-1.25058	1.15501	14	0.199229	0.132046	69	0.135985		BTC	0.706588	0.260607	39	-0.169751	0.416649	30	0.686701		BTC	-1.30104	0.202807	35	0.3372	0.3282	22	0.31543
BTRC	3.37473	1.48911	25	0.06367	0.146	30	0.665872		BTRC	3.58865	1.17807	16	-0.115718	0.0709571	81	0.106861		BTRC	5.20629	0.151559	40	-0.0470522	0.0757254	35	0.53852		BTRC	5.20513	0.114934	40	0.08274	0.08342	35	0.328522
C3	0.844387	1.72456	19	0.7435	0.4908	28	0.1414		C3	6.08377	1.03137	16	0.227352	0.125764	82	0.0743547		C3	6.29282	0.20357	40	0.871165	0.254872	35	0.00165345	0.00165345	C3	5.63208	0.250321	40	1.132	0.2846	35	0.000345323	0.000345323
C3AR1	-1.02833	1.54391	12	0.578	0.4626	26	0.223049		C3AR1	2.62538	1.32346	16	0.296246	0.132753	76	0.0286312		C3AR1	2.79432	0.240429	40	0.44371	0.319169	34	0.173779		C3AR1	2.10166	0.230175	38	0.4141	0.3068	33	0.18648
C5	-2.01209	0.946103	14	0.8082	0.595	26	0.186483		C5	1.25616	1.03733	16	0.237346	0.0834603	81	0.0056567	0.0056567	C5	2.5272	0.0696042	40	0.231631	0.103567	35	0.0319864		C5	2.3654	0.0631759	40	0.3234	0.1056	35	0.00434066	0.00434066
C5AR1	-0.821956	1.36084	13	1.549	0.6336	25	0.0221934		C5AR1	1.75756	1.89215	16	0.391201	0.124692	73	0.00247017	0.00247017	C5AR1	2.69614	0.177383	40	0.788404	0.2875	35	0.00966141	0.00966141	C5AR1	1.51559	0.186801	40	1.364	0.2298	35	1.04302e-06	1.04302e-06
C5AR2	-3.14845	1.32287	15	1.992	0.9204	16	0.0469587		C5AR2	-0.939884	1.32371	14	-0.113217	0.137402	66	0.41296		C5AR2	2.40473	0.13863	40	1.03242	0.215638	35	3.2313e-05	3.2313e-05	C5AR2	2.29746	0.0868954	40	1.19	0.217	35	4.04951e-06	4.04951e-06
CABIN1	0.329918	1.15898	25	0.09112	0.353	30	0.798118		CABIN1	3.22125	0.978799	16	0.315376	0.0806098	82	0.000189221	0.000189221	CABIN1	5.55126	0.0839942	40	0.0805489	0.0987063	35	0.420147		CABIN1	5.4585	0.108203	40	0.307	0.1313	35	0.0254358	0.0254358
CACNA1A	3.30485	1.10523	25	0.381909	0.299843	23	0.216064		CACNA1A	1.81262	0.683726	16	-0.310769	0.205345	26	0.142719		CACNA1A	3.04133	0.117308	40	0.237746	0.184283	35	0.205714		CACNA1A	3.0732	0.140618	40	0.4041	0.1958	35	0.0467148
CACNA1B	2.88735	1.15623	25	0.0503386	0.252514	31	0.843334		CACNA1B	2.3444	1.14337	16	-0.252878	0.115717	79	0.0318676		CACNA1B	4.36365	0.206848	40	-0.2002	0.240885	35	0.411703		CACNA1B	4.51205	0.249809	40	0.008486	0.2966	35	0.97734
CACNA1C	-0.686762	1.57699	24	0.260321	0.356429	30	0.471029		CACNA1C	0.640747	1.13772	16	0.05733	0.0880369	79	0.516829		CACNA1C	2.59258	0.143315	40	-0.0327565	0.151826	35	0.830475		CACNA1C	2.65174	0.153708	40	0.07171	0.1701	34	0.676018
CACNA1D	0.357392	1.55689	25	0.251165	0.292845	30	0.398106		CACNA1D	0.79048	0.809691	16	-0.0387005	0.0764018	77	0.613945		CACNA1D	1.66828	0.109241	40	0.282319	0.146941	35	0.0631072		CACNA1D	1.66656	0.133122	40	0.4927	0.1798	35	0.00972643	0.00972643
CACNA1E	2.09378	1.33792	25	0.352765	0.199225	31	0.0867748		CACNA1E	1.74798	1.87511	16	-0.116495	0.136327	80	0.395398		CACNA1E	4.27376	0.291774	40	-0.254174	0.298033	35	0.399724		CACNA1E	4.49894	0.267916	40	0.1326	0.3059	35	0.667455
CACNA1F	-1.80511	1.6227	9	-0.548083	0.563861	22	0.342105		CACNA1F	-2.31366	1.1734	13	0.118664	0.0894449	69	0.189055		CACNA1F	0.614289	0.211728	40	0.552593	0.1923	35	0.00694773	0.00694773	CACNA1F	0.663125	0.0655809	40	0.3527	0.19	34	0.07229
CACNA1G	2.37458	1.32699	25	-0.0293553	0.306202	31	0.924262		CACNA1G	1.53494	1.49931	16	-0.265738	0.141802	80	0.0646256		CACNA1G	2.09186	0.150106	40	0.0451497	0.178724	35	0.802087		CACNA1G	1.93104	0.146958	40	0.3636	0.1628	35	0.0322127	0.0322127
CACNA1H	-0.285786	1.75681	24	0.14164	0.39997	29	0.725897		CACNA1H	0.74486	1.49022	16	0.119374	0.110386	81	0.282758		CACNA1H	4.65384	0.252327	40	-0.446034	0.302761	35	0.149888		CACNA1H	4.94778	0.293036	40	-0.2315	0.3466	35	0.508623
CACNA1I	-3.45062	1.67358	13	0.758883	0.558207	23	0.187761		CACNA1I	0.570339	1.7519	16	0.241516	0.115994	81	0.040526		CACNA1I	3.50604	0.284656	40	0.118627	0.337081	35	0.727077		CACNA1I	3.78747	0.278069	40	-0.3479	0.2747	31	0.214658
CACNB1	2.78691	1.33755	25	0.08022	0.2975	31	0.789286		CACNB1	2.23484	1.27886	16	-0.0477149	0.0824005	81	0.564175		CACNB1	5.30551	0.181479	40	-0.343651	0.214819	35	0.118917		CACNB1	5.36985	0.211075	40	-0.352	0.2288	35	0.133212
CACNB2	1.74324	1.37044	25	0.2489	0.2704	31	0.364758		CACNB2	0.943927	1.57249	16	-0.237436	0.106164	74	0.0283745		CACNB2	3.48234	0.143648	40	-0.0979206	0.167063	35	0.561644		CACNB2	3.61315	0.147376	40	0.1138	0.1554	35	0.468755
CACNB3	4.05269	1.09082	24	-0.4138	0.2057	30	0.0536098		CACNB3	1.48661	1.38392	16	-0.525633	0.106906	81	4.60536e-06	4.60536e-06	CACNB3	4.453	0.220957	40	-0.36312	0.225146	35	0.116034		CACNB3	4.47073	0.230172	40	-0.248	0.2374	34	0.303892
CACNB4	2.77055	0.923533	25	0.2421	0.2867	31	0.405077		CACNB4	0.645019	1.24545	16	-0.0732637	0.145431	76	0.615899		CACNB4	3.03321	0.195693	40	-0.159449	0.211581	35	0.456276		CACNB4	2.89021	0.229162	40	0.1117	0.2533	35	0.661846
CACNG1	-0.383184	0.140558	2	0.3724	0.7396	17	0.621515		CACNG1	-2.5721	0.991874	6	0.398721	0.170165	66	0.0221928		CACNG1	1.61281	0.213267	39	-1.03302	0.298439	29	0.00174258	0.00174258	CACNG1	1.79773	0.19347	35	-0.9162	0.2718	26	0.00243738	0.00243738
CACNG2	2.81375	1.19802	25	-0.4117	0.3215	30	0.210447		CACNG2	1.28747	1.18697	16	-0.0112233	0.143703	76	0.937956		CACNG2	3.07047	0.107202	40	0.188534	0.155126	35	0.232593		CACNG2	3.16978	0.103043	40	0.307	0.148	35	0.0456301
CACNG3	2.32508	1.69372	24	0.5436	0.3765	30	0.159483		CACNG3	1.26476	1.57442	14	-0.31142	0.182443	74	0.0920837		CACNG3	5.90132	0.318456	40	-0.590362	0.371983	35	0.121754		CACNG3	5.83868	0.359037	40	-0.6129	0.3186	32	0.0632823
CACNG4	-0.313947	1.48119	22	0.2776	0.4659	27	0.556353		CACNG4	1.7968	1.53915	16	0.128287	0.0874353	71	0.146796		CACNG4	6.63481	0.192632	40	-0.406012	0.229391	35	0.0857026		CACNG4	6.60215	0.240367	40	-0.1293	0.2412	35	0.595329
CACNG5	-3.72966	1.22314	10	0.3899	0.5404	24	0.477865		CACNG5	-1.43474	1.72295	15	0.474811	0.125625	71	0.000327031	0.000327031	CACNG5	-1.71417	0.17782	39	-0.29579	0.335298	30	0.384935		CACNG5	-1.41414	0.155203	37	-0.4241	0.2254	30	0.0699896
CACNG6	-2.18799	0.518243	3	0.4541	0.5959	18	0.456531		CACNG6	-1.02136	1.4182	15	0.0974684	0.144209	46	0.502574		CACNG6	0.39147	0.246992	39	-0.142926	0.326267	32	0.664391		CACNG6	-1.34791	0.201339	36	0.8018	0.306	25	0.0147296
CACNG7	1.87619	1.0432	25	0.6593	0.4259	30	0.132508		CACNG7	4.41833	1.49384	16	0.00920806	0.138593	47	0.947316		CACNG7	6.81073	0.0597002	40	0.364641	0.0992404	35	0.000814651	0.000814651	CACNG7	6.84602	0.0797721	40	0.3062	0.1113	35	0.00959613	0.00959613
CACNG8	1.62208	1.60933	25	0.06296	0.3425	31	0.855403		CACNG8	2.53222	1.45965	16	-0.28966	0.14937	47	0.0586234		CACNG8	5.15301	0.176426	40	0.187492	0.20461	35	0.365953		CACNG8	5.362	0.189731	40	0.3935	0.2218	35	0.0850349
CADM1	1.67498	1.78078	25	0.7428	0.3162	31	0.0255751		CADM1	3.43492	1.1953	16	0.281042	0.0629632	81	2.6114e-05	2.6114e-05	CADM1	5.98262	0.0804838	40	0.593549	0.137185	35	0.000125783	0.000125783	CADM1	5.74151	0.0641601	40	0.7779	0.1442	35	5.29378e-06	5.29378e-06
CADM2	5.0878	1.08625	25	-0.03283	0.2559	31	0.89877		CADM2	5.00936	0.864096	16	0.133795	0.109564	52	0.227642		CADM2	6.01803	0.157951	40	0.31825	0.0807996	35	0.000385713	0.000385713	CADM2	6.20192	0.0680471	40	0.45	0.08947	35	1.5728e-05	1.5728e-05
CADM3	5.82925	0.985703	25	-0.1301	0.2855	31	0.65192		CADM3	4.66824	1.47733	16	-0.173312	0.0950489	76	0.0722277		CADM3	7.98315	0.190297	40	-0.0978782	0.172741	35	0.574714		CADM3	8.07888	0.200398	40	0.1432	0.2191	35	0.517822
CADM4	1.76046	1.24914	24	0.281	0.2882	28	0.338242		CADM4	6.8685	1.49726	16	0.112965	0.0700616	69	0.111513		CADM4	8.61057	0.119883	40	0.183614	0.0730388	35	0.0168404	0.0168404	CADM4	8.67503	0.0524553	40	0.1217	0.09586	35	0.212916
CALB1	1.8514	1.98335	22	1.27822	0.452919	30	0.00852582		CALB1	1.01193	1.76654	16	-0.420737	0.192695	76	0.0321319		CALB1	5.00342	0.314546	40	-1.05573	0.341149	35	0.00392771	0.00392771	CALB1	4.89365	0.321536	40	-0.5295	0.3609	35	0.1515
CALB2	2.61354	2.55951	21	0.8241	0.4687	30	0.0892084		CALB2	5.19868	2.22784	16	0.0396912	0.196207	72	0.840266		CALB2	5.40776	0.27205	40	-0.616829	0.277022	35	0.0327001		CALB2	5.13769	0.205651	40	-0.4122	0.2782	35	0.147627
CALCA	0.202277	2.63528	4	0.236	0.6527	17	0.722395		CALCA	-0.989681	1.47864	7	0.139507	0.130468	68	0.288781		CALCA	-2.0564	0.478167	16	1.12695	1.47108	7	0.472688		CALCA	-2.36135	0.289959	16	0.7477	0.5234	6	0.203041
CALCB	0.923545	1.07268	14	-0.05198	0.3757	24	0.891144		CALCB	-1.43485	1.56954	13	0.080349	0.136829	66	0.559089		CALCB	-0.108493	0.197003	39	0.522833	0.229828	33	0.0297516		CALCB	-0.186698	0.106431	40	0.9694	0.1806	35	6.21551e-06	6.21551e-06
CALCR	-1.02342	1.85859	11	1.289	0.4885	25	0.0144094		CALCR	-0.917607	1.17508	13	0.0551	0.140229	68	0.69562		CALCR	-1.75098	0.515264	30	-0.129912	0.424356	20	0.76284		CALCR	-2.81138	0.226391	25	0.3826	0.5985	8	0.540557
CALCRL	-1.34074	1.52998	15	0.05284	0.3992	25	0.895807		CALCRL	1.36439	1.19713	16	0.435638	0.106835	77	0.000110996	0.000110996	CALCRL	2.55882	0.130986	40	0.245923	0.148253	35	0.106359		CALCRL	2.31678	0.0907659	40	0.6428	0.1534	35	0.000195822	0.000195822
CALM1	7.90825	1.40472	25	0.6943	0.2495	21	0.0114992		CALM1	7.33117	1.37715	16	-0.0717913	0.108645	76	0.510774		CALM1	10.1036	0.0833562	40	0.0426199	0.0919394	35	0.645895		CALM1	10.0584	0.0808472	40	0.1857	0.08658	35	0.0391753	0.0391753
CALM2	7.41209	1.42373	25	0.3787	0.2656	22	0.168638		CALM2	6.71907	1.77722	16	0.196047	0.128617	35	0.136689		CALM2	9.1516	0.260741	40	-0.0632691	0.0536958	35	0.246889		CALM2	9.35436	0.0814076	40	-0.05517	0.05845	35	0.351882
CALM3	7.24464	1.42143	25	-0.3373	0.2187	23	0.137292		CALM3	6.17034	1.88464	16	-0.342351	0.242556	21	0.173486		CALM3	9.50119	0.172155	40	-0.515772	0.194982	35	0.0122698	0.0122698	CALM3	9.57423	0.179104	40	-0.4865	0.1817	35	0.0113258	0.0113258
CAMK1	3.05441	1.14178	25	-0.250823	0.311587	28	0.42786		CAMK1	0.608057	1.91838	15	-0.065178	0.0993047	80	0.51351		CAMK1	6.3256	0.124621	40	0.0721652	0.133848	35	0.593256		CAMK1	6.35379	0.0882056	40	0.1243	0.1075	35	0.255941
CAMK1D	1.1927	1.50456	25	0.341276	0.209223	31	0.113312		CAMK1D	3.05718	0.806627	16	0.0834165	0.137219	80	0.544992		CAMK1D	6.58554	0.174939	40	-0.0239929	0.204897	35	0.907454		CAMK1D	6.69004	0.175602	40	0.1837	0.1988	35	0.361899
CAMK1G	3.16454	1.41785	25	0.082921	0.284174	31	0.77245		CAMK1G	1.23009	1.34482	15	-0.19765	0.11098	72	0.0791972		CAMK1G	5.21077	0.288745	40	-0.313416	0.343183	35	0.36753		CAMK1G	5.27133	0.345537	40	-0.7648	0.2392	30	0.00333721	0.00333721
CAMK2A	0.675308	1.15231		0.356218	0.331521	30	0.291461		CAMK2A	2.07645	1.56842	16	0.0789612	0.113735	79	0.489584		CAMK2A	7.14271	0.255691	40	-0.239436	0.276353	35	0.39234		CAMK2A	7.28667	0.273035	40	-0.02797	0.3152	35	0.929808
CAMK2B	6.19549	1.06852	25	0.157796	0.236361	31	0.509489		CAMK2B	4.01356	1.64641	16	-0.45691	0.123019	82	0.000373326	0.000373326	CAMK2B	7.89586	0.168671	40	0.0494996	0.210796	35	0.815766		CAMK2B	8.04246	0.168911	40	0.1859	0.2113	35	0.385082
CAMK2D	4.54581	1.27949	25	0.1864	0.184881	31	0.321412		CAMK2D	3.51781	1.18128	16	-0.219553	0.0983681	50	0.0302233		CAMK2D	4.1144	0.0869099	40	0.277138	0.104121	35	0.011785	0.011785	CAMK2D	3.98334	0.0796753	40	0.2739	0.08806	35	0.00376252	0.00376252
CAMK2G	4.80253	1.24055	25	-0.174816	0.197097	31	0.382158		CAMK2G	4.67626	1.5325	16	-0.0474731	0.0768697	76	0.538724		CAMK2G	6.39309	0.165872	40	0.447683	0.131716	35	0.0017417	0.0017417	CAMK2G	6.47117	0.0791214	40	0.5843	0.1501	35	0.000439298	0.000439298
CAMK4	0.600064	1.25338	25	0.324026	0.325974	30	0.328433		CAMK4	0.931386	1.01878	16	0.133089	0.11986	77	0.270341		CAMK4	4.98663	0.273824	40	-0.496961	0.310198	35	0.118392		CAMK4	4.88995	0.276573	40	-0.1059	0.3123	35	0.736516
CAMKK1	2.56143	1.09642	25	-0.0265275	0.255428	30	0.917999		CAMKK1	2.10142	1.69883	16	-0.235409	0.141708	52	0.102804		CAMKK1	5.32783	0.245173	40	-0.437909	0.291837	35	0.142709		CAMKK1	5.40894	0.267731	40	-0.3689	0.3156	35	0.250523
CAMKK2	1.78118	1.63761		0.139292	0.206142	29	0.504766		CAMKK2	2.91586	1.27137	16	0.102845	0.0579435	79	0.0798127		CAMKK2	6.30065	0.20091	39	-0.551869	0.214357	35	0.0145648	0.0145648	CAMKK2	6.46265	0.185073	40	-0.3759	0.1995	35	0.0681364
CAMKV	3.39869	1.70017	24	0.634694	0.233561	31	0.0108194		CAMKV	2.44658	1.95778	16	-0.241265	0.141095	71	0.0917063		CAMKV	7.38278	0.309427	40	-0.516891	0.33514	35	0.132256		CAMKV	7.44326	0.336818	40	-0.2965	0.3703	35	0.428769
CAND1	3.04598	1.40385	25	0.2098	0.2278	31	0.364408		CAND1	3.87552	0.876732	16	-0.028912	0.0493647	75	0.559871		CAND1	4.94843	0.0832758	40	0.265897	0.0647068	35	0.000236476	0.000236476	CAND1	4.8809	0.0666284	40	0.4161	0.07389	35	2.86011e-06	2.86011e-06
CAND2	1.02174	1.51753	24	-0.103	0.2574	28	0.69202		CAND2	1.99226	0.941851	16	-0.202979	0.0691075	64	0.00462148	0.00462148	CAND2	4.05385	0.0967275	40	-0.161367	0.0920959	35	0.0887652		CAND2	3.84068	0.144502	40	-0.1243	0.1423	33	0.388678
CANT1	2.1134	1.35659	25	0.04393	0.2337	30	0.8522		CANT1	3.34578	1.26284	16	0.00765665	0.0647087	66	0.906175		CANT1	4.57685	0.0576236	39	0.0637793	0.0915571	35	0.152568		CANT1	4.50821	0.0779745	40	0.1526	0.1122	35	0.182936
CARTPT	1.28174	1.51532	20	1.721	0.5092	27	0.00229597		CARTPT	1.93835	3.03242	13	0.145354	0.183301	71	0.430468		CARTPT	2.28949	0.342752	38	0.54237	0.455522	33	0.242542		CARTPT	2.34131	0.221723	39	0.3454	0.2839	31	0.233244
CASR	-4.07701	0.652873	6	0.4857	0.5929	20	0.422889		CASR	-2.43785	1.65908	13	0.222003	0.111205	71	0.0497866		CASR	-3.67523	0.411651	24	-1.22466	0.31439	9	0.00457444		CASR	-4.68	0.254477	23	0.2835	1.011	5	0.790323
CBLN1	5.78807	1.72868	25	-0.4597	0.3744	31	0.229071		CBLN1	3.00866	1.56681	15	-1.42967	0.207027	81	1.076e-09	1.076e-09	CBLN1	2.69895	0.234142	40	-0.519713	0.202279	35	0.0147488	0.0147488	CBLN1	2.111	0.211614	39	-0.5178	0.2845	33	0.0784468
CBLN2	2.55253	1.93591	25	-0.2524	0.2145	29	0.249169		CBLN2	1.68303	1.55288	15	-1.33416	0.287057	51	2.47827e-05	2.47827e-05	CBLN2	0.416016	0.236446	40	0.0202783	0.280256	34	0.942756		CBLN2	0.453291	0.251003	40	0.2383	0.3261	35	0.46993
CBLN3	-0.18438	1.39864	12	-0.3766	0.5008	24	0.459708		CBLN3	0.034431	1.95897	14	0.121707	0.132793	43	0.364631		CBLN3	2.35118	0.0791929	39	0.386296	0.142273	35	0.0103338	0.0103338	CBLN3	2.19935	0.0780999	40	0.62	0.1556	34	0.000351898	0.000351898
CBLN4	0.556868	1.58045	21	0.04987	0.3766	27	0.895676		CBLN4	1.01305	1.87989	15	-0.0671317	0.222931	46	0.764701		CBLN4	1.74469	0.255571	38	-0.749242	0.398146	31	0.0695929		CBLN4	1.99667	0.254112	37	-0.6496	0.3878	28	0.105477
CCDC88A	2.99627	0.97936		0.4029	0.2307	31	0.0909117		CCDC88A	3.82819	0.993649	16	0.244588	0.085276	71	0.00545186	0.00545186	CCDC88A	4.74874	0.0830138	40	0.610433	0.177045	35	0.00152368	0.00152368	CCDC88A	4.80331	0.080705	40	0.5627	0.1928	35	0.00618882	0.00618882
CCK	4.83479	1.8646	25	-0.1003	0.3197	30	0.756022		CCK	2.71673	1.1803	15	-0.928211	0.188924	80	4.75401e-06	4.75401e-06	CCK	2.99383	0.231836	40	0.96444	0.298758	34	0.00281541	0.00281541	CCK	3.571	0.279992	40	0.422	0.3738	35	0.266872
CCKAR	1.28501	1.38209	21	0.4649	0.3947	30	0.248378		CCKAR	0.789846	1.38442	14	0.0239266	0.156164	71	0.87867		CCKAR	-0.669356	0.252667	33	-0.449517	0.339315	21	0.200181		CCKAR	-0.798876	0.194505	29	0.1336	0.3644	10	0.721438
CCKBR	0.247452	1.11651		0.1036	0.4224	25	0.80837		CCKBR	-0.381839	1.58513	15	0.16173	0.119889	71	0.181683		CCKBR	2.34627	0.268261	40	-0.642134	0.322959	33	0.0553895		CCKBR	2.6265	0.274655	38	-0.6125	0.2953	31	0.0470665
CCL1	2.92099			1.269	0.6236	16	0.0598672		CCL1	-1.54262		1	0.268036	0.111996	61	0.0198451		CCL1	-0.694802	0.348921	6						CCL1	-1.06679	0.37823	8	-0.1735	0.6065	1	0.822621
CCL11				0.8947	0.7457	16	0.24879		CCL11				0.39393	0.14948	61	0.0106812	0.0106812	CCL11	-2.02461	0.368078	6						CCL11	-2.76637	0.0674242	2
CCL13				0.5457	0.6802	16	0.434917		CCL13	-3.3769	0.546833	2	0.0659628	0.144188	63	0.648928		CCL13	-1.15257	0.363707	11	-0.370041	0.492549	2	0.589815		CCL13	-1.36963	0.208642	11	-1.66		2
CCL14	0.549775	1.84659		-2.099	1.688	2	0.431076		CCL14									CCL14	-1.6716	0.317277	23	0.2505	0.513856	12	0.635474		CCL14	-2.47837	0.254535	30	1.424	0.4917	19	0.00925825	0.00925825
CCL15				-0.7727	0.4216	8	0.109498		CCL15				-0.265107	1.25186	5	0.842639		CCL15	-0.129266	0.166098	39	0.31614	0.328902	27	0.345307		CCL15	-0.404108	0.165814	31	0.7435	0.3506	24	0.0454674
CCL16	-1.12152	1.49634	7	1.015	0.6242	20	0.120363		CCL16	-3.11196	0.0553903	2	0.42035	0.191508	62	0.0319833		CCL16	1.73599	0.111353	39	1.09925	0.232211	35	3.7923e-05	3.7923e-05	CCL16	1.85677	0.129482	40	1.067	0.2597	35	0.000236568	0.000236568
CCL17	-1.33373		1	0.1692	0.5848	16	0.776233		CCL17	-0.904909	0.704902	7	0.4019	0.138983	65	0.00522878	0.00522878	CCL17	-0.353787	0.277361	20	0.224248	0.644173	6	0.741932		CCL17	-0.376234	0.201567	20	0.8795	0.4978	9	0.111056
CCL18	-1.28152	0.0322995	2	0.3328	0.6218	17	0.599832		CCL18	-2.56154	1.37693	2	0.355649	0.141822	60	0.0149232		CCL18	-1.54314	0.467838	15	0.359211	1.51257	3	0.834384		CCL18	-1.10111	0.452945	13	1.337	2.417	2	0.67838
CCL19				-0.03223	0.6868	16	0.963186		CCL19	1.32633	1.62717	15	0.125339	0.171263	76	0.46654		CCL19	2.43833	0.32303	40	-0.689611	0.488073	29	0.60293		CCL19	1.88519	0.31966	38	-0.6686	0.4984	25	0.192332
CCL2	1.57631	1.466	10	1.194	0.6257	24	0.0688505		CCL2	2.34237	2.20322	13	-0.0427756	0.240037	78	0.85903		CCL2	3.18444	0.254179	39	1.09377	0.351477	35	0.00375335	0.00375335	CCL2	2.65148	0.211562	40	0.8707	0.3433	35	0.0161326	0.0161326
CCL20				0.1405	0.739	16	0.85175		CCL20	-1.52074	2.41069	11	0.402095	0.143318	68	0.00656763	0.00656763	CCL20	-1.45857	0.266338	20	1.27973	0.501132	8	0.0379004		CCL20	-1.68188	0.216708	22	1.875	0.7898	4	0.0764981
CCL21				1.072	0.6296	16	0.109367		CCL21	-0.938414	1.18268	6	0.450218	0.154813	72	0.00484933	0.00484933	CCL21	-1.14411	0.178035	25	0.286471	0.486084	7	0.577119		CCL21	-1.14442	0.235834	22	0.9193	0.514	12	0.101234
CCL22	-2.00059	1.02795	9	0.4069	0.4756	22	0.401897		CCL22	-3.15208	0.855565	8	0.440941	0.146677	68	0.0037209	0.0037209	CCL22	1.06045	0.116238	39	0.97786	0.265569	35	0.000796944	0.000796944	CCL22	1.29029	0.0875737	40	0.9097	0.2342	35	0.00046737	0.00046737
CCL23				1.409	0.8633	16	0.123563		CCL23	-1.6141		1	0.319018	0.1128	57	0.00648343		CCL23	-1.71296	0.539609	5						CCL23	-1.67284	0.314159	7	3.138
CCL24	-1.5771	0.504159	4	0.09248	0.5648	18	0.87188		CCL24	-2.74379	0.970751	4	0.29679	0.132699	69	0.0285981		CCL24	-2.01045	0.215824	5						CCL24	-2.47771	0.701844	3
CCL25				1.004	0.4885	16	0.0577904		CCL25	-2.9614	1.19235	5	0.0979201	0.169717	65	0.565989		CCL25	-2.00362	0.195356	21	0.371765	0.460878	14	0.434362		CCL25	-1.95943	0.189573	27	0.9631	0.4525	14	0.0547074
CCL26				1.209	0.9865	16	0.239145		CCL26	-0.53944	0.876634	6	0.466014	0.255448	37	0.0764151		CCL26	0.152257	0.324786	28	1.49873	0.385095	17	0.00129584	0.00129584	CCL26	-0.307842	0.274013	26	1.146	0.4852	15	0.0320668
CCL27	1.11013	1.16029	10	0.7919	0.519	23	0.141261		CCL27				0.625752	0.12802	56	9.21872e-06	9.21872e-06	CCL27	0.180638	0.321135	26	1.06939	0.344786	21	0.00562452		CCL27	0.0365692	0.178915	29	1.245	0.4264	15	0.0112085
CCL28	-1.38369	1.35489	16	0.09177	0.4252	27	0.830821		CCL28	-1.21434	1.33952	14	0.154109	0.100557	41	0.133259		CCL28	2.2991	0.103816	40	0.802824	0.187679	35	0.000145128	0.000145128	CCL28	2.11981	0.0701026	40	0.9304	0.1936	35	3.25855e-05	3.25855e-05
CCL3	1.41006	1.877	19	-0.2338	0.6974	17	0.741731		CCL3	-2.26547	1.87994	5	-0.449424	0.609237	14	0.473813		CCL3	0.0736793	0.311036	32	0.214521	0.474185	21	0.655848		CCL3	-0.0584465	0.257387	29	-0.1387	0.3631	16	0.707859
CCL4	1.46849	1.64086	5	1.208	1.165	12	0.322107		CCL4	-0.449658	1.72328	3	0.0856058	0.159706	67	0.593745		CCL4									CCL4				-0.51
CCL5	-0.721847	0.860685	12	0.8411	0.5243	27	0.12076		CCL5	-0.792522	1.09019	9	0.209599	0.103949	67	0.0478335		CCL5	3.64689	0.1697	40	0.961256	0.259747	35	0.000756595	0.000756595	CCL5	3.78471	0.136638	40	1.273	0.2925	35	0.000122373	0.000122373
CCL7				0.4413	0.8284	16	0.602014		CCL7	0.459158	3.55838	2	0.290475	0.2015	61	0.154626		CCL7	-1.00743	0.384987	2						CCL7	-1.5932	0.798503	3	2.877
CCL8	-0.605854	0.135883	3	0.2604	0.6031	16	0.671984		CCL8	-0.722373	1.74488	8	-0.0247277	0.16043	68	0.877967		CCL8	-0.801277	0.250286	26	0.748099	0.65487	7	0.29683		CCL8	-0.383299	0.212176	25	-1.19	0.6095	8	0.0986923
CCR1	-0.719444	1.21755		0.1004	0.5533	23	0.857679		CCR1	1.92972	1.83563	16	0.210517	0.125587	76	0.0978503		CCR1	2.21115	0.218136	40	0.689445	0.297793	34	0.0269654		CCR1	1.89498	0.230472	39	0.6725	0.2944	33	0.0291353
CCR10	0.958423	1.33164	24	0.3035	0.3417	28	0.382238		CCR10	-0.0384683	1.54583	15	-0.00249123	0.0890663	73	0.977763		CCR10	2.89478	0.0918577	40	0.789256	0.181808	35	0.000120581	0.000120581	CCR10	2.77648	0.109085	40	0.9721	0.1998	35	2.56935e-05	2.56935e-05
CCR2	-1.53531	1.55504	2	0.9693	0.9371	10	0.327988		CCR2	-2.50306	1.23061	11	0.228291	0.139118	67	0.105558		CCR2	-2.23482	0.176128	33	0.327706	0.328585	20	0.331142		CCR2	-2.37649	0.226145	27	0.5322	0.4202	13	0.227489
CCR3	-2.74999		1	0.7706	0.6098	16	0.225633		CCR3	-3.48329	0.760658	7	0.215559	0.139448	66	0.127006		CCR3	-1.99715	0.180496	38	0.375484	0.3185	28	0.248716		CCR3	-1.76166	0.190471	35	-0.3695	0.3588	27	0.312949
CCR4	-2.50552	0.736781	4	0.6159	0.829	18	0.467718		CCR4	-3.2922	1.39294	9	0.232587	0.12655	67	0.0705763		CCR4	1.74761	0.10928	40	0.96409	0.251844	35	0.000528399	0.000528399	CCR4	1.72918	0.117355	40	1.155	0.2523	35	6.03096e-05	6.03096e-05
CCR5	-1.83494	0.891078	3	1.232	0.9518	11	0.22463		CCR5	0.162802	1.67601	16	0.299924	0.145906	74	0.0433996		CCR5	-0.202157	0.193043	40	0.720637	0.316202	32	0.0297062		CCR5	-0.559747	0.232793	36	0.6627	0.3726	29	0.0861578
CCR6	-1.47426	0.809716	16	-0.02382	0.5008	25	0.962453		CCR6	-3.66417	1.62642	4	0.185734	0.127327	67	0.149385		CCR6	0.396917	0.120193	40	0.239497	0.197028	35	0.0332083		CCR6	0.48655	0.0875649	40	0.3703	0.1797	34	0.0473422
CCR7	-0.647593	2.19489		0.3887	0.6769	18	0.573299		CCR7	-0.740486	1.45377	13	0.215752	0.1363	73	0.117823		CCR7	-0.524205	0.172014	39	0.0692232	0.277094	31	0.804412		CCR7	-0.674425	0.183075	34	0.3887	0.2482	25	0.129874
CCR8	-0.834835		1	1.189	0.6962	17	0.107065		CCR8	-2.22658	0.548037	2	0.172338	0.143354	59	0.234176		CCR8	-1.60895	0.327222	15	1.46115		1			CCR8	-2.04497	0.212583	19	0.8877	0.5413	6	0.161966
CCR9				1.373	0.7866	16	0.1014		CCR9	-2.61764	0.879239	12	0.19738	0.0975017	67	0.0469822		CCR9	-1.98614	0.34111	29	0.572867	0.389592	18	0.159713		CCR9	-2.16225	0.227812	28	0.8485	0.3527	16	0.0305238
CCRL2	0.943484	1.37375	6	0.1084	0.8604	13	0.901804		CCRL2	-0.616707	1.84076	12	0.267638	0.143449	72	0.0662094		CCRL2	0.169773	0.143765	39	0.525407	0.276353	31	0.0669178		CCRL2	0.0701057	0.197269	39	0.4032	0.2724	34	0.148272
CD2	-1.84124			0.612378	0.386756	17	0.132901		CD2	-0.775935	1.42269	8	0.460167	0.118311	74	0.00021957	0.00021957	CD2	-0.857727	0.214747	36	0.488051	0.321792	25	0.142414		CD2	-0.938024	0.243095	36	0.5433	0.462	23	0.25164
CD4	-0.607158	1.06519	13	0.363813	0.359235	26	0.320885		CD4	2.58182	1.3444	16	0.270763	0.12292	77	0.0306436		CD4	3.89853	0.23112	40	0.142032	0.17521	35	0.423222		CD4	3.9424	0.1193	40	0.1706	0.1721	35	0.328662
CD6	1.2298	1.4775	23	0.0633785	0.344873	28	0.855564		CD6	-0.796088	1.26229	15	0.0263181	0.0866306	72	0.762171		CD6	0.998275	0.112552	40	0.935276	0.222383	35	0.000178882	0.000178882	CD6	1.10462	0.0963752	40	0.9524	0.218	35	0.000111415	0.000111415
CD8A									CD8A	-0.0273411	1.59635	13	0.193997	0.138819	74	0.166502		CD8A	2.63611	0.203012	40	-0.373156	0.20377	35	0.0758352		CD8A	2.56472	0.194396	40	-0.2166	0.2261	35	0.344817
CD8B									CD8B	-1.53089	1.56995	12	0.151711	0.222461	28	0.50107		CD8B	0.567894	0.198005	40	-0.224324	0.233542	34	0.343762		CD8B	0.520255	0.182765	40	-0.2055	0.2849	34	0.475805
CD14	1.39562	1.06536	20	0.128334	0.462051	29	0.783246		CD14	4.72076	0.419919	16	0.112157	0.170148	82	0.511652		CD14	5.35385	0.266405	40	0.1842	0.4176	35	0.508697		CD14	5.0112	0.221915	40	0.4889	0.2732	33	0.082955
CD22	-0.827816	1.33191	13	0.687294	0.491402	25	0.174712		CD22	3.84027	1.57731	16	0.480283	0.0908511	80	1.07958e-06	1.07958e-06	CD22	4.84308	0.210927	40	0.582814	0.206639	35	0.0079476	0.0079476	CD22	5.03645	0.161909	40	0.6147	0.2345	35	0.0131263	0.0131263
CD226	-2.6614	1.24793		1.427	0.6311	26	0.0326783		CD226	-0.764364	0.969083	16	0.125506	0.116747	74	0.285905		CD226	1.43623	0.111999	40	0.285358	0.169397	35	0.101236		CD226	1.43348	0.101744	40	0.5766	0.1942	35	0.00543365	0.00543365
CD274	0.252769	1.23507		1.103	0.2592	31	0.00018836	0.00018836	CD274	0.203686	1.46187	16	0.145736	0.101055	37	0.157903		CD274	1.17318	0.166902	40	-0.00150096	0.186174	34	0.993618		CD274	0.823479	0.149239	40	0.04774	0.1739	34	0.78543
CD276	2.28966	1.27035		-0.140991	0.340424	30	0.681803		CD276	1.77042	1.299	16	-0.136272	0.105762	46	0.204166		CD276	3.65712	0.0827544	40	0.248149	0.0859032	34	0.00678154	0.00678154	CD276	3.53943	0.092132	40	0.4705	0.08183	35	1.82038e-06	1.82038e-06
CD28	-2.17052	1.7175		0.421685	0.655327	19	0.528031		CD28	-1.96436	1.20766	9	0.208359	0.108673	68	0.0594647		CD28	-0.45481	0.177533	40	0.935106	0.272556	35	0.00159647	0.00159647	CD28	-0.476046	0.112291	40	1	0.2565	35	0.000431059	0.000431059
CD34	-1.27411	0.792773	14						CD34	1.21636	2.02129	16	0.334456	0.101394	77	0.00148034	0.00148034	CD34	3.94797	0.150577	40	0.33198	0.201539	35	0.108728		CD34	4.10137	0.167065	40	0.3961	0.2284	35	0.0919198
CD36	-1.39798	1.6274	14	0.434043	0.417594	24	0.309426		CD36	-1.72726	1.8043	11	0.203511	0.0982607	69	0.042144		CD36	1.70927	0.192621	40	0.432249	0.267254	35	0.115039		CD36	0.247575	0.077531	40	0.9891	0.2343	35	0.000170551	0.000170551
CD40	-0.411785	1.31473	17	0.7302	0.3974	27	0.0775726		CD40	1.55112	1.47831	15	0.145842	0.0866717	80	0.0963816		CD40	3.05713	0.108406	40	0.630046	0.147024	35	0.000141919	0.000141919	CD40	2.9761	0.0798886	40	0.6097	0.1468	35	0.000207539	0.000207539
CD40LG	-2.66147		1	-0.1197	0.8727	16	0.892726		CD40LG	-0.945181	1.7522	14	0.308853	0.138907	73	0.0293235		CD40LG	-1.07757	0.334428	31	0.780081	0.444837	18	0.0181354		CD40LG	-1.88036	0.203541	31	1.288	0.4442	19	0.00954664	0.00954664
CD44	-0.268763	1.64122		0.7829	0.3728	29	0.0448624		CD44	4.3872	0.884498	16	0.291737	0.0848811	70	0.00100058	0.00100058	CD44	4.24602	0.242183	40	0.897884	0.329122	35	0.0100072	0.0100072	CD44	3.32924	0.19068	40	0.7594	0.2864	35	0.0120865	0.0120865
CD47	3.75592	1.33014	25	-0.379006	0.173853	31	0.0372342		CD47	4.72352	1.16379	16	-0.0382166	0.059587	82	0.523101		CD47	6.88457	0.0936995	40	0.25424	0.150074	35	0.0993818		CD47	6.90629	0.0438148	40	0.398	0.156	35	0.0155586	0.0155586
CD58									CD58	1.39795	1.46141	15	0.313253	0.0974853	74	0.00195389	0.00195389	CD58	3.23771	0.165166	40	0.158305	0.145663	34	0.285021		CD58	2.8245	0.121027	40	0.3478	0.1349	34	0.0145962	0.0145962
CD80	-2.16739	0.504233	3	0.258022	0.529085	18	0.632009		CD80	-2.22361	1.5253	10	0.156116	0.0952889	69	0.10597		CD80	-2.07764	0.216905	32	-0.157914	0.285659	19	0.587205		CD80	-2.17838	0.227097	33	0.2701	0.4362	17	0.544549
CD86	-0.479417	1.59079	13	0.754707	0.417104	25	0.0829329		CD86	1.83475	1.373	16	0.195039	0.107431	73	0.0736135		CD86	2.00361	0.21166	40	0.520301	0.296214	34	0.0882838		CD86	1.7035	0.173229	37	0.5026	0.2259	31	0.0337913
CD99	-1.00115	1.71459	20	0.5575	0.2774	25	0.0558826		CD99	-4.54993		1	0.144303	0.0942576	62	0.130953		CD99	6.33931	0.127251	40	0.597088	0.168198	35	0.00115115	0.00115115	CD99	5.93861	0.106901	40	0.7325	0.1659	35	9.70759e-05	9.70759e-05
CDC42	3.85578	1.36044	25	-0.0952	0.1312	30	0.473839		CDC42	3.20043	1.39384	16	-0.354114	0.0726019	81	5.37086e-06	5.37086e-06	CDC42	5.11924	0.0634631	40	0.0450131	0.0489149	35	0.363956		CDC42	5.00403	0.0630548	40	0.1043	0.06197	35	0.101751
CDC42BPA	2.65306	1.10754	25	0.45182	0.21927	31	0.0481077		CDC42BPA	4.12038	0.825632	16	0.269726	0.0768378	82	0.000734144	0.000734144	CDC42BPA	5.51363	0.0542908	40	0.58487	0.11529	35	1.3813e-05	1.3813e-05	CDC42BPA	5.577	0.0625893	40	0.6304	0.1278	35	2.10384e-05	2.10384e-05
CDC42BPB	2.47334	0.615487	25	0.0860388	0.358497	31	0.811963		CDC42BPB	4.77546	0.855384	16	0.0216471	0.100844	82	0.830572		CDC42BPB	6.94892	0.0374389	40	0.455897	0.0790904	35	1.743e-06	1.743e-06	CDC42BPB	6.9877	0.0467353	40	0.5516	0.1108	35	1.8441e-05	1.8441e-05
CDH7	-0.519739	1.21484	24	0.691421	0.181854	26	0.00082223	0.00082223	CDH7	-0.087844	1.40419	16	0.275623	0.159958	82	0.0886869		CDH7	1.40549	0.139247	40	0.0108014	0.173847	35	0.950814		CDH7	1.61413	0.161007	40	0.3106	0.1809	35	0.0949966
CDHR1	0.160222	1.40337	25	0.2575	0.3797	22	0.504979		CDHR1	1.65017	1.23996	15	-0.0993319	0.168274	69	0.556948		CDHR1	4.76434	0.238909	40	-0.649531	0.282061	35	0.0275373	0.0275373	CDHR1	4.79572	0.281602	40	-0.4052	0.3225	35	0.21751
CDHR2	0.857811	1.62353	25	1.337	0.471	18	0.0113312		CDHR2	-0.945323	0.924155	13	0.0817582	0.126385	67	0.519942		CDHR2	0.840271	0.169373	39	0.056122	0.259362	34	0.83001		CDHR2	0.803535	0.194777	39	-0.02313	0.3213	32	0.943094
CDHR3	-2.06962	0.821206	19	0.2242	0.4895	19	0.652383		CDHR3	0.42559	1.36659	16	0.234157	0.129421	46	0.0770923		CDHR3	2.57994	0.10524	40	0.0314886	0.159602	35	0.844732		CDHR3	1.8607	0.158174	40	0.5035	0.1655	35	0.00449174	0.00449174
CDHR4	-1.6962	0.750743	6	0.3306	1.299	4	0.8156		CDHR4	-3.23817	1.74617	7	1.1289	0.835181	6	0.234406		CDHR4	1.26742	0.271215	39	0.274497	0.366457	35	0.458972		CDHR4	-1.21486	0.179183	38	1.072	0.3605	32	0.00565173
CDHR5	-2.98625	0.521277	3	1.467	0.9216	9	0.150188		CDHR5	-2.59798	1.74005	7	0.222875	0.159662	60	0.16797		CDHR5	2.17497	0.170741	40	-0.502537	0.325899	35	0.132333		CDHR5	2.48622	0.170308	40	-0.5634	0.3066	34	0.074855
CDIPT	5.69412	1.19409	25	0.1449	0.1988	30	0.472004		CDIPT	4.32724	1.17191	16	-0.10466	0.0615327	81	0.0928476		CDIPT	6.7343	0.0675228	40	0.137428	0.0728512	35	0.0677817		CDIPT	6.79512	0.0632581	40	0.1841	0.07879	35	0.0254867	0.0254867
CDK10	2.68351	1.25896	25	0.394872	0.257687	30	0.136269		CDK10	2.2743	1.47796	16	0.252574	0.0785426	80	0.00188593	0.00188593	CDK10	4.59338	0.0639829	40	0.451954	0.120968	35	0.000685064	0.000685064	CDK10	4.52927	0.068164	40	0.4479	0.1254	35	0.00108394	0.00108394
CDK12	1.02395	1.16302	25	0.236629	0.236066	23	0.327056		CDK12	2.26198	0.865401	16	0.239185	0.0635118	72	0.000339098	0.000339098	CDK12	3.41233	0.0648786	40	0.432324	0.0879528	35	2.2103e-05	2.2103e-05	CDK12	3.31355	0.0714836	40	0.5498	0.08862	35	4.68602e-07	4.68602e-07
CDK13	1.13789	1.2678	25	0.874446	0.333347	23	0.0155245		CDK13	2.13389	0.61366	16	0.180983	0.0795981	76	0.0258453		CDK13	2.9751	0.0800182	40	0.460274	0.0778989	35	1.132e-06	1.132e-06	CDK13	2.85803	0.0630345	40	0.579	0.08499	35	7.74125e-08	7.74125e-08
CDK14	5.52026	1.0736	25	0.274044	0.261173	23	0.305438		CDK14	3.53595	1.38266	16	-0.375601	0.0953759	71	0.000191712	0.000191712	CDK14	4.58121	0.165516	40	-0.0629202	0.106575	35	0.558859		CDK14	4.40277	0.160421	40	0.08041	0.1325	34	0.548144
CDK16	2.89067	1.40119	25	-0.564923	0.334645	23	0.105514		CDK16	3.60207	1.33415	16	-0.0781646	0.0660609	75	0.240509		CDK16	5.75891	0.0719669	40	-0.0359053	0.0816513	35	0.662925		CDK16	5.78951	0.0802922	40	0.05697	0.08348	35	0.499574
CDK17	3.26191	1.78978	25	0.240942	0.394904	23	0.548027		CDK17	4.35583	0.870601	16	0.181002	0.0767057	72	0.0210432		CDK17	6.01029	0.115184	40	-0.203103	0.105263	35	0.0620518		CDK17	6.00078	0.14012	40	-0.04849	0.1277	35	0.70644
CDK20	2.52862	1.43101	25	-0.474648	0.216479	20	0.0409894		CDK20	1.35798	1.61931	16	-0.0279701	0.0820146	69	0.734127		CDK20	3.48472	0.103545	40	-0.260207	0.109775	35	0.023583	0.023583	CDK20	3.32099	0.156577	40	-0.2875	0.1317	34	0.0362231
CDK4	2.61858	1.35162	25	0.508655	0.304586	27	0.106919		CDK4	2.37465	1.46866	16	0.235568	0.0682377	82	0.000886595	0.000886595	CDK4	5.52821	0.0751661	40	0.482438	0.0962942	35	1.6673e-05	1.6673e-05	CDK4	5.50496	0.0432797	40	0.4362	0.1187	35	0.000817071	0.000817071
CDK5	5.73217	1.61054	25	-0.286964	0.194223	29	0.150703		CDK5	3.57979	1.55256	16	-0.712996	0.162243	77	3.55023e-05	3.55023e-05	CDK5	5.83121	0.15057	40	-0.25979	0.165132	35	0.124922		CDK5	5.82347	0.176861	40	-0.08329	0.1838	35	0.653299
CDK5R1	4.15486	1.33581	25	-0.02479	0.2178	31	0.910136		CDK5R1	3.79503	1.5761	16	-0.16534	0.122381	77	0.180694		CDK5R1	6.28619	0.192039	40	-0.216384	0.188451	35	0.258893		CDK5R1	6.24063	0.244381	40	-0.286	0.2084	32	0.179892
CDK5R2	5.20551	1.26521	25	-0.09948	0.2249	31	0.661398		CDK5R2	4.01487	1.10501	15	-0.381421	0.125616	80	0.00324238	0.00324238	CDK5R2	6.26285	0.275348	40	-0.779534	0.329754	35	0.0239327	0.0239327	CDK5R2	6.4172	0.299296	40	-0.5129	0.3465	35	0.148057
CDK6	-0.933351	1.29642	25	0.977036	0.251086	31	0.00051441	0.00051441	CDK6	1.97051	0.783078	16	0.409451	0.0941988	78	4.17755e-05	4.17755e-05	CDK6	3.4789	0.0811371	40	0.231323	0.128226	35	0.0800906		CDK6	3.72189	0.107751	40	0.2332	0.1828	35	0.210757
CDK8	2.5854	1.23637	25	-0.240993	0.219642	30	0.281578		CDK8	2.55327	1.10973	16	-0.110307	0.0765629	82	0.153512		CDK8	3.78894	0.0723629	40	0.19743	0.0894541	35	0.0341683		CDK8	3.65061	0.0694112	40	0.2806	0.05806	35	2.81883e-05	2.81883e-05
CDK9	4.37291	0.978975	25	0.055937	0.276831	30	0.841279		CDK9	4.28294	1.38255	16	0.0740825	0.0638869	82	0.249623		CDK9	6.15684	0.0403623	40	0.342021	0.0893624	35	0.000529506	0.000529506	CDK9	6.0279	0.046063	40	0.4392	0.08353	35	7.93866e-06	7.93866e-06
CDS1	3.18926	1.25124	25	0.3141	0.1573	31	0.0549688		CDS1	3.09877	1.30996	16	-0.226885	0.15421	75	0.145457		CDS1	4.78373	0.117209	40	0.0850631	0.119752	35	0.482322		CDS1	4.572	0.156364	40	0.4303	0.1463	35	0.0058481	0.0058481
CDS2	5.3094	1.33843	25	-0.1423	0.09792	29	0.157322		CDS2	4.89076	1.00262	16	-0.275174	0.0768245	74	0.00061187	0.00061187	CDS2	6.1686	0.0688605	40	0.0917727	0.0685872	35	0.189752		CDS2	6.10019	0.0841989	40	0.1135	0.0892	35	0.211925
CEACAM1	-1.77711	1.57275	10	0.5853	0.4987	21	0.254271		CEACAM1	-1.30822	1.29537	16	0.299356	0.102506	77	0.00459947	0.00459947	CEACAM1	0.95525	0.128736	40	0.692657	0.207593	35	0.00206207	0.00206207	CEACAM1	0.842533	0.0881536	40	0.709	0.189	35	0.000657449	0.000657449
CEACAM16	-0.845277	1.31058	9						CEACAM16	-2.6124	1.28253	6	-0.0514228	0.421881	5	0.908865		CEACAM16	-2.57075	0.299822	11	1.0213	0.452413	3	0.15256		CEACAM16	-1.67797	0.37871	9	2.488	0.7751	3	0.0848579
CEACAM16-AS1									CEACAM16-AS1	-1.10174	0.938581	10	0.645118	0.549225	10	0.270297		CEACAM16-AS1									CEACAM16-AS1				3.53
CEACAM18									CEACAM18	-2.07637	1.17835	2	0.443899	1.62464	2	0.830202		CEACAM18	-1.4353	0.996439	7						CEACAM18	-1.75624	0.926672	2
CEACAM19									CEACAM19	-0.122083	1.93819	12	0.0959878	0.135286	48	0.48151		CEACAM19	2.46997	0.10677	40	0.951663	0.199666	35	3.4444e-05	3.4444e-05	CEACAM19	2.53591	0.0704626	40	1.075	0.1831	35	1.40267e-06	1.40267e-06
CEACAM20	-1.63144	2.2484							CEACAM20	-3.78158	1.52859	4	0.0828228	0.493678	12	0.869811		CEACAM20	-2.82897	0.3922	8						CEACAM20	-2.56981	0.558566	9	2.69	0.375	2	0.0188792
CEACAM21									CEACAM21	-0.538661	1.56975	12	-0.164365	0.163076	66	0.317238		CEACAM21	1.29506	0.168347	40	0.488741	0.212128	35	0.0274595	0.0274595	CEACAM21	0.918812	0.115692	40	0.3833	0.2335	33	0.110784
CEACAM22P									CEACAM22P	-4.22561	1.02239	7	1.01201	0.888449	5	0.318255		CEACAM22P									CEACAM22P				2.083
CEACAM3	-1.65428		1	0.5293	0.4956	17	0.301312		CEACAM3	-2.14535	1.39334	6	0.180687	0.114339	69	0.118686		CEACAM3	-2.19185	0.230468	32	0.695844	0.392893	22	0.0910626		CEACAM3	-2.21656	0.195656	30	0.7418	0.381	17	0.0693522
CEACAM4	-1.90702	0.571878	15	-0.1095	0.3094	24	0.726569		CEACAM4	-2.12958	1.07001	5	0.0500757	0.111115	68	0.653686		CEACAM4	-0.831566	0.274136	29	0.544973	0.503358	12	0.302116		CEACAM4	-0.837957	0.235089	28	0.2244	0.495	18	0.655975
CEACAM5	-0.833711	3.23372	2	1.22813	0.576916	17	0.0491559		CEACAM5	-3.62486	1.16718	4	0.283582	0.103197	64	0.00781189	0.00781189	CEACAM5	-1.37745	0.280851	39	1.55071	0.323377	33	3.5987e-05	3.5987e-05	CEACAM5	-1.27853	0.203277	40	1.335	0.348	35	0.00053376	0.00053376
CEACAM6	-1.35823	1.19037	4	0.4564	0.5036	20	0.376123		CEACAM6	-3.24406	0.953453	5	0.229941	0.107631	61	0.0367376		CEACAM6	-1.25422	0.268528	35	0.63836	0.304316	23	0.0476422		CEACAM6	-1.26613	0.177889	38	0.435	0.4039	30	0.290385
CEACAM7	-0.0476362	0.536335	2	0.4268	0.5568	18	0.453917		CEACAM7	-2.94446		1	0.255636	0.10076	61	0.0137964	0.0137964	CEACAM7	-2.77945	0.370177	10	-0.0969143	0.451827	3	0.850048		CEACAM7	-2.63501	0.293445	16	1.225	1.305	1	0.520124
CEACAM8	-2.21076	0.583384	7	1.017	0.7272	22	0.176747		CEACAM8	-1.8527	1.04991	9	-0.159082	0.192818	69	0.412235		CEACAM8	1.2164	0.15037	40	0.987809	0.28502	35	0.00145116	0.00145116	CEACAM8	1.20932	0.124931	40	1.127	0.273	35	0.000233383	0.000233383
CELSR1	-0.731366	1.36284	22	0.403	0.3189	28	0.21718		CELSR1	-1.8103	0.944536	16	0.206854	0.161241	77	0.20343		CELSR1	0.441652	0.193985	40	1.10494	0.299254	35	0.000774552	0.000774552	CELSR1	-1.15899	0.178907	40	1.893	0.348	35	4.60444e-06	4.60444e-06
CELSR2	2.44277	1.11188	25	-0.1613	0.2134	31	0.455574		CELSR2	4.73152	0.819058	16	0.36972	0.0723005	77	2.29615e-06	2.29615e-06	CELSR2	6.57342	0.0891969	40	-0.0638693	0.127146	35	0.618653		CELSR2	6.54132	0.147889	40	0.1289	0.2311	35	0.58052
CELSR3	1.01348	1.38117	25	0.5931	0.3095	23	0.0683749		CELSR3	1.50183	1.02163	16	0.0801797	0.086469	82	0.356544		CELSR3	3.29441	0.15199	40	0.115117	0.201972	35	0.572441		CELSR3	3.3449	0.195969	40	0.1448	0.2368	35	0.544834
CER1	-3.71594	0.496725	10	0.3527	0.5454	21	0.525156		CER1	-1.97337	1.11784	6	0.330042	0.11475	66	0.005438	0.005438	CER1	-0.0314499	0.266732	33	-0.246553	0.329416	22	0.462482		CER1	-0.346418	0.162202	33	-0.2214	0.2889	21	0.452353
CERS3	-2.06637	1.1588	9	1.25915	0.691665	14	0.0917789	0.0917789	CERS3	-3.45267	0.943098	11	0.783033	0.28336	23	0.0113383		CERS3	-1.81126	0.1527	40	0.657811	0.257506	34	0.0154334		CERS3	-1.85117	0.179682	39	0.6284	0.2959	34	0.0412902
CGA	1.40303	1.84219	3	1.24	0.6987	17	0.0950993		CGA	-2.53683	1.51279	7	0.341693	0.158082	66	0.0343462		CGA	-0.160009	0.179319	39	0.931288	0.325889	33	0.00744324	0.00744324	CGA	-0.29806	0.160765	40	1.122	0.2933	33	0.000573088	0.000573088
CGB3				0	0	0	0		CGB3	0.426413		1						CGB3	-0.260994	0.296618	19	0.784811	0.63455	13	0.239821		CGB3	-0.605841	0.301197	19	1.047	0.3967	10	0.026996
CGB5				0	0	0	0		CGB5									CGB5	-0.403685	0.754011	9	-0.326514	0.993114	3	0.773562		CGB5	-1.11093	0.67478	5	-0.6125	2.558	1	0.850353
CGB7	-0.933375	1.04848	2	1.425	0	1	0		CGB7	-4.63688	0.590041	2	0.622858	0.522519	2	0.444372		CGB7	-1.68993	0.245134	25	0.537781	0.31648	17	0.108626		CGB7	-2.31808	0.289474	25	1.505	0.5793	17	0.0202169
CHAT				0.252605	0.844429	16	0.768935		CHAT	-0.900901	1.01406	15	0.12528	0.186487	76	0.503783		CHAT	0.754382	0.312	34	-1.93291	0.57024	25	0.00241831		CHAT	1.115	0.304663	37	-1.986	0.4763	25	0.000342682
CHL1	3.72685	1.34147	25	-0.1056	0.2125	30	0.622923		CHL1	3.9862	0.948256	16	-0.336198	0.099838	81	0.00116864	0.00116864	CHL1	5.04087	0.122667	40	0.0455694	0.0879088	35	0.607535		CHL1	4.78935	0.13417	40	0.2908	0.1071	35	0.0104635	0.0104635
CHRD	-1.28483	1.61423	7	0.1508	0.6048	21	0.80567		CHRD	0.723729	1.47663	16	0.172484	0.0949419	75	0.0733081		CHRD	2.5749	0.142428	40	0.586032	0.162393	35	2.964e-06	2.964e-06	CHRD	2.6663	0.120128	40	0.5774	0.1699	35	0.00174638	0.00174638
chrdl1									chrdl1	1.01274	1.45753	16	0.00355126	0.109303	70	0.974175		chrdl1	5.35148	0.189909	40	-0.193532	0.208352	35	0.359512		chrdl1	5.4396	0.165809	40	-0.05946	0.2331	35	0.800193
chrdl2									chrdl2	-1.75011	1.00881	7	-0.00400258	0.155193	38	0.979563		chrdl2	-0.380004	0.178946	40	-0.518478	0.184148	34	0.0081528	0.0081528	chrdl2	-0.73789	0.156604	37	-0.4366	0.2079	30	0.0442637
CHRM1	-0.318126	2.20862	2	0.2165	0.5681	18	0.707903		CHRM1	-0.767032	1.19455	11	-0.124043	0.158747	42	0.439064		CHRM1	5.44463	0.332471	40	-0.667986	0.375349	35	0.0840736		CHRM1	5.70452	0.335383	40	-0.2362	0.4208	35	0.578314
CHRM2	-1.12236	1.72039	14	0.1931	0.6346	24	0.763644		CHRM2	0.628626	1.67821	15	0.346417	0.192675	76	0.0762126		CHRM2	0.480409	0.247694	40	-0.966996	0.287716	33	0.00202344	0.00202344	CHRM2	0.616733	0.231847	40	-0.819	0.2553	34	0.00296702	0.00296702
CHRM3	-2.7613	1.80171	17	0.5275	0.5152	26	0.315671		CHRM3	-0.693181	1.51729	16	0.211403	0.180768	77	0.24587		CHRM3	1.66677	0.215074	40	-0.1898	0.228445	35	0.411855		CHRM3	1.85148	0.260469	40	0.1877	0.3112	35	0.550433
CHRM4	-0.847556	1.7669		0.08075	0.3717	24	0.829916		CHRM4	-0.273265	0.917475	15	0.208199	0.15049	72	0.170853		CHRM4	3.39562	0.379684	39	-1.08906	0.468992	34	0.0265422		CHRM4	3.53964	0.409301	38	-0.9134	0.4959	32	0.0747903
CHRM5	1.38806	1.39386	24	0.6092	0.3447	31	0.0873391		CHRM5	0.788283	1.41368	16	0.0274011	0.194544	78	0.888358		CHRM5	1.81261	0.21106	40	0.296204	0.255392	35	0.254203		CHRM5	1.79634	0.197416	40	0.1033	0.3273	34	0.754197
CHUK	1.31232	1.63315	25	-0.0640014	0.213807	27	0.767059		CHUK	2.37999	1.12294	16	0.0630156	0.083818	76	0.454516		CHUK	3.80912	0.201301	40	0.390079	0.0686947	35	2.254e-06	2.254e-06	CHUK	3.51721	0.0695836	40	0.3764	0.07813	35	2.95507e-05	2.95507e-05
CIB1	3.15422	1.59822	25	-0.2282	0.3609	30	0.532211		CIB1	4.26875	1.45948	16	0.129287	0.0701239	79	0.0690267		CIB1	6.79307	0.0671694	40	0.459909	0.128533	35	0.00106464	0.00106464	CIB1	6.58621	0.0665791	40	0.6436	0.1347	35	3.30996e-05	3.30996e-05
CIB2	2.03071	0.972547	24	-0.09354	0.3179	28	0.77084		CIB2	1.50602	1.51097	16	0.0132107	0.0961253	81	0.891034		CIB2	4.05142	0.0641576	40	0.667653	0.126726	35	7.699e-06	7.699e-06	CIB2	4.00375	0.0765966	40	0.8121	0.1509	35	5.4974e-06	5.4974e-06
CKAP4	3.46166	1.45192	25	-0.05365	0.1539	30	0.72981		CKAP4	3.26994	1.19641	16	-0.0806859	0.0632072	82	0.205416		CKAP4	4.79235	0.0916524	40	0.43619	0.112178	35	0.000445315	0.000445315	CKAP4	4.56196	0.0583584	40	0.531	0.1138	35	4.61657e-05	4.61657e-05
CLDN1	3.42995	1.31238	25	0.179533	0.274135	31	0.517518		CLDN1	0.345978	1.3795	15	-0.0546308	0.131991	74	0.680162		CLDN1	1.04789	0.149545	40	-0.329759	0.188458	34	0.0894534		CLDN1	0.662102	0.144837	39	-0.08868	0.2163	31	0.684735
CLDN10	0.272187	1.3821	19	-0.0834499	0.459548	26	0.857368		CLDN10	1.99503	1.46865	16	-0.172551	0.108708	81	0.11639		CLDN10	4.89959	0.108965	40	0.287811	0.150495	35	0.0642759		CLDN10	4.97971	0.0879902	40	0.4594	0.1737	34	0.0124268	0.0124268
CLDN11	1.91123	1.77809	22	1.08456	0.645636	31	0.103378		CLDN11	6.24522	1.41408	16	0.20938	0.0872999	71	0.0191356		CLDN11	7.26849	0.21484	40	-0.0970497	0.174898	35	0.582599		CLDN11	7.52758	0.157049	40	-0.1141	0.2122	35	0.594216
CLDN14	-2.50095			1.53486	0.706566	17	0.0452072		CLDN14	-3.07282	0.986963	6	0.0820373	0.185862	67	0.660374		CLDN14	0.310934	0.220488	39	0.713137	0.174822	34	0.000268557	0.000268557	CLDN14	0.263511	0.115131	38	0.9114	0.2219	32	0.000271514	0.000271514
CLDN15	0.41788	1.45173	17	0.247941	0.496347	26	0.621773		CLDN15	1.81997	1.52487	16	0.644965	0.116675	76	4.49967e-07	4.49967e-07	CLDN15	3.85551	0.145861	40	1.04537	0.22891	35	6.2166e-05	6.2166e-05	CLDN15	3.79731	0.0966355	40	1.049	0.2224	35	3.95593e-05	3.95593e-05
CLDN16	-0.832451	1.09455	21	0.540284	0.436093	28	0.226038		CLDN16	-1.5121	1.00761	13	0.389016	0.155539	66	0.0149104		CLDN16	-0.31001	0.161078	39	-0.0414525	0.220532	33	0.852089		CLDN16	-0.468134	0.158921	39	0.3795	0.2257	34	0.102081
CLDN17				-0.011834	0.78914	16	0.988233		CLDN17	-1.54609	1.81392	3	0.306782	0.142504	63	0.0352343		CLDN17	-0.831095	0.712657	6	-2.6578		1			CLDN17	-0.933951	0.851286	4	5.033
CLDN18	-2.26117	1.00618	3	0.932696	0.554155	18	0.110629		CLDN18	-2.01064	0.937982	14	0.301052	0.108579	73	0.00707357	0.00707357	CLDN18	0.0782038	0.164638	40	0.783066	0.188461	35	0.000207163	0.000207163	CLDN18	-0.139886	0.131133	40	1.072	0.2563	34	0.000210416	0.000210416
CLDN19				0.421362	0.633225	16	0.515883		CLDN19	0.179178	3.18096	6	0.461766	0.402579	23	0.263695		CLDN19	-1.90138	0.280839	33	1.26332	0.482953	24	0.0154522		CLDN19	-2.10117	0.227029	35	1.594	0.445	29	0.00127599	0.00127599
CLDN2	-1.32172	1.41395	7	0.330391	0.535682	17	0.546065		CLDN2	-2.48533	0.975889	8	0.137192	0.248915	39	0.58475		CLDN2	-1.23277	0.32073	35	0.190555	0.37436	23	0.615801		CLDN2	-1.63205	0.168144	37	0.1245	0.3469	22	0.723143
CLDN20	0.270273	1.63342	10	-0.295567	0.562989	18	0.606365		CLDN20	0.593885	0.75561	15	0.102664	0.301305	27	0.736043		CLDN20	0.917238	0.184426	37	-0.105071	0.270706	28	0.700936		CLDN20	0.609751	0.167049	37	-0.3326	0.2677	27	0.225541
CLDN22	-0.693666	0.770194	20	0.622611	0.378722	10	0.134593		CLDN22				-0.0023985	0.570623	5	0.996848		CLDN22	2.38893		1						CLDN22			0	0.945
CLDN23				0.479107	0.501732	16	0.354762		CLDN23	-0.361102	1.04879	14	0.479694	0.199101	45	0.0202349		CLDN23	0.27656	0.161957	40	0.572678	0.208165	34	0.00957063	0.00957063	CLDN23	-0.242154	0.15052	39	0.8159	0.2387	31	0.00188736	0.00188736
CLDN3	-0.558333	0.829911		0.902121	0.52036	19	0.100076		CLDN3	-0.558422	1.31515	14	0.118303	0.107604	78	0.275004		CLDN3	0.925567	0.248251	40	0.268826	0.324168	34	0.412901		CLDN3	0.0559677	0.155421	38	0.5122	0.2352	30	0.0377243
CLDN4	-1.23207	1.59156	3	1.25089	0.530962	18	0.0307441		CLDN4	-2.49433	1.44296	14	0.193366	0.130825	73	0.143756		CLDN4	-1.00593	0.204029	38	0.505567	0.319525	27	0.125682		CLDN4	-1.90298	0.194622	38	0.392	0.3507	23	0.275121
CLDN5	1.09832	1.71763		0.260624	0.482721	29	0.593531		CLDN5	4.07183	1.8857	16	0.434943	0.0856878	81	2.45759e-06	2.45759e-06	CLDN5	5.7551	0.249748	40	0.541777	0.221099	35	0.0195702	0.0195702	CLDN5	6.09112	0.164704	40	0.5829	0.261	35	0.0324284	0.0324284
CLDN6	-0.855811	0.791422	6	0.468752	0.577521	18	0.428204		CLDN6	-1.17111	0.955279	8	0.251032	0.112618	67	0.0292203		CLDN6	1.26255	0.168648	38	0.398202	0.235417	31	0.195095		CLDN6	1.45477	0.221495	40	0.5803	0.2467	34	0.0247985
CLDN7	-0.503887	0.835202		-0.501979	0.38144	27	0.199657		CLDN7	-0.518428	0.968724	12	0.234932	0.139441	73	0.0963555		CLDN7	-1.18136	0.230555	36	0.559248	0.321036	28	0.0928903		CLDN7	-1.34838	0.231734	32	0.4243	0.4016	22	0.30275
CLDN8				0.874066	0.92263	16	0.358467		CLDN8	-2.8524	1.68505	4	0.354428	0.174463	62	0.0465638		CLDN8	-2.39742	0.32819	7						CLDN8	-2.15181	1.09247	4	-0.38
CLDN9	0.184678	1.30326		0.530588	0.427005	26	0.225552		CLDN9	0.248734	1.73922	14	0.356317	0.0994884	70	0.000631443	0.000631443	CLDN9	3.27375	0.120579	40	0.921047	0.188552	34	2.5891e-05	2.5891e-05	CLDN9	3.43139	0.115002	39	0.9443	0.1834	34	1.28608e-05	1.28608e-05
CLSTN1	5.83839	1.20118	25	-0.004916	0.215	31	0.981908		CLSTN1	6.51136	1.12855	16	0.0408912	0.0738192	76	0.58127		CLSTN1	8.35108	0.118309	40	0.0561385	0.0798767	35	0.48698		CLSTN1	8.303	0.103099	40	0.274	0.1177	35	0.0259401	0.0259401
CLSTN2	3.54288	1.23803	25	0.01177	0.2514	29	0.962981		CLSTN2	2.93402	1.60799	16	-0.96969	0.192161	82	2.71352e-06	2.71352e-06	CLSTN2	2.93604	0.161033	40	-0.470573	0.178744	35	0.0126512	0.0126512	CLSTN2	2.73617	0.234987	40	-0.4208	0.2403	35	0.0889148
CLSTN3	3.69802	1.37916	25	-0.3826	0.2507	30	0.137791		CLSTN3	4.52382	1.75104	16	-0.670741	0.16396	71	0.000113315	0.000113315	CLSTN3	5.97302	0.23001	40	-0.816023	0.262271	35	0.00375896	0.00375896	CLSTN3	5.92701	0.273485	40	-0.7143	0.291	35	0.0193733	0.0193733
CLU	7.06357	0.788701	25	0.0999755	0.230501	31	0.667587		CLU	8.6006	1.60127	16	-0.0440433	0.0869727	77	0.614039		CLU	11.1213	0.217566	40	0.667319	0.129755	35	1.1209e-05	1.1209e-05	CLU	11.0981	0.095855	40	0.754	0.1903	35	0.00036079	0.00036079
CMA1				1.00758	0.808453	16	0.231767		CMA1	-1.51867	1.00519	6	0.308166	0.111597	64	0.00753074	0.00753074	CMA1	-0.971469	0.239968	20	-0.326502	0.511457	6	0.551323		CMA1	-1.20187	0.205428	26	1.193	0.5308	11	0.0460348
CMKLR1	-2.42428	1.26244	7	0.9259	0.4704	22	0.0623588		CMKLR1	1.0346	1.45248	16	0.135812	0.115028	75	0.24151		CMKLR1	1.90122	0.147145	40	0.461383	0.194655	35	0.0235907	0.0235907	CMKLR1	1.97636	0.118227	40	0.4208	0.1935	35	0.0369218	0.0369218
CMKLR2	-0.732737	1.0311	15	0.1455	0.558	9	0.800934		CMKLR2	-2.85959	1.27609	7	0.064182	0.506697	6	0.90414		CMKLR2									CMKLR2				-0.48
CNR1	-0.359278	2.19986		0.6999	0.4297	28	0.115007		CNR1	1.53448	1.26599	16	0.0101692	0.102609	77	0.921315		CNR1	4.47082	0.302283	40	-0.903137	0.32474	35	0.00877089	0.00877089	CNR1	4.49743	0.363957	40	-0.6366	0.4008	35	0.121757
CNR2	-3.40041	0.30352	4	1.048	0.5304	19	0.063616		CNR2	-5.09784		1	0.172207	0.126279	62	0.177672		CNR2	1.19924	0.213711	40	1.22059	0.278629	35	0.000107414	0.000107414	CNR2	1.00693	0.117631	40	1.37	0.3018	35	6.73024e-05	6.73024e-05
CNTN1	5.60425	1.35112	25	0.1054	0.2361	31	0.658672		CNTN1	5.93172	0.846567	16	-0.151631	0.0875944	80	0.087346		CNTN1	6.1814	0.136626	40	0.199323	0.113367	35	0.0877037		CNTN1	6.23722	0.0893381	40	0.3205	0.0974	35	0.00238474	0.00238474
CNTN2									CNTN2	5.88864	1.28136	16	0.263744	0.114717	81	0.024109		CNTN2	6.97195	0.143134	40	0.0286694	0.157884	35	0.856981		CNTN2	7.02022	0.171487	40	0.02671	0.215	35	0.901832
CNTN3									CNTN3	1.17235	1.13565	16	0.457887	0.146053	47	0.00299082	0.00299082	CNTN3	2.82139	0.157996	40	0.124078	0.198187	35	0.976029		CNTN3	1.80328	0.239962	40	0.8307	0.2905	35	0.00719099	0.00719099
CNTN4									CNTN4	1.77043	1.04643	14	-1.02241	0.205534	44	1.10071e-05	1.10071e-05	CNTN4	1.72043	0.171783	39	-0.0436806	0.18128	35	0.811041		CNTN4	1.85454	0.159031	40	0.3177	0.1753	35	0.0788505
CNTN5	-0.964963	1.08476	20						CNTN5	-0.627538	1.35655	15	0.0715938	0.161273	76	0.658372		CNTN5	0.115959	0.181576	40	-0.519641	0.227874	32	0.029615		CNTN5	-0.530255	0.213465	39	-0.274	0.3356	31	0.420569
CNTN6	1.0845	1.75224	24	-0.193	0.3076	31	0.535194		CNTN6	1.05301	1.08303	15	-0.602759	0.171781	79	0.000750481	0.000750481	CNTN6	-0.0149997	0.20434	40	-0.692329	0.182001	33	0.000605482	0.000605482	CNTN6	-0.368965	0.19624	39	-0.5031	0.2009	34	0.0173878	0.0173878
CNTNAP1	3.88911	1.20462	25	0.02998	0.2479	30	0.904573		CNTNAP1	4.10917	1.16177	16	-0.357803	0.0965903	81	0.00038849	0.00038849	CNTNAP1	6.20406	0.161496	40	-0.322583	0.182777	35	0.0865577		CNTNAP1	6.01128	0.224331	40	-0.1335	0.2446	35	0.588703
CNTNAP2	3.81941	1.27033	25	-0.1921	0.1829	31	0.302024		CNTNAP2	1.81125	0.952606	16	-0.202356	0.0930857	74	0.0329583		CNTNAP2	4.10216	0.145203	40	-0.177073	0.152158	35	0.0248017	0.0248017	CNTNAP2	4.23555	0.164597	40	-0.3738	0.1435	34	0.0136591	0.0136591
CNTNAP3	-1.53913	0.926123	19	0.4541	0.3683	20	0.232563		CNTNAP3	-0.716845	1.23686	15	0.0235181	0.359145	32	0.948209		CNTNAP3	2.81087	0.121044	40	0.478666	0.136527	35	0.00129919	0.00129919	CNTNAP3	2.78522	0.0925348	40	0.7502	0.1181	35	3.0084e-07	3.0084e-07
CNTNAP3B	-1.65141	1.18328	21	-0.6245	0.4027	11	0.151995		CNTNAP3B	-1.42761	0.611018	14	-0.0388388	0.146721	28	0.793241		CNTNAP3B	3.61597	0.195428	40	0.450777	0.105723	35	0.00015113	0.00015113	CNTNAP3B	3.70573	0.0891278	40	0.8737	0.1221	35	2.82699e-08	2.82699e-08
CNTNAP3C	-2.1347	0.989696	20	-0.6204	0.7365	9	0.424102		CNTNAP3C									CNTNAP3C									CNTNAP3C				0.932
CNTNAP4	-0.411197	1.44288	17	0.5013	0.5407	26	0.36275		CNTNAP4	2.75914	1.64647	16	0.640504	0.131671	52	1.14348e-05	1.14348e-05	CNTNAP4	5.42536	0.12007	40	0.0069718	0.164335	35	0.966408		CNTNAP4	5.46362	0.120802	40	-0.04762	0.1856	35	0.799074
CNTNAP5	1.08899	1.53771	25	-0.3974	0.3167	30	0.219599		CNTNAP5	2.05157	1.23274	16	-0.133595	0.152946	51	0.386576		CNTNAP5	0.902038	0.154088	40	-0.0336095	0.176922	35	0.850469		CNTNAP5	0.67105	0.12959	39	0.1729	0.2372	34	0.471125
COMT	2.8381	1.55816	25	-0.0319444	0.291842	30	0.913593		COMT	3.63671	1.19343	16	0.209917	0.0583578	81	0.000555509	0.000555509	COMT	5.84489	0.0599872	40	0.424388	0.111897	35	0.000584139	0.000584139	COMT	5.73427	0.0490201	40	0.4226	0.1268	35	0.00208576	0.00208576
CORT	1.50015	1.02271	21	0.3106	0.272	26	0.264341		CORT	-0.544407	1.19257	8	0.301312	0.124058	68	0.0178383		CORT	6.18023	0.280309	40	-0.565426	0.360605	34	0.126425		CORT	6.49853	0.268688	39	-0.7689	0.3486	34	0.0345004
CRH	-0.722996	0.687755	3	0.3101	0.5175	18	0.556958		CRH	1.88047	2.00282	8	0.192911	0.231841	69	0.408274		CRH	2.29873	0.277923	40	-0.939033	0.387068	34	0.0208958		CRH	2.08208	0.217753	39	-0.4759	0.3022	31	0.125472
CRHR1	-0.872608	1.4637	17	-0.0399	0.4384	25	0.928236		CRHR1	-4.72423	0.305511	3	0.255472	0.10621	68	0.0189257		CRHR1	2.3083	0.216997	40	0.223677	0.213365	35	0.583098		CRHR1	2.00611	0.213485	39	0.02484	0.2308	32	0.915001
CRHR2	-1.03008	1.08866	14	0.4219	0.6005	25	0.489088		CRHR2	-0.590596	1.67352	12	0.257158	0.131272	72	0.0540441		CRHR2	1.26014	0.231677	40	0.0164296	0.204145	35	0.936319		CRHR2	1.17336	0.20267	39	-0.1483	0.2414	34	0.543126
CRMP1	3.9014	1.17501	25	0.09814	0.335	31	0.771593		CRMP1	3.04164	1.83086	16	-0.282737	0.104764	82	0.00846715	0.00846715	CRMP1	5.88621	0.164883	40	-0.190406	0.106832	35	0.0836293		CRMP1	5.8911	0.148398	40	-0.01374	0.1363	35	0.920293
CRTAC1	-0.479665	1.36638	19	0.2944	0.3697	27	0.433052		CRTAC1	2.6631	1.70897	16	0.301675	0.106284	70	0.00595053	0.00595053	CRTAC1	4.16541	0.131852	40	-0.425653	0.163948	35	0.0138208	0.0138208	CRTAC1	3.8681	0.176586	40	-0.329	0.1787	34	0.0746376
CSF1	-0.518222	1.0092	18	0.2142	0.4147	28	0.609626		CSF1	3.5588	1.17203	16	0.310698	0.0824748	77	0.000323799	0.000323799	CSF1	4.9044	0.221291	40	0.893669	0.217927	35	0.000242368	0.000242368	CSF1	4.8012	0.107445	40	0.8884	0.2038	35	0.000114521	0.000114521
CSF2				0.2641	0.7248	16	0.720686		CSF2				0.361612	0.14148	61	0.0131418	0.0131418	CSF2	-1.2191	0.271736	14	1.70096	0.873485	4	0.146655		CSF2	-1.39922	0.246627	14	2.084	1.18	1	0.327993
CSF2RA	-2.59993	0.830254	12	1.184	0.2725	22	0.00028336	0.00028336	CSF2RA				0.166117	0.104905	60	0.118653		CSF2RA	3.35142	0.184762	40	0.904593	0.187248	35	2.8421e-05	2.8421e-05	CSF2RA	3.39866	0.0975388	40	0.9091	0.2286	35	0.000359226	0.000359226
CSF3	0.934734	1.93091	7	0.658	0.8406	18	0.444546		CSF3	0.0563423	1.92165	10	0.175231	0.143863	66	0.22761		CSF3	-0.15568	0.494223	23	0.677146	0.599865	16	0.276704		CSF3	-0.503037	0.440254	27	1.35	0.4775	20	0.0107457
CSK	3.48977	1.29137	25	-0.518654	0.291143	30	0.0853174		CSK	3.50649	1.14534	16	0.118277	0.0614599	75	0.058142		CSK	5.02977	0.036583	39	0.509544	0.103862	35	2.2736e-05	2.2736e-05	CSK	4.98576	0.0431168	40	0.5668	0.113	35	1.64613e-05	1.64613e-05
CSNK1A1	4.81714	1.53641	25	-0.347889	0.158943	31	0.0365327		CSNK1A1	3.62399	1.06035	16	0.0360915	0.0445737	81	0.420512		CSNK1A1	6.06423	0.0382529	40	0.380577	0.0791073	35	3.0164e-05	3.0164e-05	CSNK1A1	5.96086	0.042562	40	0.511	0.07041	35	2.11795e-08	2.11795e-08
CSNK1A1L	-1.60042	0.728923	18	0.587382	0.338753	10	0.116957		CSNK1A1L	-2.52649	1.10862	11	0.573299	0.496866	16	0.266624		CSNK1A1L	-1.73177	0.293891	33	-0.511912	0.458544	15	0.283053		CSNK1A1L	-2.29062	0.215152	30	0.6176	0.3878	13	0.135268
CSNK1D	3.18076	0.8612	25	-0.203987	0.196301	31	0.307037		CSNK1D	3.24438	1.45425	16	-0.0113419	0.0510155	82	0.824622		CSNK1D	5.40929	0.0450504	40	0.16466	0.0658808	35	0.00116864	0.00116864	CSNK1D	5.31872	0.0645325	40	0.2655	0.07264	35	0.000883843	0.000883843
CSNK1E	3.48879	1.11829	25	0.505816	0.262523	31	0.06353		CSNK1E	3.18528	1.35243	16	0.146361	0.0827239	75	0.0809686		CSNK1E	6.1158	0.0684982	40	0.619529	0.120727	35	1.1592e-05	1.1592e-05	CSNK1E	6.20018	0.0440981	40	0.7064	0.1324	35	6.28369e-06	6.28369e-06
CSNK2B	5.12149	1.73401	25	-0.0751844	0.245672	23	0.762454		CSNK2B	0.770663	0.221785	5	-0.00684204	0.057917	69	0.906309		CSNK2B	6.51482	0.0330703	40	0.2164	0.0617768	35	0.00131069	0.00131069	CSNK2B	6.42563	0.043118	40	0.3214	0.07409	35	0.000121755	0.000121755
CSPG4	-2.1121	1.0295	17	0.423023	0.42214	26	0.3259		CSPG4	2.48169	1.29345	16	0.237766	0.107408	82	0.0296629		CSPG4	4.47772	0.123354	40	0.402399	0.173298	35	0.0263559	0.0263559	CSPG4	4.39412	0.13179	40	0.6221	0.1702	35	0.000860538	0.000860538
CSPG5									CSPG5	3.53094	1.26878	16	-0.109666	0.0892868	77	0.223146		CSPG5	6.4461	0.100874	40	-0.294219	0.136711	35	0.0385741		CSPG5	6.2727	0.0955461	40	-0.06891	0.1213	35	0.573807
CTDNEP1	4.34542	1.15604	25	-0.23	0.2354	20	0.340977		CTDNEP1	3.93996	1.49434	16	0.121616	0.0684432	76	0.0796417		CTDNEP1	7.07459	0.0751487	40	0.401298	0.076823	35	8.802e-06	8.802e-06	CTDNEP1	7.09652	0.0316159	40	0.4317	0.09113	35	3.75712e-05	3.75712e-05
CTDSPL	1.1138	1.10443	23	0.1692	0.2663	30	0.53027		CTDSPL	2.013	1.45869	16	0.324484	0.0811211	75	0.000148659	0.000148659	CTDSPL	5.22748	0.096454	40	0.780051	0.133203	35	1.324e-06	1.324e-06	CTDSPL	5.30306	0.0579441	40	0.9063	0.1494	35	7.0806e-07	7.0806e-07
CTLA4	-0.99223		1	0.550916	0.545103	16	0.328204		CTLA4	-2.46973	1.01813	7	0.299065	0.105221	66	0.00597877	0.00597877	CTLA4	-1.06884	0.320356	33	0.816001	0.422598	22	0.0671021		CTLA4	-1.66973	0.186362	30	0.8198	0.2615	22	0.00500875	0.00500875
CTNNA1	1.68175	1.28667	25	0.1081	0.236	31	0.650271		CTNNA1	5.21422	1.39587	16	0.332642	0.0534997	82	2.0805e-08	2.0805e-08	CTNNA1	6.78578	0.100762	40	0.278354	0.0784969	35	0.00116326	0.00116326	CTNNA1	6.79453	0.0729181	40	0.2754	0.07375	35	0.00068863	0.00068863
CTNNB1	5.78771	1.51398	25	0.01555	0.1375	30	0.910783		CTNNB1	4.53715	1.32821	16	0.128936	0.0849867	82	0.133128		CTNNB1	6.37249	0.0644131	40	0.175469	0.0720641	35	0.0202941	0.0202941	CTNNB1	6.1916	0.0623394	40	0.2961	0.08883	35	0.00207922	0.00207922
CTNND1	0.887094	1.10564	24	0.07157	0.2888	23	0.806566		CTNND1	0.337946	0.980145	16	0.382889	0.148607	26	0.0162725		CTNND1	4.59444	0.0933023	40	0.342701	0.0897679	35	0.000544403	0.000544403	CTNND1	4.54861	0.0695712	40	0.3921	0.08766	35	8.19938e-05	8.19938e-05
CTSA	3.6109	1.7128		0.164198	0.230571	31	0.481883		CTSA	2.82188	1.20293	16	-0.100748	0.0869649	82	0.25007		CTSA	4.98943	0.0668494	40	0.322359	0.0792385	35	2.066e-06	2.066e-06	CTSA	4.82967	0.0646471	40	0.4156	0.07675	35	4.95938e-06	4.95938e-06
CTSB	5.91026	0.936749	25	0.0822965	0.123431	30	0.510208		CTSB	5.6635	1.30384	16	-0.0289267	0.0586018	80	0.622949		CTSB	6.99231	0.230259	40	0.224575	0.0625047	35	0.00102144	0.00102144	CTSB	7.14452	0.0881954	40	0.2589	0.05829	35	8.99561e-05	8.99561e-05
CTSD	7.70305	1.19645	25	-0.168738	0.244395	31	0.495231		CTSD	4.9489	1.17613	16	-0.0821683	0.0790367	75	0.301901		CTSD	7.95752	0.0529547	39	0.305053	0.0925488	35	0.00229992	0.00229992	CTSD	7.93174	0.0740743	40	0.2936	0.102	35	0.00686494	0.00686494
CTSF	5.48331	1.15736	25	-0.314241	0.158659	31	0.0568695		CTSF	4.99991	1.15766	16	-0.0223155	0.0688484	80	0.7467		CTSF	6.98746	0.057067	40	0.192653	0.0749422	35	0.0146977	0.0146977	CTSF	6.92064	0.0573096	40	0.214	0.09696	35	0.0341414	0.0341414
CTSG				0.378595	0.56859	16	0.515618		CTSG	-2.46942	1.04477	5	0.233035	0.133934	64	0.0867557		CTSG	-1.51762	0.387605	11						CTSG	-1.49036	0.344844	16	0.2425	0.1625	1	0.375846
CTSH	0.697694	1.42654	18	0.188324	0.384715	25	0.628921		CTSH	2.433	1.13398	16	0.241514	0.0934616	82	0.0115586	0.0115586	CTSH	4.00102	0.126035	40	0.270775	0.182975	35	0.148125		CTSH	3.33896	0.0728759	40	0.4467	0.1957	35	0.029033	0.029033
CTSL	4.03062	1.69947	25	-0.106556	0.211237	22	0.619205		CTSL	3.57514	1.93036	16	0.0372018	0.0671769	72	0.581463		CTSL	5.06169	0.0652854	40	0.199393	0.0647853	35	0.00410517	0.00410517	CTSL	4.96576	0.0757574	40	0.1981	0.0872	35	0.0295849	0.0295849
CTSS	-0.746298	1.7052	19	0.791849	0.342202	28	0.0285175		CTSS	2.55608	1.3528	16	0.267606	0.113426	81	0.0207477		CTSS	3.02208	0.128622	40	0.329816	0.19442	35	0.0989513		CTSS	2.65441	0.144605	40	0.5403	0.1634	35	0.00223878	0.00223878
CTSZ	0.648407	1.4551		0.221971	0.325991	29	0.501519		CTSZ	2.0232	1.76559	16	0.238407	0.102869	77	0.0231659		CTSZ	3.45235	0.053599	40	0.59168	0.0980533	35	7.78e-07	7.78e-07	CTSZ	3.37282	0.0603336	40	0.5696	0.09921	35	1.8681e-06	1.8681e-06
CUL1	3.34945	1.43919	25	-0.06382	0.2311	31	0.784326		CUL1	4.15775	1.15369	16	0.000768637	0.0596075	82	0.989743		CUL1	5.55378	0.064298	39	0.240473	0.0504441	35	3.4352e-05	3.4352e-05	CUL1	5.42236	0.0775656	40	0.2474	0.05451	35	6.73839e-05	6.73839e-05
CUL2	2.77317	1.72203	25	-0.1834	0.2348	30	0.44108		CUL2	3.29138	1.04907	16	-0.122971	0.066754	78	0.0693022		CUL2	4.45487	0.0703193	40	0.100408	0.0699074	35	0.16006		CUL2	4.39864	0.0651711	40	0.2219	0.06654	35	0.00207643	0.00207643
CUL3	2.50923	1.29733	25	-0.2319	0.1692	28	0.181728		CUL3	3.02505	0.885943	16	-0.0294579	0.0529562	76	0.579683		CUL3	4.44353	0.0553265	40	0.437367	0.0797212	35	4.01e-06	4.01e-06	CUL3	4.26723	0.0504944	40	0.5626	0.05935	34	6.0479e-11	6.0479e-11
CUL4A	1.98423	1.46784	24	0.189	0.1904	31	0.328743		CUL4A	3.14556	1.05487	16	0.07641	0.0589895	82	0.19889		CUL4A	4.4556	0.0439764	40	0.445445	0.0788785	35	2.475e-06	2.475e-06	CUL4A	4.33342	0.0400598	40	0.559	0.08567	35	1.80581e-07	1.80581e-07
CUL4B	3.24632	1.12507	25	-0.06071	0.1957	30	0.758562		CUL4B	1.3943	0.917205	16	0.0360784	0.0578272	80	0.534491		CUL4B	2.81743	0.0747787	40	0.207807	0.0481602	35	0.000130177	0.000130177	CUL4B	2.63541	0.0729709	40	0.3936	0.07806	35	1.51392e-05	1.51392e-05
CUL5	2.0597	1.3548	25	0.3548	0.228	31	0.13012		CUL5	3.07561	0.905575	16	0.10271	0.0632225	77	0.108393		CUL5	4.80228	0.0969724	40	0.312262	0.072931	35	0.00014348	0.00014348	CUL5	4.57948	0.0499034	40	0.463	0.08059	35	1.84564e-06	1.84564e-06
CX3CL1	3.65596	1.33391	25	0.0923	0.2011	30	0.649703		CX3CL1	2.77788	1.70323	16	-0.230593	0.0658983	79	0.000774339	0.000774339	CX3CL1	6.06766	0.172792	40	-0.767834	0.189551	35	0.00027988	0.00027988	CX3CL1	6.14958	0.18679	40	-0.7053	0.1779	35	0.000359174	0.000359174
CX3CR1	-0.198496	1.667	15	0.2983	0.527	27	0.576295		CX3CR1	4.16429	1.05145	16	-0.051057	0.137231	82	0.710826		CX3CR1	4.31925	0.251905	39	-0.688939	0.34497	34	0.0541148		CX3CR1	3.92123	0.25422	39	-0.653	0.3325	33	0.0582465
CXADR									CXADR	2.55493	1.16332	16	0.255456	0.0951611	77	0.00891367	0.00891367	CXADR	4.68179	0.0599523	40	0.232158	0.0913828	35	0.0158029	0.0158029	CXADR	4.68027	0.072264	40	0.344	0.1385	35	0.0182204	0.0182204
CXCL1	0.825575	1.33807	9	0.2872	0.7747	21	0.714771		CXCL1	0.869203	2.15179	12	0.50432	0.197574	76	0.0127265	0.0127265	CXCL1	1.20496	0.272451	40	1.48514	0.418659	34	0.00119079	0.00119079	CXCL1	1.34774	0.258927	40	1.355	0.4334	35	0.00360385	0.00360385
CXCL10	1.21666	1.18972		0.3546	0.8204	17	0.671302		CXCL10	-0.276164	1.55312	12	0.387489	0.154699	67	0.0147297		CXCL10	0.838456	0.313391	32	-0.792907	0.434366	22	0.0821914		CXCL10	0.871538	0.287252	35	0.1849	0.5179	25	0.724173
CXCL11	1.70784	0.378146	2	0.08864	0.9216	18	0.924505		CXCL11	-0.837469	1.58208	10	0.261817	0.113724	62	0.0247504		CXCL11	0.102527	0.323318	36	0.279131	0.492237	28	0.575358		CXCL11	-0.00573114	0.329081	35	0.06833	0.6601	24	0.918444
CXCL12	-1.4369	1.28695	24	0.5568	0.373	28	0.147153		CXCL12	1.58137	1.65884	16	0.239827	0.115265	82	0.0406253		CXCL12	3.88312	0.134158	40	-0.133212	0.14547	35	0.366242		CXCL12	3.41922	0.152954	40	-0.007943	0.173	35	0.963641
CXCL13				-0.03335	0.9637	16	0.972851		CXCL13	-2.61321	1.04311	5	0.250516	0.163421	66	0.130142		CXCL13	-0.752853	0.711028	11	0.784566	1.32776	6	0.58029		CXCL13	-1.63486	0.319511	12	0.95	1.184	3	0.481124
CXCL14	2.62881	1.83856	24	0.5804	0.3668	28	0.125273		CXCL14	3.69964	1.54611	15	-0.344863	0.155916	80	0.029866		CXCL14	7.71392	0.113955	40	0.399877	0.221253	35	0.0795652		CXCL14	7.78832	0.104397	40	0.4394	0.2193	35	0.0533982
CXCL16	0.115027	0.918478	22	0.1266	0.2889	28	0.664762		CXCL16	3.54773	1.21949	16	0.216512	0.15904	47	0.180028		CXCL16	5.00171	0.165826	40	0.390517	0.160129	35	0.0201132	0.0201132	CXCL16	4.61174	0.0868128	40	0.52	0.1363	35	0.000549951	0.000549951
CXCL17				0.422	0.6758	16	0.54174		CXCL17	-2.06229	0.667677	8	-0.00251811	0.13825	36	0.985571		CXCL17	0.714246	0.202385	38	0.225694	0.309522	27	0.472419		CXCL17	0.462323	0.178554	36	0.4232	0.2728	28	0.132457
CXCL2	0.803283	1.53115	10	0.1425	0.5891	20	0.81151		CXCL2	0.998241	1.63002	13	0.36448	0.188073	78	0.0562926		CXCL2	1.90046	0.212636	40	0.450409	0.297854	34	0.140004		CXCL2	1.72966	0.2105	40	0.4429	0.3603	35	0.227382
CXCL3	-0.193336	1.15439	6	0.1198	0.5616	20	0.833343		CXCL3	-0.926667	1.56393	10	0.291164	0.147763	69	0.052856		CXCL3	-0.890976	0.311928	38	0.979309	0.303655	32	0.00013048	0.00013048	CXCL3	-1.22109	0.20118	36	0.6956	0.4095	27	0.100899
CXCL5	-1.0766	0.930033	21	0.171	0.3539	26	0.633092		CXCL5	-0.430073	1.80555	14	0.231859	0.118924	78	0.05486		CXCL5	2.13575	0.164067	40	0.434219	0.163599	35	0.0120055	0.0120055	CXCL5	1.0339	0.173095	40	0.9873	0.2358	34	0.000206955	0.000206955
CXCL6	2.42616		1	-0.01655	0.7231	16	0.982036		CXCL6	-1.75703	1.41717	10	0.364082	0.144242	67	0.0140128		CXCL6	-1.93828	0.260354	25	1.2876	0.449988	11	0.0169161		CXCL6	-1.97781	0.243231	21	1.252	0.3419	14	0.00256486
CXCL8	0.422497	2.29127	11	-0.2073	0.8295	13	0.806899		CXCL8	0.851552	3.15479	10	0.458649	0.144143	64	0.00227229	0.00227229	CXCL8	0.793012	0.245652	39	0.766513	0.417523	35	0.0751381		CXCL8	0.743153	0.208426	40	0.5458	0.3964	34	0.178087
CXCL9	-1.01722	2.25245	2	1.052	0.6047	18	0.0999247		CXCL9	-1.50271	1.0847	8	0.271406	0.166319	69	0.107337		CXCL9	-1.26238	0.319685	33	-0.324256	0.541871	17	0.557952		CXCL9	-1.14498	0.275851	30	0.3792	0.7364	18	0.613243
CXCR1				1.111	0.86	8	0.237462		CXCR1	-0.670268	1.92855	10	0.527468	0.153284	66	0.00101731	0.00101731	CXCR1	-0.912971	0.319318	30	0.2377	0.863194	15	0.787052		CXCR1	-0.736831	0.287403	31	0.8013	0.5031	23	0.125469
CXCR2	-2.03114	0.882674	6	0.7507	0.4934	14	0.152106	0.152106	CXCR2	-0.480084	2.0089	12	0.654262	0.20332	67	0.00200287	0.00200287	CXCR2	0.0744873	0.166433	40	1.05989	0.310546	35	0.00167612	0.00167612	CXCR2	0.0900707	0.16699	40	1.32	0.2824	35	4.52429e-05	4.52429e-05
CXCR3				-0.1513	0.5424	16	0.784165		CXCR3	-3.34372	1.063	7	0.123551	0.158121	67	0.437379		CXCR3	-1.51107	0.302325	33	0.990426	0.45964	25	0.0414284		CXCR3	-1.20957	0.182044	31	0.8014	0.332	27	0.0231081
CXCR4	-0.31568	2.11315	11	1.323	0.5193	25	0.0176848		CXCR4	2.4383	2.00834	16	0.672057	0.123431	81	5.54241e-07	5.54241e-07	CXCR4	4.63467	0.173073	40	0.632241	0.288614	35	0.0354345		CXCR4	4.03353	0.141405	40	0.6011	0.2751	34	0.0360724
CXCR5	-0.782646	1.17724	22	0.8969	0.4989	26	0.0843078		CXCR5	-3.01639		1	0.273681	0.17514	61	0.123396		CXCR5	-2.63106	1.14777	9	0.367626		1			CXCR5	-3.57139	0.219289	16	0.654	0.904	1	0.60129
CXCR6	-2.4874		1	1.051	0.5826	17	0.0901246		CXCR6	-1.36889	0.928361	15	0.223629	0.0952152	76	0.0214772		CXCR6	-0.974983	0.1754	39	0.871963	0.233075	32	0.000745833	0.000745833	CXCR6	-0.980135	0.146339	40	0.4089	0.2834	32	0.159478
CYSLTR1	-0.784136	2.28643	2	0.07861	0.4307	18	0.857343		CYSLTR1	-1.40305	1.12957	14	0.372563	0.0954227	65	0.000229961	0.000229961	CYSLTR1	3.99113	0.0849662	40	0.691914	0.182242	35	0.000577541	0.000577541	CYSLTR1	3.87172	0.0922482	40	1.025	0.1855	35	3.55248e-06	3.55248e-06
CYSLTR2	-2.00314		1	1.397	0.5815	17	0.0287247		CYSLTR2	-0.794479	2.16625	14	0.123199	0.139791	74	0.381045		CYSLTR2	-0.127733	0.196438	40	0.416507	0.296067	31	0.169763		CYSLTR2	-0.721008	0.223919	40	0.6683	0.2733	34	0.0199684
DAAM1	4.10433	1.32088	25	0.2691	0.1542	29	0.0919221		DAAM1	2.48162	0.938126	16	0.0410659	0.0718728	75	0.569481		DAAM1	4.3264	0.0801928	40	0.873496	0.161856	35	5.243e-06	5.243e-06	DAAM1	3.99488	0.0722304	40	1.045	0.1882	35	3.30941e-06	3.30941e-06
DAAM2	-1.55698	1.40891	21	-0.3261	0.4732	27	0.496802		DAAM2	5.03709	1.39972	16	0.292658	0.103729	76	0.0061171	0.0061171	DAAM2	7.48347	0.145049	40	0.43893	0.145997	35	0.00494196	0.00494196	DAAM2	7.74784	0.0987499	40	0.4054	0.1667	35	0.0204234	0.0204234
DAB1-AS1	0.206071	1.42016	9	1.788	0.6567	14	0.0174447	0.0174447	DAB1-AS1	-2.28765	2.04576	13	-0.354648	0.535015	23	0.514296		DAB1-AS1	-2.91066	0.33821	20	0.686306	0.594244	8	0.286014		DAB1-AS1	-3.11722	0.360774	19	0.4521	0.6164	7	0.48707
DACT1	-0.833147	2.0823	10	0.6836	0.5592	23	0.234473		DACT1	0.829639	1.26659	15	0.181219	0.0935379	79	0.0563183		DACT1	2.53192	0.148607	40	0.19852	0.133135	35	0.284707		DACT1	2.16087	0.141573	40	0.3487	0.1693	35	0.0474644
DACT2	-1.60054	1.4329	10	-0.1237	0.4085	22	0.765106		DACT2	-0.73046	1.30735	15	0.886765	0.211204	30	0.000232725		DACT2	4.49998	0.257857	40	-0.732828	0.304257	35	0.0215827	0.0215827	DACT2	4.90403	0.24394	40	-0.6988	0.2802	35	0.01765	0.01765
DACT3	3.16139	1.07965	25	0.1839	0.1673	30	0.280618		DACT3	4.15841	1.08059	16	0.066803	0.0740546	47	0.371715		DACT3	5.55922	0.129999	40	0.199267	0.0816388	35	0.02001	0.02001	DACT3	5.68542	0.0645688	40	0.2239	0.09879	35	0.0301265	0.0301265
DAG1	1.54306	1.31643	24	0.02835	0.2578	31	0.913186		DAG1	3.88766	0.92827	16	0.15568	0.0704617	77	0.0301564		DAG1	5.91226	0.0773339	40	0.190506	0.144083	35	0.028946	0.028946	DAG1	5.78818	0.0991928	40	0.4149	0.1328	35	0.0036403	0.0036403
DAGLA	1.58234	1.13791	25	-0.0224292	0.457787	28	0.961284		DAGLA	1.82148	1.06403	16	-0.0494917	0.154363	71	0.749454		DAGLA	4.67799	0.137165	40	-0.283199	0.19183	35	0.149064		DAGLA	4.7409	0.180782	40	-0.1236	0.1982	35	0.537107
DAGLB	1.74353	1.65328	24	0.279241	0.289814	30	0.343255		DAGLB	2.30484	1.19018	16	0.0644246	0.0695125	50	0.35857		DAGLB	4.34573	0.0795911	40	0.257571	0.0985556	35	0.0132575	0.0132575	DAGLB	4.38247	0.0929819	40	0.2516	0.116	35	0.0371488	0.0371488
DCC	2.88629	0.899415	25	0.1352	0.2888	31	0.643162		DCC	1.05309	1.01181	16	-0.248384	0.13469	77	0.0690636		DCC	2.75002	0.180054	40	-0.330596	0.199756	35	0.107128		DCC	2.53281	0.19375	40	-0.02766	0.2184	35	0.899967
DCHS1	-1.36328	1.14957	21	-0.03714	0.4051	26	0.927686		DCHS1	1.62914	0.850543	16	0.213718	0.0830945	74	0.0121459		DCHS1	4.21416	0.0862049	40	0.327754	0.176711	35	0.00431538	0.00431538	DCHS1	4.17973	0.107509	40	0.5083	0.1677	35	0.00463172	0.00463172
DCHS2	-2.1017	1.73751	24	0.8842	0.4274	30	0.0475726		DCHS2	0.589356	0.510666	16	0.205944	0.110305	69	0.0662081		DCHS2	2.03711	0.126537	40	0.245969	0.124622	35	0.00192144	0.00192144	DCHS2	1.32829	0.125588	40	0.534	0.1491	35	0.00105114	0.00105114
DCN	-1.23237	1.39708	18	0.148	0.3542	28	0.679358		DCN	2.22078	1.76833	16	0.424561	0.09731	76	4.03836e-05	4.03836e-05	DCN	4.16322	0.118195	40	0.222475	0.12671	35	0.0881319		DCN	4.214	0.147175	40	0.3434	0.1418	35	0.0208994	0.0208994
DDC	5.32984	1.59396	25	0.136269	0.316366	31	0.669741		DDC	2.91933	2.22741	15	-2.00946	0.253725	78	1.5e-11	1.5e-11	DDC	0.660324	0.241895	39	-0.567839	0.322531	31	0.0885047		DDC	0.794804	0.27457	38	-0.573	0.3927	32	0.154655
DGKE	1.48854	1.04848	25	0.4368	0.2544	30	0.0965806		DGKE	1.52316	1.09971	16	0.216337	0.103331	77	0.0396287		DGKE	3.62498	0.11359	40	0.055608	0.113098	35	0.626112		DGKE	3.68796	0.123728	40	0.2443	0.11	35	0.0332261	0.0332261
DGKQ	2.04837	1.28479	24	0.243	0.3392	30	0.479459		DGKQ	2.54465	1.3441	16	0.0217775	0.090226	75	0.809939		DGKQ	4.34379	0.0982539	40	-0.0315221	0.163059	35	0.58732		DGKQ	4.32004	0.120007	40	0.1145	0.146	35	0.438357
DGKZ	2.22772	1.39417	25	-0.3214	0.3287	30	0.336318		DGKZ	2.83402	1.19008	16	-0.0375521	0.0743225	75	0.614879		DGKZ	6.35341	0.150658	40	-0.126774	0.177799	35	0.480728		DGKZ	6.54586	0.153945	40	-0.05	0.1804	35	0.783325
DHH	-1.41953	2.33119	3	-0.713	0.6913	19	0.31602		DHH	-1.46732	1.83678	13	0.827921	0.290283	33	0.00754733		DHH	-2.63022	0.252202	36	0.980187	0.395047	30	0.0191382		DHH	-1.70987	0.198333	38	0.3659	0.4135	28	0.383945
DKK1	1.54881	1.22239	21	0.07175	0.3605	26	0.843868		DKK1	0.17696	1.36882	15	-0.0758869	0.112123	78	0.500551		DKK1	0.316699	0.261735	38	0.851137	0.279599	31	0.00482192	0.00482192	DKK1	-0.687617	0.205655	38	0.7429	0.3371	30	0.0356501
DKK2	-1.48118	1.65314	4	0.9832	0.9102	18	0.295139		DKK2	-0.806609	2.18146	12	0.39745	0.117094	67	0.00116816	0.00116816	DKK2	-0.306188	0.231092	39	-0.682838	0.270339	31	0.0170565		DKK2	-0.20307	0.197669	39	-1.013	0.3564	29	0.0081304	0.0081304
DKK3	7.21025	1.42305	25	0.291238	0.212073	31	0.179841		DKK3	5.26026	1.22282	16	-0.340622	0.0793714	82	4.87943e-05	4.87943e-05	DKK3	7.85694	0.203134	40	-0.206273	0.164859	35	0.2194		DKK3	7.93395	0.168512	40	-0.1051	0.1623	35	0.521875
DKK4	-1.88224	0.73803	5	0.6622	0.5175	19	0.216963		DKK4	-0.81086	0.759946	4	0.131392	0.15175	65	0.389811		DKK4	-0.617825	0.202957	25	0.711706	0.491951	16	0.168556		DKK4	-0.995141	0.158241	25	1.205	0.4985	10	0.0362743
DLG4	0.692695	1.31592	25	-0.4138	0.2999	30	0.178217		DLG4	3.43879	1.40717	16	-0.0156529	0.0948939	80	0.869403		DLG4	7.0547	0.222748	40	-0.181436	0.229353	35	0.434387		DLG4	7.2183	0.234256	40	-0.2081	0.2411	35	0.394471
DLL1	0.044217	1.41657	20	0.07332	0.3772	28	0.847347		DLL1	0.0399371	1.83933	15	0.604089	0.136484	50	5.3566e-05	5.3566e-05	DLL1	3.7176	0.108162	40	0.584227	0.184719	35	0.00328242	0.00328242	DLL1	3.74494	0.0950888	40	0.4589	0.1452	34	0.00337034	0.00337034
DLL3	1.44852	1.45396	24	0.5508	0.3605	28	0.138142		DLL3	0.942068	1.27444	16	-0.319923	0.109749	76	0.00468638	0.00468638	DLL3	3.47414	0.141285	40	0.0367103	0.131943	35	0.782478		DLL3	3.19514	0.135376	40	0.408	0.1265	35	0.0027772	0.0027772
DLL4	-1.84222	1.09877	8	0.4507	0.599	23	0.459798		DLL4	0.93988	1.7758	15	0.145	0.151183	46	0.342633		DLL4	2.79134	0.141141	39	0.826852	0.232171	35	0.00111528	0.00111528	DLL4	3.16007	0.13821	40	0.7678	0.237	35	0.00267672	0.00267672
DMD	0.975955	1.46671	25	0.3964	0.2835	31	0.172293		DMD	1.13965	0.551511	16	0.0595788	0.0583219	80	0.310112		DMD	1.96918	0.170675	40	0.393913	0.101096	35	0.000435237	0.000435237	DMD	1.91821	0.0779382	40	0.5147	0.1248	35	0.000227496	0.000227496
DMP1	-1.0393	1.12578	4	0.484	0.657	18	0.471376		DMP1	-3.27595	0.877683	9	0.378656	0.1569	67	0.0185902		DMP1	-2.27998	0.453137	20	-0.00972646	0.746178	7	0.990012		DMP1	-2.99738	0.2472	16	0.999	0.5751	9	0.116406
DOCK1	-0.628393	1.26161	22	0.2197	0.3751	28	0.562841		DOCK1	4.58656	1.15983	16	0.424438	0.0639119	76	4.338e-09	4.338e-09	DOCK1	5.96854	0.0827834	40	0.542306	0.130187	35	0.000200942	0.000200942	DOCK1	6.13302	0.0831244	40	0.4957	0.1544	35	0.00294267	0.00294267
DOCK10	0.878585	1.91992	25	0.05413	0.2321	30	0.817201		DOCK10	4.58508	0.921622	16	0.260762	0.085693	75	0.00324125	0.00324125	DOCK10	4.70237	0.115951	40	0.15329	0.142912	35	0.290984		DOCK10	4.60149	0.152016	40	0.2174	0.1558	34	0.172323
DOCK11	0.546891	1.5831	25	0.1391	0.2318	30	0.553321		DOCK11	1.97857	0.815519	16	0.155478	0.0867667	52	0.0790816		DOCK11	2.9395	0.145888	39	0.0113802	0.149978	35	0.939993		DOCK11	2.70565	0.204168	40	0.3288	0.226	33	0.154851
DOCK2	-2.8919	1.32864	18	0.8241	0.5069	26	0.116532		DOCK2	1.24327	1.0134	16	0.313283	0.130406	71	0.018945		DOCK2	0.963896	0.192639	40	0.458007	0.244503	35	0.069658		DOCK2	0.421306	0.191028	40	0.4919	0.2472	34	0.0549191
DOCK3	2.6225	1.23436	25	-0.08638	0.2484	31	0.730415		DOCK3	3.97549	1.04984	16	-0.0663415	0.0940517	74	0.482823		DOCK3	5.3791	0.121969	40	-0.31464	0.1223	35	0.0146284	0.0146284	DOCK3	5.27424	0.184113	40	-0.05437	0.1819	35	0.76677
DOCK4	2.53696	1.36844		0.03204	0.1579	30	0.840621		DOCK4	4.12342	0.599337	16	0.13403	0.0719253	73	0.0664766		DOCK4	5.45746	0.135177	40	-0.124808	0.113257	35	0.278222		DOCK4	5.51411	0.148745	40	0.1329	0.1339	35	0.327916
DOCK5	-0.773363	1.55171	19	-0.138	0.4003	29	0.732915		DOCK5	4.23193	0.820578	16	0.490395	0.0984688	71	4.3965e-06	4.3965e-06	DOCK5	4.58475	0.127796	40	0.569167	0.165682	35	0.001577	0.001577	DOCK5	4.72995	0.140163	40	0.5967	0.1949	35	0.00428251	0.00428251
DOCK6	-1.50787	1.04309	13	0.4927	0.4662	27	0.300303		DOCK6	0.531834	1.60544	16	0.31896	0.0858439	76	0.000388013	0.000388013	DOCK6	2.83553	0.106844	40	0.729992	0.171208	35	0.00015111	0.00015111	DOCK6	3.04134	0.119465	40	0.5791	0.1954	35	0.00552717	0.00552717
DOCK7	1.71015	1.26555	25	0.3963	0.3438	31	0.258074		DOCK7	2.12283	0.613931	16	0.068086	0.0822897	49	0.412108		DOCK7	3.20837	0.0840461	40	0.4861	0.098711	35	2.1516e-05	2.1516e-05	DOCK7	2.86307	0.0728153	40	0.6609	0.08781	35	9.74356e-09	9.74356e-09
DOCK8	-2.43539	1.36429	12	0.468	0.495	27	0.353139		DOCK8	1.26974	0.908302	16	0.348051	0.122823	51	0.00661781	0.00661781	DOCK8	1.64277	0.122765	40	0.589041	0.188072	35	0.00356008	0.00356008	DOCK8	1.21812	0.108879	40	0.791	0.172	35	5.63695e-05	5.63695e-05
DOCK9	2.15275	1.55398	25	-0.318	0.2357	31	0.187457		DOCK9	4.42437	1.12558	16	0.286122	0.0699713	75	0.0001089	0.0001089	DOCK9	4.81636	0.0962516	40	0.320756	0.109793	35	0.00614897	0.00614897	DOCK9	4.85901	0.102874	40	0.4157	0.125	35	0.00211967	0.00211967
DPP10	2.46475	1.46113	25	-0.435	0.1835	29	0.0249081		DPP10	2.33887	0.917626	16	-0.430653	0.178114	47	0.0196312		DPP10	3.57011	0.0867181	40	0.0441004	0.089913	35	0.626925		DPP10	2.95515	0.113059	40	0.07074	0.1204	35	0.56081
DPP3	2.15603	1.26406	23	0.000180088	0.207312	30	0.999313		DPP3	2.32817	1.38929	16	-0.0578669	0.107284	80	0.591141		DPP3	4.05868	0.0793323	40	0.378789	0.12147	35	7.503e-06	7.503e-06	DPP3	3.97613	0.0636752	40	0.3831	0.1027	35	0.000699106	0.000699106
DPP4	-2.57741	0.574658	7	1.05082	0.462179	20	0.0347797		DPP4	-3.04451	1.21702	15	0.133388	0.10241	70	0.197082		DPP4	-3.88101	0.229664	37	0.345485	0.368448	26	0.357382		DPP4	-3.93904	0.233063	35	1.001	0.3674	24	0.0121079	0.0121079
DPP6	5.52934	1.19919	25	0.01922	0.2288	31	0.933632		DPP6	3.92879	1.30555	16	-0.232987	0.0905195	81	0.0119016	0.0119016	DPP6	6.10316	0.157555	40	-0.293105	0.164931	35	0.0844959		DPP6	6.04484	0.177955	40	-0.01923	0.2212	35	0.931248
DPP7	5.16772	1.1509	25	-0.0229601	0.213897	31	0.915233		DPP7	4.84064	1.28484	16	-0.111925	0.0894558	52	0.216581		DPP7	7.04359	0.100513	40	0.167147	0.101233	35	0.107927		DPP7	7.01156	0.0708944	40	0.2085	0.102	35	0.0487626
DPP8	2.90918	1.51758	25	-0.0754548	0.23023	31	0.745388		DPP8	3.36342	1.03195	16	-0.0328602	0.0620027	74	0.597734		DPP8	4.94733	0.0647131	40	0.0650568	0.049381	35	0.196469		DPP8	4.8723	0.0619057	40	0.2251	0.05576	35	0.000291804	0.000291804
DPP9	1.50623	1.19234	25	0.0476264	0.308121	30	0.878231		DPP9	3.04683	0.514151	16	0.269404	0.0805573	47	0.00164841	0.00164841	DPP9	4.23285	0.0549519	40	0.61688	0.0983317	35	3.81e-07	3.81e-07	DPP9	4.34	0.0501669	40	0.6216	0.1127	35	3.6782e-06	3.6782e-06
DPYSL2	6.7132	1.29373	25	0.1782	0.2111	31	0.405283		DPYSL2	7.68927	0.822004	16	0.122407	0.0504483	82	0.0174708	0.0174708	DPYSL2	9.13767	0.147852	40	0.370391	0.085001	35	0.000114976	0.000114976	DPYSL2	9.21028	0.0722371	40	0.361	0.08817	35	0.000246558	0.000246558
DPYSL3	4.1234	1.33766	25	-0.02144	0.1955	31	0.913405		DPYSL3	5.18984	1.08983	16	-0.157873	0.0703791	82	0.0276161		DPYSL3	7.10246	0.200912	40	0.473945	0.133821	35	0.00117782	0.00117782	DPYSL3	6.72353	0.0789074	40	0.7179	0.1344	35	6.16495e-06	6.16495e-06
DPYSL4	3.02805	1.23695	25	0.3277	0.1921	30	0.0986658		DPYSL4	3.48586	1.15842	16	0.0635998	0.0721115	82	0.380406		DPYSL4	5.69283	0.10244	40	-0.164027	0.127098	35	0.205581		DPYSL4	5.60352	0.140767	40	0.01283	0.153	35	0.93366
DPYSL5	4.62255	0.904488	25	-0.4315	0.1802	31	0.023064		DPYSL5	4.93723	1.42782	16	0.0241615	0.0857277	52	0.779207		DPYSL5	6.65862	0.140727	40	-0.312448	0.141028	35	0.0335268		DPYSL5	6.67871	0.179573	40	-0.4603	0.1708	34	0.0109667	0.0109667
DUSP1	2.83537	1.50805	25	0.4197	0.2765	31	0.139416		DUSP1	5.14241	2.00844	16	0.62572	0.112233	82	3.15853e-07	3.15853e-07	DUSP1	7.32445	0.160544	40	0.181613	0.259674	35	0.489074		DUSP1	6.89496	0.182113	40	0.2715	0.3167	35	0.39727
DUSP2	0.374179	1.21941	16	0.6046	0.4746	27	0.213898		DUSP2	0.134406	1.53331	13	0.301206	0.104792	74	0.00530084	0.00530084	DUSP2	3.42927	0.203231	40	-0.348545	0.296989	35	0.248699		DUSP2	3.66906	0.151768	40	-0.7878	0.2487	34	0.00329912	0.00329912
DUSP3	4.47962	1.33108	25	0.08851	0.2441	31	0.719454		DUSP3	4.35892	1.13596	16	-0.0222436	0.0642753	82	0.730189		DUSP3	6.14251	0.0980823	40	0.369991	0.0859661	35	0.000134419	0.000134419	DUSP3	6.20322	0.0633331	40	0.335	0.07555	35	9.6787e-05	9.6787e-05
DUSP4	-0.157778	1.43068	25	0.6607	0.2678	30	0.0197573		DUSP4	-0.260665	1.51077	15	-0.074788	0.1558	76	0.632607		DUSP4	1.51165	0.150939	40	-0.0540568	0.142577	34	0.707008		DUSP4	1.36043	0.139252	40	0.1141	0.1358	35	0.406718
DUSP5	-0.186394	1.44692	18	1.207	0.4341	27	0.00997089		DUSP5	0.745617	2.18823	15	0.408923	0.142779	76	0.00542173	0.00542173	DUSP5	3.5138	0.134371	40	0.0786746	0.183533	35	0.670864		DUSP5	3.61502	0.155016	40	-0.132	0.198	35	0.509343
DUSP6	0.214441	1.38121	18	0.4388	0.4341	30	0.320459		DUSP6	1.51942	1.69609	16	0.376243	0.0864143	82	3.87738e-05	3.87738e-05	DUSP6	4.35486	0.113274	40	-0.127206	0.147353	35	0.394026		DUSP6	4.48593	0.11762	40	-0.1803	0.1458	35	0.224589
DUSP7	1.40094	0.974997	22	-0.0554	0.3288	28	0.867442		DUSP7	3.19361	1.08563	16	0.262396	0.0730353	76	0.000582264	0.000582264	DUSP7	5.23251	0.104134	40	-0.0820278	0.121819	35	0.972879		DUSP7	5.35509	0.123568	40	0.0014	0.1531	35	0.992757
DUSP8	2.75296	1.02427	25	-0.376	0.3257	23	0.260638		DUSP8	-0.114431	1.16868	14	-0.358463	0.156259	37	0.0277302		DUSP8	6.70321	0.160604	40	0.0544413	0.205346	35	0.792524		DUSP8	6.80722	0.18316	40	0.2594	0.2373	35	0.282061
DUSP9	-1.07145	1.49994	4	0.7581	0.6769	20	0.276666		DUSP9	0.362874	1.15774	15	0.028665	0.0989931	75	0.772958		DUSP9	2.81349	0.144891	40	0.373179	0.125616	35	0.00541868	0.00541868	DUSP9	2.77371	0.0945933	40	0.2986	0.1665	35	0.0818328
DUSP10	-2.05831	1.45465	15	0.4902	0.4038	25	0.236509		DUSP10	2.24198	1.09394	16	0.336036	0.0686713	82	4.96189e-06	4.96189e-06	DUSP10	3.90134	0.159193	40	0.0959754	0.113799	35	0.404941		DUSP10	3.69284	0.152815	40	-0.06143	0.1751	35	0.727817
DUSP11	2.68774	1.60222	24	-0.7007	0.2468	29	0.00833301		DUSP11	1.82434	1.43826	16	-0.00305001	0.0655264	76	0.962999		DUSP11	4.15826	0.0451883	40	0.570452	0.127024	35	7.7726e-05	7.7726e-05	DUSP11	4.02323	0.0583141	40	0.7076	0.1285	35	3.74795e-06	3.74795e-06
DUSP12	2.75902	1.18272	24	0.2303	0.3512	30	0.517129		DUSP12	2.36503	1.76526	15	0.192351	0.0811083	79	0.0201815		DUSP12	4.18246	0.0595947	40	0.246245	0.0865173	35	0.00744676	0.00744676	DUSP12	4.16411	0.0562496	40	0.2672	0.09797	35	0.010027	0.010027
DUSP13	-1.30703	1.36765	6	1.372	0.6338	19	0.0441177		DUSP13	-2.48538	0.681205	6	0.10962	0.0956158	66	0.255806		DUSP13	0.348053	0.0536289	29	0.02991	0.109802	16			DUSP13	-0.257466	0.673996	8	0.962782		1
DUSP14	2.54392	1.39857	23	0.7644	0.3785	31	0.0524565		DUSP14	-1.01338	0.950861	10	0.0105626	0.0781248	76	0.892814		DUSP14	5.0387	0.194482	40	0.0299107	0.109802	35	0.786974		DUSP14	5.08299	0.134315	40	0.1747	0.1282	35	0.182079
DUSP15	-0.477904	1.50338	20	0.2906	0.5149	20	0.579118		DUSP15	1.55718	1.22209	15	0.0799088	0.0970481	49	0.414356		DUSP15	2.80823	0.180981	40	0.0338187	0.118393	35	0.776851		DUSP15	3.03822	0.0593247	40	0.087	0.1195	35	0.471726
DUSP16	-0.0665105	1.10148	24	0.6941	0.2735	30	0.0167955		DUSP16	3.54434	0.941013	16	0.288528	0.0852469	51	0.00139397	0.00139397	DUSP16	4.72657	0.0721458	40	0.286212	0.0864911	35	0.0064351	0.0064351	DUSP16	4.76772	0.087934	40	0.1679	0.06825	34	0.0192968
DUSP18	0.348261	1.23369	25	0.1977	0.3652	29	0.592551		DUSP18	0.498336	1.13241	16	0.347462	0.12476	52	0.00749319	0.00749319	DUSP18	4.08697	0.21411	40	0.791856	0.172861	35	5.9631e-05	5.9631e-05	DUSP18	3.9315	0.0560158	40	1.057	0.1722	35	5.65916e-07	5.65916e-07
DUSP19	-0.646393	1.27791	23	0.2814	0.4635	29	0.548729		DUSP19	0.39399	0.764628	16	0.367883	0.169867	33	0.0378935		DUSP19	3.08872	0.120694	39	0.305618	0.115978	35	0.0125743	0.0125743	DUSP19	2.99017	0.127061	40	0.6101	0.1254	35	2.5669e-05	2.5669e-05
DUSP21				0.8047	0.8511	16	0.359424		DUSP21	-0.710175		1	0.22532	0.192568	56	0.247014		DUSP21	-0.617403	1.07157	6						DUSP21	-2.67189		1	0.869		1
DUSP22	0.697362	1.20607	24	0.3988	0.212	29	0.0704319		DUSP22	3.34981	1.34816	16	0.237794	0.0518975	79	1.72117e-05	1.72117e-05	DUSP22	4.9524	0.0632435	40	0.196045	0.0624617	35	0.00349902	0.00349902	DUSP22	5.01569	0.0502098	40	0.1856	0.0725	35	0.0152219	0.0152219
DUSP23	4.42687	1.8182	25	0.03083	0.2973	28	0.918182		DUSP23	3.63627	1.31039	16	-0.0667744	0.133095	51	0.618078		DUSP23	5.90608	0.125935	40	0.256661	0.0967733	35	0.0120616	0.0120616	DUSP23	6.00956	0.072738	40	0.4565	0.1163	35	0.0004007	0.0004007
DUSP26	5.39407	1.46667	25	0.3355	0.2458	31	0.182404		DUSP26	4.35462	1.54777	16	-0.148422	0.0720803	71	0.043205		DUSP26	6.28957	0.0974178	40	0.112166	0.114319	35	0.333482		DUSP26	6.24069	0.105281	40	0.1205	0.1071	35	0.268415
DUSP28	0.844553	1.21393	23	0.2094	0.2787	28	0.458868		DUSP28	0.794286	0.945062	16	-0.0978056	0.0695288	42	0.167054		DUSP28	3.14559	0.0514239	40	0.58452	0.133161	35	0.000104646	0.000104646	DUSP28	3.10838	0.0526277	40	0.6969	0.1502	35	5.01664e-05	5.01664e-05
DUSP29	-2.80293	0.987232		-0.2541	1.465	4	0.873338		DUSP29	-1.10898	1.57827	3	-0.957179	0.375441	3	0.125528		DUSP29									DUSP29
MAPK8IP1	5.43938	0.870408	25						MAPK8IP1	6.13521	1.40718	16	-0.218956	0.135927	82	0.111105		MAPK8IP1	8.49138	0.109787	40	-0.0347309	0.0760699	35	0.65082		MAPK8IP1	8.64962	0.0777798	40	0.03612	0.09408	35	0.703513
DRD1	-2.16745	0.970232	6	0.692	0.695	20	0.331923		DRD1	-1.15596	1.24878	12	0.504081	0.149056	73	0.00116701	0.00116701	DRD1	5.10817	0.347692	40	-0.188626	0.356302	35	0.117798		DRD1	5.13801	0.361166	40	-0.09873	0.3312	33	0.767574
DRD2	6.41979	1.04992	25	-0.1025	0.1813	29	0.576429		DRD2	2.4186	1.76403	15	-0.586325	0.104411	76	3.15298e-07	3.15298e-07	DRD2	5.68793	0.338035	40	-0.463177	0.373714	35	0.223692		DRD2	6.1434	0.35909	40	-0.1345	0.4421	35	0.762741
DRD3	-2.16248	0.980679	2	0.5607	0.7504	18	0.465171		DRD3	-3.48134	0.851012	7	0.593725	0.138929	67	6.32007e-05	6.32007e-05	DRD3	0.973418	0.2809	36	-1.21901	0.432609	26	0.00931229		DRD3	1.11428	0.30822	35	-0.8881	0.3981	27	0.0345239
DRD4	0.19088	0.563145	10	-0.3322	0.436	21	0.455058		DRD4	-1.76996	0.605173	8	0.205379	0.130744	66	0.121075		DRD4	2.46225	0.145792	40	0.206929	0.205662	35	0.321456		DRD4	2.31453	0.105462	40	0.2675	0.2259	35	0.244514
DRD5	-0.688038	1.61961	10	1.19	0.6272	21	0.0723981		DRD5	-0.253745	1.7619	13	0.187828	0.114722	74	0.105884		DRD5	2.05756	0.197463	39	-0.758475	0.280168	32	0.010938	0.010938	DRD5	2.28522	0.221002	39	-0.5742	0.3301	33	0.09161
DSCAM	1.49767	1.1599	25	0.2221	0.1681	31	0.196465		DSCAM	2.16033	0.927005	16	0.0826464	0.107536	71	0.444749		DSCAM	3.15519	0.187934	40	0.13068	0.1371	35	0.347246		DSCAM	3.22941	0.144143	40	0.414	0.1665	35	0.017955	0.017955
DSCAM-AS1	0.514039	1.21468	20	1.237	0.8124	19	0.145178		DSCAM-AS1	-1.44658	1.4523	13	0.194558	0.305489	21	0.531431		DSCAM-AS1	1.63837	0.161702	39	1.5568	0.345312	35	7.3829e-05	7.3829e-05	DSCAM-AS1	1.90076	0.155638	40	1.733	0.342	35	1.40054e-05	1.40054e-05
DSCAML1	-1.77222	1.15028	16	0.6789	0.4002	27	0.101771		DSCAML1	3.01465	0.955617	16	0.33813	0.123566	47	0.0087975	0.0087975	DSCAML1	4.58235	0.0838184	40	-0.0819227	0.14891	35	0.585814		DSCAML1	4.54282	0.162349	40	0.05351	0.2095	35	0.799883
DSPP	-1.87999	1.80071	2	1.337	0.7286	17	0.0851748		DSPP	-3.37803	1.4486	8	0.320418	0.11074	63	0.00525195	0.00525195	DSPP	-2.82821	0.441731	28	0.639189	0.380717	13	0.118992		DSPP	-2.87461	0.266626	20	0.9867	0.4265	11	0.041047	0
DVL1	3.62939	1.26544	25	0.2796	0.3301	22	0.406503		DVL1	4.54132	1.20197	16	0.0948925	0.0776149	82	0.225024		DVL1	6.81181	0.0639741	40	0.381678	0.112014	35	0.0017018	0.0017018	DVL1	6.89581	0.0707129	40	0.3792	0.09995	35	0.000601113	0.000601113
DVL2	0.694726	1.502	24	0.3373	0.2833	29	0.243824		DVL2	2.52579	1.23783	16	0.329785	0.0737128	82	2.48092e-05	2.48092e-05	DVL2	4.15885	0.0521332	40	0.365037	0.0981111	35	0.000715507	0.000715507	DVL2	4.06536	0.0994768	40	0.4412	0.1234	35	0.00107551	0.00107551
DVL3	2.37664	1.5234	25	0.3105	0.2716	30	0.262202		DVL3	3.74234	1.15444	16	0.194881	0.0499196	81	0.000196461	0.000196461	DVL3	5.76707	0.0430506	40	0.323868	0.0732747	35	1.314e-06	1.314e-06	DVL3	5.71958	0.0509627	40	0.3361	0.06258	35	5.67199e-06	5.67199e-06
ECE1	0.0276477	0.96239	24	0.377013	0.356014	29	0.298658		ECE1	3.62461	1.25996	16	0.153397	0.0965622	79	0.116201		ECE1	5.74265	0.079189	40	0.501797	0.106752	35	4.1859e-05	4.1859e-05	ECE1	5.71322	0.0718974	40	0.4882	0.1154	35	0.000165854	0.000165854
ECE2	3.04118	1.31186	25	-0.173178	0.323641	27	0.597133		ECE2	0.826383	0.802923	16	-0.25221	0.0968916	72	0.0112429		ECE2	5.51518	0.128533	40	0.170341	0.148324	35	0.258797		ECE2	5.35592	0.164796	40	0.2592	0.1955	34	0.193752
ECM1	-0.0871324	1.4182	14	0.9352	0.531	25	0.0909399		ECM1	1.46141	1.49274	15	0.344305	0.0901169	81	0.00026177	0.00026177	ECM1	3.04669	0.116131	40	-0.0761232	0.156021	35	0.628743		ECM1	3.26077	0.133709	40	-0.1292	0.1877	34	0.495984
ECM2	-1.94687	1.17116	13	0.05864	0.4794	25	0.903664		ECM2	1.76035	1.09486	16	0.325617	0.11864	76	0.00757768	0.00757768	ECM2	3.26186	0.159965	40	-0.173913	0.248884	35	0.489453		ECM2	2.1657	0.153227	40	0.0612	0.204	35	0.765955
EDN1	-0.0464972	1.19382	14	0.6407	0.5154	21	0.228187		EDN1	2.34247	2.11023	16	-0.0216526	0.192881	80	0.910903		EDN1	4.07083	0.196904	40	0.657664	0.284722	35	0.0270992	0.0270992	EDN1	4.31729	0.214937	40	0.5351	0.3135	35	0.0970058
EDN2	-1.68248		1	2.131	0.4376	17	0.0001699	0.0001699	EDN2	-2.48308	0.762436	6	0.0526864	0.116911	63	0.653812		EDN2	-1.75808	0.317035	18	0.719448	0.394589	7	0.118082		EDN2	-2.07265	0.269377	17	0.5906	0.5177	7	0.297473	0
EDN3	-0.491299	0.885055	6	-0.09253	0.5126	20	0.858654		EDN3	0.330557	1.78074	13	0.290706	0.144758	74	0.04832		EDN3	2.64146	0.203344	40	-1.07865	0.231131	33	2.578e-06	2.578e-06	EDN3	2.78998	0.18934	40	-0.9892	0.2759	34	0.00107335	0.00107335
EDNRA	-1.57761	1.30973	12	0.02708	0.5491	25	0.961068		EDNRA	0.398387	1.78294	16	0.270042	0.0871607	79	0.00270668	0.00270668	EDNRA	1.7091	0.152346	40	-0.143209	0.181451	34	0.435609		EDNRA	1.67454	0.147495	40	0.05241	0.2279	34	0.819555
EDNRB	1.22256	1.36133	22	-0.2685	0.3881	31	0.49437		EDNRB	5.30645	0.908604	16	-0.310824	0.110778	82	0.00628295	0.00628295	EDNRB	6.46172	0.126272	40	0.145577	0.168649	35	0.394075		EDNRB	6.17694	0.132561	40	0.349	0.1679	35	0.0452396
EEF2K	1.0287	1.366	24	0.100096	0.374745	22	0.791994		EEF2K	1.9872	1.23605	16	0.158256	0.111293	40	0.16298		EEF2K	4.15681	0.0686903	40	0.478035	0.0914367	35	6e-09	6e-09	EEF2K	3.98034	0.0738782	40	0.5468	0.1052	35	9.4809e-06	9.4809e-06
EFEMP1	1.16958	1.67222	19	0.447	0.4084	29	0.283113		EFEMP1	5.15825	1.30363	16	-0.0472981	0.134125	81	0.725285		EFEMP1	7.25108	0.205378	40	0.208567	0.153396	35	0.182891		EFEMP1	6.71429	0.121984	40	0.63	0.1365	34	5.70387e-05	5.70387e-05
EFEMP2	0.4823	1.33492	18	0.3744	0.391	27	0.347072		EFEMP2	2.26713	1.2926	16	0.241289	0.0976475	82	0.0155704	0.0155704	EFEMP2	4.76332	0.0747064	40	0.51084	0.130562	35	0.000415653	0.000415653	EFEMP2	4.75305	0.0769057	40	0.6214	0.1354	35	5.82854e-05	5.82854e-05
EGF	-1.06877	1.38422	20	0.6078	0.3915	26	0.133081		EGF	-1.2374	1.1614	16	0.480313	0.128665	75	0.000368931	0.000368931	EGF	-0.452072	0.254016	39	1.25214	0.296273	33	0.00018469	0.00018469	EGF	-1.29442	0.169203	40	1.18	0.2918	35	0.000286052	0.000286052
ELANE	0.482277		1	0.846751	0.774939	9	0.306349		ELANE	-1.95171	1.62198	3	0.0585952	0.186034	57	0.753955		ELANE	-0.589086	0.372804	20	0.418782	1.03337	6	0.70204		ELANE	-0.633304	0.301316	24	0.863	1.296	6	0.530119
ELMO1	3.33592	1.72376	25	-0.5034	0.295	31	0.098269		ELMO1	4.1129	1.11961	16	0.331351	0.0863479	75	0.000259702	0.000259702	ELMO1	5.87633	0.100204	40	-0.0295273	0.0973256	35	0.763427		ELMO1	5.86777	0.160659	40	-0.05282	0.1339	34	0.695928
ELMO2	2.54793	1.22826	25	0.09644	0.167	31	0.568007		ELMO2	3.44486	1.33257	16	0.0957068	0.0687382	76	0.167935		ELMO2	5.96667	0.0671348	39	-0.00887953	0.0606789	35	0.884503		ELMO2	5.84275	0.0867715	40	0.147	0.08748	35	0.102003
ELN	-1.6214	1.21916	17	0.2211	0.4221	24	0.605434		ELN	2.64981	1.42416	16	0.308402	0.0862126	80	0.000596745	0.000596745	ELN	4.52577	0.130972	40	0.423096	0.188506	35	0.0314201		ELN	4.17348	0.118529	40	0.5613	0.2107	35	0.0117246	0.0117246
ELOVL1	1.61831	1.64752	19	-0.1068	0.5484	19	0.847847		ELOVL1	5.95493	1.69272	16	-0.114478	0.22835	26	0.620526		ELOVL1	6.98567	0.143077	40	-0.0804703	0.152202	35	0.600449		ELOVL1	7.07419	0.13567	40	-0.1153	0.1995	35	0.567189
ELOVL2	-1.22966	1.1272	17	0.1976	0.3794	27	0.606887		ELOVL2	2.96873	1.29933	16	-0.078461	0.0972945	71	0.422728		ELOVL2	4.6118	0.112606	40	0.0555005	0.131548	35	0.675751		ELOVL2	4.52864	0.0895364	40	0.2938	0.1294	35	0.0296494	0.0296494
ELOVL3	0.626839	1.35741	22	0.1647	0.4845	29	0.736401		ELOVL3	-0.609981	1.23007	9	0.0537273	0.173493	36	0.758641		ELOVL3	-1.04594	0.23977	31	0.461495	0.413372	22	0.276856		ELOVL3	-1.11465	0.196188	34	0.9525	0.3405	16	0.0135221
ELOVL4	4.51878	1.19497	25	-0.0152	0.253	29	0.95253		ELOVL4	2.86962	1.66076	16	-0.444867	0.149454	77	0.00390773	0.00390773	ELOVL4	4.55025	0.173913	40	-0.346408	0.164321	35	0.0424673		ELOVL4	4.48024	0.203844	39	-0.1612	0.1996	34	0.425237
ELOVL5	5.80355	1.4815	25	0.03596	0.2488	31	0.886037		ELOVL5	5.66599	1.40161	16	0.066588	0.0570793	81	0.246842		ELOVL5	6.56805	0.0911804	40	0.332086	0.12071	35	0.00945166	0.00945166	ELOVL5	6.3941	0.0817691	40	0.2961	0.1059	34	0.00858758	0.00858758
ELOVL6	2.36856	1.26277	25	-0.3228	0.2395	31	0.18782		ELOVL6	2.61926	1.19778	16	-0.174831	0.0718378	75	0.0173594		ELOVL6	3.42073	0.0933554	40	0.0365917	0.0609261	35	0.552054		ELOVL6	3.28377	0.0729907	40	0.1445	0.07956	35	0.0782337
ELOVL7	1.50122	1.11073	23	-0.5767	0.3166	31	0.0785021		ELOVL7	3.69326	1.35028	16	0.47286	0.134386	52	0.000921917	0.000921917	ELOVL7	4.51531	0.143403	39	0.563289	0.182937	35	0.00409044	0.00409044	ELOVL7	4.53276	0.154423	40	0.618	0.2071	35	0.00523971	0.00523971
EN1	5.17848	1.57779	25	-0.2008	0.3361	30	0.554922		EN1	2.16761	1.39146	15	-1.34821	0.177588	80	5.4e-11	5.4e-11	EN1	-2.45266	0.486922	21	-0.23416	0.569298	7	0.0199574		EN1	-3.49328	0.159159	19	1.587	0.7239	7	0.0644371
EN2	2.13892	1.46568	22	-0.02958	0.4242	30	0.944878		EN2	0.792939	1.1083	15	-0.127862	0.145048	79	0.380746		EN2	-0.876979	0.244794	40	0.990307	0.331215	35	0.00515818	0.00515818	EN2	-0.867655	0.169241	37	0.5415	0.3515	33	0.133535
ENG	0.273458	1.47383	17	0.125449	0.488854	26	0.799573		ENG	3.54404	1.60961	16	0.107565	0.101466	76	0.292496		ENG	6.02052	0.149052	40	0.392943	0.196849	35	0.0539719		ENG	6.11789	0.158807	40	0.3037	0.241	35	0.216214
ENPEP	-1.76655	1.50395	5	0.583928	0.687411	21	0.405679		ENPEP	-1.93073	1.56556	13	0.182303	0.126106	73	0.152619		ENPEP	0.366804	0.172932	40	0.0675422	0.248494	34	0.78747		ENPEP	-0.414463	0.194053	40	0.3941	0.2893	35	0.182082
ENPP2	1.36099	1.6275	25	0.105633	0.379846	30	0.782913		ENPP2	6.45122	1.38738	16	0.281093	0.0931729	77	0.00347285	0.00347285	ENPP2	7.11238	0.157003	40	-0.17198	0.16537	35	0.305703		ENPP2	7.20144	0.167424	40	-0.2182	0.181	35	0.236258
ENTPD1	0.259739	1.38434	24	0.363972	0.235001	30	0.132272		ENTPD1	1.78839	1.03267	16	0.266321	0.0745973	82	0.00060351	0.00060351	ENTPD1	3.18686	0.095907	40	0.533023	0.0959479	35	3.26e-06	3.26e-06	ENTPD1	3.05436	0.0457008	40	0.6267	0.1285	35	2.49193e-05	2.49193e-05
ENTPD2	-0.465686	0.716012	13	0.508894	0.508437	25	0.326861		ENTPD2	3.07745	1.07043	16	0.185452	0.127194	80	0.148798		ENTPD2	4.96919	0.150668	40	-0.0407712	0.244302	35	0.868444		ENTPD2	3.59757	0.185241	40	0.5438	0.258	35	0.0425177
ENTPD3	1.26122	1.10499	22	0.1498	0.3012	30	0.622744		ENTPD3	1.54277	1.32883	16	-0.118309	0.132194	76	0.373667		ENTPD3	4.79895	0.308444	40	-0.906146	0.325808	34	0.00888034	0.00888034	ENTPD3	4.90388	0.358785	40	-0.4334	0.3863	35	0.269673
ENTPD4	3.14932	1.06422	25	0.01266	0.1825	30	0.945166		ENTPD4	3.56863	1.10811	16	-0.196372	0.0699826	82	0.00627966	0.00627966	ENTPD4	4.41631	0.107784	40	0.0532744	0.055819	35	0.346602		ENTPD4	4.52724	0.0835583	40	0.01267	0.05557	34	0.821158
ENTPD5	-0.311775	1.15634	24	-0.2282	0.2084	28	0.283142		ENTPD5	1.59854	1.08167	16	0.137938	0.089238	77	0.126325		ENTPD5	2.79397	0.174028	40	0.108745	0.102563	35	0.296491		ENTPD5	2.93785	0.0692147	40	0.1426	0.1167	35	0.230321
ENTPD6	5.1458	0.999018	25	-0.3482	0.3226	30	0.289258		ENTPD6	3.38599	1.40693	16	-0.185459	0.0801873	81	0.0233021		ENTPD6	6.31791	0.178275	40	-0.234149	0.182812	35	0.208917		ENTPD6	6.40726	0.183569	40	-0.015	0.1939	35	0.938804
ENTPD7	-1.31462	1.44613	24	0.5038	0.3376	29	0.146779		ENTPD7	0.344767	0.933877	16	0.233963	0.0886413	73	0.010174	0.010174	ENTPD7	0.716841	0.194829	40	0.19976	0.155793	35	0.208444		ENTPD7	0.378445	0.105505	40	0.05852	0.09555	33	0.544606
ENTPD8	-1.66868	0.666847	19	-0.6392	0.3839	11	0.126846		ENTPD8	-1.76554	1.89607	15	0.241819	0.273165	17	0.389134		ENTPD8	-0.729195	0.534746	34	0.88348	0.336281	26	0.014495		ENTPD8	-1.08845	0.215088	37	0.7061	0.2703	25	0.0152569
EPB41L1	5.13827	0.960317	25	0.1131	0.1587	31	0.481677		EPB41L1	5.58336	1.07177	16	-0.283796	0.0807498	76	0.000750785	0.000750785	EPB41L1	6.99509	0.219838	40	-0.0862131	0.131583	35	0.516738		EPB41L1	7.23318	0.138544	40	-0.02931	0.1572	35	0.853188
EPB41L2	-1.24386	1.31134	19	0.5916	0.3884	30	0.138576		EPB41L2	4.85587	1.29273	16	0.33187	0.0808342	82	9.56917e-05	9.56917e-05	EPB41L2	6.60124	0.0625685	40	0.478188	0.122371	35	0.000421601	0.000421601	EPB41L2	6.60421	0.0533708	40	0.5033	0.14	35	0.00101816	0.00101816
EPB41L3	4.32134	1.58604	25	-0.05194	0.1972	31	0.794069		EPB41L3	4.92153	1.34945	16	-0.0593442	0.0962844	80	0.53944		EPB41L3	5.26702	0.131324	40	-0.26567	0.122166	35	0.0367098		EPB41L3	5.21954	0.139479	40	-0.3881	0.1461	34	0.0121017	0.0121017
EPB41L4A	-0.926272	1.21845	22	-0.1046	0.3488	27	0.766692		EPB41L4A	-0.0748647	1.08532	15	0.387472	0.115394	76	0.00123658	0.00123658	EPB41L4A	2.42476	0.113897	40	0.761762	0.142792	35	6.312e-06	6.312e-06	EPB41L4A	2.55481	0.0658343	40	0.8776	0.1492	35	1.22802e-06	1.22802e-06
EPB41L5	0.278682	1.72872	22	0.7228	0.3827	30	0.0689318		EPB41L5	2.63495	0.855521	16	0.178851	0.0921033	74	0.0560147		EPB41L5	4.07463	0.0774517	40	0.422991	0.115704	35	0.000857764	0.000857764	EPB41L5	3.94512	0.067335	40	0.6471	0.1439	35	7.67201e-05	7.67201e-05
EPCAM	1.47566	1.46474	21	0.4169	0.4155	30	0.323984		EPCAM	1.08252	1.61219	13	-0.15668	0.127843	77	0.224149		EPCAM	3.68858	0.160033	40	0.0154344	0.187374	35	0.93486		EPCAM	3.79929	0.124857	40	0.0038	0.1556	35	0.980663
EPGN	-1.97005	0.942068	4						EPGN	-3.48168	0.693005	9	0.0271511	0.353757	13	0.940087		EPGN	-2.80511	0.393484	18	1.26448	0.568867	6	0.0768559		EPGN	-2.38977	0.470918	13	0.6263	0.8903	3	0.532455
EPHA1	2.18926	1.20959	25	0.318	0.353	26	0.376252		EPHA1	-1.40286	1.30235	10	0.221864	0.145165	71	0.130929		EPHA1	0.561974	0.146817	40	0.909806	0.241041	35	0.000614889	0.000614889	EPHA1	0.553953	0.109454	40	0.9402	0.2402	35	0.00042861	0.00042861
EPHA10	0.963678	1.18086	25	0.4308	0.2377	30	0.0802184		EPHA10	0.940283	1.47149	16	-0.191778	0.163026	50	0.245133		EPHA10	3.31342	0.16275	40	-0.227995	0.212675	35	0.291262		EPHA10	3.318	0.191205	40	-0.02511	0.2478	35	0.919856
EPHA2	-1.60015	1.16904	9	-0.001893	0.5559	24	0.997313		EPHA2	0.362969	1.91645	16	0.403303	0.111384	74	0.000538829	0.000538829	EPHA2	2.32737	0.210526	40	0.804575	0.275562	35	0.00617736	0.00617736	EPHA2	2.46862	0.152824	40	0.4997	0.2851	35	0.0887324
EPHA3	-0.342833	1.6544	22	0.1739	0.2811	29	0.541019		EPHA3	0.476185	1.32073	15	0.185905	0.114927	76	0.109949		EPHA3	1.37428	0.078036	40	0.30129	0.136475	35	0.0341183		EPHA3	1.56024	0.098394	40	0.1539	0.1418	35	0.285498
EPHA4	0.146729	1.43785	23	-0.03296	0.3052	30	0.914741		EPHA4	1.49806	1.45847	16	0.463086	0.0957709	76	6.90453e-06	6.90453e-06	EPHA4	4.36626	0.163316	40	-0.112918	0.153664	35	0.467502		EPHA4	4.10047	0.131224	40	0.2132	0.1465	35	0.154703
EPHA5	2.36027	1.33552	25	0.3527	0.2748	31	0.209054		EPHA5	1.44905	1.07692	16	-0.192551	0.116291	70	0.10231		EPHA5	0.935384	0.213236	40	-0.219898	0.24028	35	0.366545		EPHA5	0.648544	0.22052	39	-0.4295	0.2382	33	0.0808556
EPHA6	0.171507	1.27866	25	0.6676	0.2655	29	0.017923		EPHA6	0.440233	1.24552	16	-0.186617	0.221083	47	0.40298		EPHA6	2.60418	0.164278	40	0.0959584	0.194448	35	0.624843		EPHA6	2.24878	0.202993	40	0.4921	0.2483	35	0.0556764
EPHA7	1.58221	1.5759	25	-0.09582	0.2124	31	0.655197		EPHA7	0.412457	1.00632	15	0.0286849	0.157304	76	0.855798		EPHA7	2.13702	0.254925	40	-0.128255	0.249896	35	0.611093		EPHA7	1.97898	0.250975	40	0.2533	0.2751	35	0.363672
EPHA8	0.19729	1.53873	22	0.00102	0.363	28	0.997779		EPHA8	-0.262732	1.49246	15	0.0126486	0.192808	43	0.948006		EPHA8	0.387187	0.182506	39	-0.853895	0.323029	32	0.0127584		EPHA8	0.165985	0.208154	38	-0.7023	0.2772	30	0.0169708
EPHB6	0.975514	1.67965	24	0.0566	0.3193	29	0.860572		EPHB6	0.463577	1.75776	16	0.110786	0.0924122	76	0.23437		EPHB6	6.93916	0.224882	40	-0.0661622	0.266722	35	0.805577		EPHB6	7.11158	0.252085	40	0.0936	0.3017	35	0.758279
EREG	-2.38129	1.52797	10						EREG	-3.28055	1.04979	7	0.109058	0.172374	65	0.529196		EREG	1.26907	0.129679	40	0.906711	0.214965	35	0.000172631	0.000172631	EREG	1.43213	0.0969897	40	0.8247	0.2069	35	0.00033736	0.00033736
ERVW-1	-2.31792	1.50534	7	1.50892	0.622698	14	0.0307203	0.0307203	ERVW-1	0.617494	0.824489	16	0.389859	0.239455	28	0.115117		ERVW-1	3.26202	0.0948775	40	0.427585	0.143401	35	0.00526798	0.00526798	ERVW-1	3.22054	0.091301	40	0.5683	0.1198	35	3.69926e-05	3.69926e-05
ESAM	0.300038	1.68303	14	0.4299	0.5005	25	0.398894		ESAM	2.29243	2.19553	16	0.521055	0.156476	47	0.00171802	0.00171802	ESAM	5.27995	0.130533	40	0.448435	0.233287	34	0.0632425		ESAM	5.63914	0.143091	40	0.2901	0.2684	35	0.287368
EZR	1.05989	1.06056	22	0.1867	0.2971	31	0.534427		EZR	5.44094	1.24902	16	0.120103	0.0804654	82	0.139428		EZR	8.15222	0.189193	40	0.626469	0.144183	35	0.000119242	0.000119242	EZR	7.87632	0.0767706	40	0.7283	0.1611	35	7.12608e-05	7.12608e-05
F11R	-1.81622	1.48728	11	0.1761	0.3945	24	0.659474		F11R	0.609154	1.83381	16	0.256264	0.113673	76	0.0270912		F11R	4.06018	0.0981449	40	0.485907	0.143046	35	0.00175131	0.00175131	F11R	3.90962	0.0991053	40	0.7175	0.1717	35	0.00019369	0.00019369
F2	-1.38078	0.704643	3	1.15767	0.581244	18	0.0627194		F2	-2.71784	0.753008	7	0.108921	0.108514	66	0.319222		F2	-1.47781	0.200903	34	0.703962	0.244171	25	0.00817903		F2	-1.63094	0.201048	30	0.6135	0.4275	18	0.168412
F2R	-1.49571	1.41713	11	0.6612	0.653	27	0.320535		F2R	0.449095	1.21989	16	0.400368	0.130448	76	0.00298733	0.00298733	F2R	1.90039	0.113132	40	0.587851	0.154166	35	0.00055142	0.00055142	F2R	1.49888	0.0824139	40	0.7817	0.1522	35	1.23087e-05	1.23087e-05
F2RL1	-0.716871	2.23129	4	-0.1012	0.6396	20	0.875955		F2RL1	-0.79661	1.38206	13	0.365988	0.135057	73	0.00840698	0.00840698	F2RL1	2.02203	0.177439	40	0.287874	0.191733	35	0.142475		F2RL1	0.8475	0.136304	39	0.848	0.2157	34	0.000408254	0.000408254
F2RL2	-0.64396	1.32524	19	0.4989	0.3364	26	0.150579		F2RL2	1.00904	0.9367	15	-0.176083	0.196623	78	0.373292		F2RL2	0.555887	0.157477	40	0.220771	0.244097	35	0.37214		F2RL2	0.274688	0.155882	39	0.7987	0.2935	34	0.0102975	0.0102975
F2RL3	-2.20495	0.922229	6	0.2773	0.5301	21	0.606693		F2RL3	-1.51775	0.927969	12	0.29519	0.166332	72	0.0802338		F2RL3	2.68012	0.0984101	40	0.933315	0.223806	35	0.000198303	0.000198303	F2RL3	2.76606	0.0812323	40	1.06	0.2222	35	3.41313e-05	3.41313e-05
F5	-0.866248	1.75729	21	0.272467	0.29024	30	0.355605		F5	1.01889	0.834578	16	0.33222	0.117072	80	0.00577154	0.00577154	F5	1.22568	0.151273	40	-0.0294734	0.24425	35	0.904667		F5	0.568025	0.126964	40	0.1529	0.2158	35	0.48353
FAAH	2.85635	1.76299	24	0.0844561	0.258875	29	0.746667		FAAH	4.36515	1.31593	16	0.0142087	0.094216	82	0.880501		FAAH	6.02205	0.212082	40	-0.397614	0.134565	35	0.00564634	0.00564634	FAAH	6.15365	0.131305	40	-0.3189	0.1888	35	0.100324
FAAH2	-1.28048	1.19899	21	0.328096	0.384599	30	0.400603		FAAH2	0.0487209	1.90357	11	0.291044	0.149615	47	0.0578677		FAAH2	1.08534	0.187397	40	-0.0204172	0.179565	34	0.910157		FAAH2	1.23933	0.12088	38	-0.2577	0.1507	32	0.0972421
FADS1	2.12239	1.36433	25	0.04675	0.2465	22	0.851402		FADS1	3.9595	1.27643	16	0.0833878	0.14083	25	0.559309		FADS1	5.75303	0.0844121	40	0.049315	0.111678	35	0.66159		FADS1	5.56964	0.06231	40	0.1417	0.09128	35	0.129856
FADS2	1.23883	1.4261	24	-0.005967	0.3684	28	0.987195		FADS2	4.32204	1.35019	16	-0.0100097	0.0900801	82	0.911796		FADS2	6.84444	0.101134	40	0.335023	0.135565	35	0.0186302	0.0186302	FADS2	6.633	0.0702902	40	0.5327	0.1383	35	0.000493494	0.000493494
FADS3	2.25605	1.04686	24	0.1167	0.3573	29	0.746296		FADS3	2.6351	1.29159	16	0.163509	0.0690331	75	0.0204697		FADS3	4.81386	0.0679848	40	0.750688	0.141789	35	7.125e-06	7.125e-06	FADS3	4.77768	0.0534613	40	0.8409	0.1356	35	4.72865e-07	4.72865e-07
FAT1	-1.84464	1.53724	20	0.3771	0.4839	31	0.44194		FAT1	3.91385	0.488659	16	0.0859021	0.097507	82	0.380933		FAT1	4.50122	0.147461	40	0.450845	0.13175	35	0.00163554	0.00163554	FAT1	3.93837	0.0935104	40	0.7339	0.1233	35	9.89398e-07	9.89398e-07
FAT2	-2.85565	1.39259	16	-0.4609	0.5982	25	0.448492		FAT2	-0.951928	1.78611	16	0.718411	0.177456	77	0.000123037	0.000123037	FAT2	0.671959	0.252741	40	-0.390455	0.302219	35	0.205085		FAT2	0.635951	0.277015	39	-0.3993	0.3697	34	0.287951
FAT3	-0.236056	1.44667	25	0.0004304	0.2754	31	0.998763		FAT3	3.01053	0.719351	16	0.0474267	0.17174	52	0.783546		FAT3	4.192	0.162158	40	0.169022	0.161359	35	0.302272		FAT3	4.08779	0.159665	40	0.5687	0.1552	35	0.000839129	0.000839129
FAT4	-0.808945	1.09887	23	-0.243	0.3589	29	0.503968		FAT4	1.39861	0.679375	16	0.234574	0.0704604	71	0.00139196	0.00139196	FAT4	1.50586	0.131813	40	0.1579	0.146444	35	0.28853		FAT4	1.42398	0.137473	40	0.2382	0.1697	35	0.169402
FBLIM1	-2.40432	1.34946	7	0.08582	0.6183	22	0.890933		FBLIM1	-0.137963	2.2147	13	0.495711	0.152312	44	0.00221609	0.00221609	FBLIM1	2.07779	0.132151	40	0.702788	0.184944	35	0.000572096	0.000572096	FBLIM1	2.16188	0.100308	40	0.7785	0.1883	35	0.000219929	0.000219929
FBLN1	-0.443443	0.887091	13	0.1603	0.3511	26	0.652007		FBLN1	2.47244	0.899919	16	0.281888	0.0869147	82	0.00171737	0.00171737	FBLN1	5.29869	0.0979839	40	0.471546	0.146606	35	0.00284683	0.00284683	FBLN1	4.98035	0.0879576	40	0.6959	0.1638	35	0.000157708	0.000157708
FBN1	0.0382261	1.25832	22	0.2523	0.3033	30	0.4122		FBN1	2.28356	1.03342	16	0.201925	0.0632808	82	0.00201844	0.00201844	FBN1	2.79107	0.162456	40	0.0224225	0.116326	35	0.848343		FBN1	2.57169	0.114191	40	0.06379	0.1103	34	0.566777
FCGR3A	0.444394	1.58575	16	0.635263	0.508953	10	0.243461		FCGR3A	4.29582	0.469471	16	-0.0707692	0.214443	26	0.744139		FCGR3A	4.76769	0.220777	40	0.5255	0.2758	35	0.0697334		FCGR3A	4.32418	0.277559	40	0.7925	0.3104	35	0.0153181	0.0153181
FFAR1	-0.644589		1	0.08658	0.7231	16	0.906284		FFAR1	0.155451	1.73619	13	0.018445	0.194881	44	0.925034		FFAR1	1.39003	0.173068	40	0.8037	0.280222	35	0.00704605	0.00704605	FFAR1	1.63449	0.102746	40	0.8175	0.2082	35	0.000398886	0.000398886
FFAR2	-0.636267	0.217726	2	0.4644	0.6456	18	0.481712		FFAR2	-0.865398	0.866168	9	0.228889	0.151082	70	0.134339		FFAR2	2.41449	0.118516	40	1.1023	0.255802	35	0.000132357	0.000132357	FFAR2	2.42495	0.111034	40	1.336	0.2387	35	2.86896e-06	2.86896e-06
FFAR3	-1.34164	1.28901	2	-0.7438	0.7061	10	0.319611		FFAR3	-2.5552	0.503304	6	0.586615	0.300184	10	0.0824108		FFAR3	-0.593907	0.241658	34	0.503147	0.456579	24	0.281856		FFAR3	-1.02343	0.187671	35	0.6729	0.3847	26	0.092547
FFAR4	-0.526554	2.33399	6	0.2966	1.118	13	0.795366		FFAR4	-1.08089	1.2637	13	0.189534	0.171641	39	0.276429		FFAR4	1.72077	0.103088	40	0.980751	0.248669	35	0.000380123	0.000380123	FFAR4	1.57344	0.104699	40	1.303	0.2134	35	6.30979e-07	6.30979e-07
FGA				0.5636	0.6086	16	0.369133		FGA	-5.01472		1	0.103813	0.0946062	58	0.277118		FGA	-0.546872	2.66242	3						FGA	-3.19495	0.332189	10	0.9675	2.108	1	0.726015
FGB	-1.98907	1.65446	7	0.4945	0.4358	19	0.271329		FGB	-3.27135	0.55558	8	0.20117	0.123181	67	0.107204		FGB	-2.34882	1.19807	10	1.50588		1			FGB	-2.8445	0.28823	7
FGF1	1.57993	1.37065	23	-0.04169	0.2596	29	0.873597		FGF1	6.2711	1.56651	16	0.356954	0.0807646	82	3.03826e-05	3.03826e-05	FGF1	8.23347	0.0997598	39	0.495042	0.18132	35	0.00995484	0.00995484	FGF1	8.35845	0.112937	40	0.4284	0.2153	35	0.0549314
FGF10	-2.27022	1.3436	10	1.283	0.4804	22	0.0143438		FGF10	-1.6672	1.37347	12	0.129302	0.251036	43	0.609201		FGF10	-1.79213	0.253614	36	-0.852453	0.363251	23	0.0283519		FGF10	-2.36699	0.214085	35	0.03332	0.3425	19	0.923587
FGF11	-0.209562	1.15426	12	0.5867	0.471	25	0.224833		FGF11	-1.67736	0.913832	12	0.0212411	0.207153	29	0.91906		FGF11	3.60669	0.0834819	40	0.963458	0.166269	35	1.592e-06	1.592e-06	FGF11	3.69561	0.0828484	40	0.9837	0.1629	35	7.67599e-07	7.67599e-07
FGF12	4.69276	1.43762	25	-0.1669	0.263	30	0.530697		FGF12	3.10017	1.3083	16	-0.561434	0.153693	82	0.000458481	0.000458481	FGF12	4.02923	0.16263	40	-0.0808298	0.161268	35	0.619447		FGF12	3.95291	0.1712	40	0.2109	0.1884	35	0.270791
FGF13	4.11575	1.35182	25	0.1413	0.3109	30	0.652844		FGF13	1.03173	1.63566	16	-1.85434	0.217153	77	1e-12	1e-12	FGF13	4.39399	0.130095	40	-0.113528	0.133777	35	0.402015		FGF13	4.38429	0.153185	40	0.1104	0.1505	35	0.468263
FGF14	-1.28325	1.74291	24	1.079	0.3408	30	0.00361257		FGF14	0.264454	1.21986	16	0.246932	0.134018	77	0.0692973		FGF14	3.2865	0.241279	40	-0.302363	0.213918	35	0.166612		FGF14	3.05314	0.237981	40	0.049	0.2393	35	0.838986
FGF16	-0.610051	1.07341	8	0.3948	0.567	21	0.494259		FGF16	-2.76084	0.666634	5	0.297448	0.152048	65	0.0547995		FGF16	-1.5133	0.458848	15	1.75012		1			FGF16	-2.27446	0.271395	15	0.3194	0.6994	4	0.671582
FGF17	-0.0198242	1.11371	22	0.6422	0.4637	29	0.177034		FGF17	0.195354	2.15138	14	0.0963597	0.140213	75	0.49408		FGF17	2.38721	0.145726	40	0.95878	0.238246	34	0.000314027	0.000314027	FGF17	2.35015	0.172561	39	1.197	0.2754	34	0.000131223	0.000131223
FGF18	0.531464	1.34746	17	0.445	0.4253	26	0.305472		FGF18	-0.516033	1.48673	9	0.147262	0.0892918	69	0.103715		FGF18	0.975754	0.214724	40	0.90331	0.299906	35	0.00487183	0.00487183	FGF18	0.803133	0.168822	40	1.116	0.2636	35	0.000164406	0.000164406
FGF19	-2.08874		1	0.6043	0.6971	17	0.398801		FGF19	-2.22076	1.07631	5	0.306754	0.211006	32	0.156059		FGF19	-0.509461	0.895803	10	-1.52665		1			FGF19	-3.04227	0.253175	5	2.77	0.69	1	0.155417
FGF2	-0.399099	1.78046	23	0.4032	0.2801	30	0.160652		FGF2	3.39985	0.801408	16	0.128861	0.118866	81	0.281583		FGF2	5.28566	0.102655	39	0.72938	0.149202	35	2.3947e-05	2.3947e-05	FGF2	4.91286	0.100886	40	0.9415	0.1818	35	1.08897e-05	1.08897e-05
FGF20	0.315241	1.3736	15	0.1502	0.5837	27	0.799001		FGF20	-0.585011	1.32357	13	0.292102	0.116239	71	0.0142782		FGF20	-0.192775	0.159374	39	-0.296299	0.344095	29	0.396498		FGF20	-0.380687	0.163219	34	0.2432	0.282	24	0.397409
FGF21	-1.26124		1	0.0249	0.6467	17	0.969761		FGF21	-2.78086		1	0.335212	0.146411	62	0.0255225		FGF21	-1.09439	0.790983	10						FGF21			0	1.945
FGF22	1.34807	1.18303	22	0.2298	0.3639	27	0.533179		FGF22	0.973567	1.44178	15	0.329789	0.134754	75	0.0167644		FGF22	1.14002	0.130765	40	0.37677	0.189116	34	0.0546666		FGF22	1.28301	0.144687	40	0.5338	0.2263	34	0.0246101
FGF23	-1.99656	0.970381	7	1.364	0.5534	21	0.0229123		FGF23	-2.52649	1.24743	9	0.480738	0.166705	68	0.00527872	0.00527872	FGF23	8.36022	0.183106	40	0.58152	0.310682	35	0.0698647		FGF23	8.39795	0.179693	40	0.7193	0.2896	35	0.0180946	0.0180946
FGF3				1.987	0.6955	16	0.0120041		FGF3	-2.13033	0.781202	3	0.194987	0.115356	68	0.095619		FGF3	-2.37179	0.632754	7						FGF3	-3.49412	0.288043	3	2.773
FGF4				1.149	0.5863	16	0.0688111		FGF4	-2.29773	1.03501	8	0.183838	0.120438	64	0.131912		FGF4	-3.66144	0.80037	3	1.39394		1			FGF4	-3.19122	0.441423	4
FGF5	-3.18628	1.31043	6	0.2914	0.507	20	0.572217		FGF5	-2.14289	1.64933	12	0.157276	0.153437	73	0.308784		FGF5	0.607484	0.120543	40	0.776601	0.215774	35	0.00100438	0.00100438	FGF5	0.586989	0.127131	40	1.053	0.2275	35	5.44631e-05	5.44631e-05
FGF6				-0.1826	0.7183	16	0.802738		FGF6	-3.19812		1	0.232759	0.156914	62	0.143129		FGF6	-1.81037	0.526045	10	0.369328	0.349078	3	0.400938		FGF6	-2.38922	0.221679	8	0.949	1.139	1	0.557771
FGF7	-0.1276	0.904013	25	-0.007628	0.3472	25	0.982656		FGF7	-1.46333	1.82815	12	0.332015	0.118657	72	0.00661234	0.00661234	FGF7	3.99671	0.0821874	40	-0.0602927	0.114662	35	0.602406		FGF7	3.9388	0.0762129	40	0.1561	0.1312	35	0.242403
FGF8	-0.684132	0.576659	8	0.5444	0.6678	23	0.423685		FGF8	-1.61057	1.12673	10	0.385189	0.16089	68	0.019466		FGF8	1.89991	0.175769	40	1.11058	0.266816	35	0.00020286	0.00020286	FGF8	2.11392	0.134029	40	1.24	0.303	35	0.000249024	0.000249024
FGF9	1.63929	1.83983	24	0.4851	0.3377	30	0.161608		FGF9	1.23397	1.39512	14	-0.38223	0.15135	80	0.0135553	0.0135553	FGF9	2.43738	0.171439	40	-0.15646	0.1814	35	0.394448		FGF9	2.30293	0.187806	40	0.1619	0.2221	35	0.470837
FGG				0.4482	0.8646	16	0.611734		FGG	-3.73833	1.32778	8	0.104423	0.153505	68	0.498688		FGG	-2.66064	0.700955	9	-2.4827		1			FGG	-3.05359	0.461603	10	-0.1493	0.8951	2	0.882847
FGL1	-2.22625	0.200102	2						FGL1	-1.76872	0.989914	9	0.381629	0.109727	62	0.000937773	0.000937773	FGL1	-0.452233	0.194572	38	0.648978	0.276783	33	0.0254072		FGL1	-0.0673849	0.13439	40	1.004	0.2186	34	6.49168e-05	6.49168e-05
FGL2	0.134828	0.799006	21						FGL2	2.5554	1.13748	16	0.298277	0.108589	81	0.00743123	0.00743123	FGL2	2.76443	0.126714	39	0.0680025	0.204731	35	0.741789		FGL2	2.35431	0.102894	40	0.0868	0.1674	35	0.60743
FKBP1A	5.09718	1.1076	25	-0.132196	0.252038	22	0.605419		FKBP1A	3.49901	1.41604	16	0.258488	0.0799682	40	0.00249848	0.00249848	FKBP1A	7.34184	0.145084	40	-0.0405624	0.175046	35	0.818161		FKBP1A	7.35026	0.1532	40	0.1014	0.156	35	0.520009
FLRT1	-1.76235	1.265	20	0.4841	0.3453	27	0.172695		FLRT1	1.85134	0.640593	16	0.103161	0.0918145	77	0.264729		FLRT1	5.13857	0.119812	40	-0.422919	0.144662	35	0.00611769	0.00611769	FLRT1	5.01473	0.160402	40	-0.3846	0.1737	35	0.0336511	0.0336511
FLRT2	-0.942566	1.91423	24	1.139	0.4967	23	0.0317451		FLRT2	0.673048	0.746302	16	0.260951	0.144413	37	0.079129		FLRT2	3.09316	0.18837	40	0.850717	0.12876	35	1.42e-07	1.42e-07	FLRT2	2.81583	0.0630482	40	1.018	0.1469	35	5.51064e-08	5.51064e-08
FLRT3	0.661222	1.44619	23	0.7448	0.2852	30	0.0141195		FLRT3	0.979563	0.82859	16	0.0456939	0.107803	77	0.67286		FLRT3	2.10471	0.166167	40	0.0284465	0.162024	35	0.861692		FLRT3	1.6765	0.204622	40	0.2248	0.2096	31	0.291593
FLT3LG	-0.571884	1.14062	13	0.3209	0.53	25	0.550568		FLT3LG	-1.90327	1.04964	9	0.578088	0.142758	70	0.00013239	0.00013239	FLT3LG	2.73403	0.164754	40	0.967355	0.205561	35	4.1187e-05	4.1187e-05	FLT3LG	2.89676	0.0807356	40	0.9475	0.1971	35	3.05137e-05	3.05137e-05
FN1	-0.651072	1.5449	21	0.30111	0.309253	29	0.338559		FN1	3.38727	1.75329	16	0.351545	0.097912	74	0.00059505	0.00059505	FN1	5.25552	0.123779	40	0.100787	0.157045	35	0.525314		FN1	5.28871	0.150673	40	0.1633	0.1836	35	0.379901
FOXA2	3.25092	1.18754	25	0.4715	0.2217	30	0.0420777		FOXA2	0.102043	1.54669	15	-0.0710461	0.107012	74	0.508842		FOXA2	-2.47885	0.364445	8						FOXA2	-2.65018	0.66065	5	-0.64
FPR1	0.855939	1.54437	10	-0.02316	0.5217	25	0.964949		FPR1	2.71499	2.08664	16	0.272675	0.150533	78	0.07398		FPR1	3.15184	0.187392	40	0.68577	0.250495	35	0.00977208	0.00977208	FPR1	3.10485	0.151192	40	0.7301	0.232	35	0.00348319	0.00348319
FPR2	-0.675967	1.356	3	0.1894	0.6215	19	0.764105		FPR2	-1.29539	1.99493	11	0.0622198	0.121186	70	0.609296		FPR2	-1.52312	0.25336	39	0.734842	0.403514	33	0.0779522		FPR2	-1.37225	0.194016	37	0.901	0.36	32	0.0178022
FPR3	-1.48139	1.02573	2	0.8118	0.6791	17	0.249317		FPR3	0.236849	1.67145	16	0.342493	0.0873124	73	0.000198001	0.000198001	FPR3	0.6217	0.181849	39	0.192472	0.263551	33	0.47051		FPR3	0.383124	0.19807	40	0.7339	0.2901	34	0.0163492	0.0163492
FRAS1	-2.04371	1.35392	19	0.7827	0.4211	28	0.0740173		FRAS1	-0.461715	1.45138	16	0.0498584	0.118113	74	0.674175		FRAS1	1.84073	0.1826	40	-0.721472	0.217217	35	0.00214849	0.00214849	FRAS1	1.71249	0.188547	40	-0.2672	0.2174	35	0.2275
FREM1	-3.04106	1.45108	17	0.5511	0.5669	25	0.340638		FREM1	-0.0220101	1.28834	15	0.34992	0.143574	46	0.0188176		FREM1	0.449842	0.135955	40	-0.633293	0.226229	34	0.00848834	0.00848834	FREM1	-0.381442	0.170366	39	-0.0903	0.2531	33	0.723637
FREM2	-3.99625	1.43218	5	0.04533	0.7057	19	0.949498		FREM2	-1.74353	0.883219	15	0.389865	0.129869	39	0.00472134		FREM2	0.269499	0.155486	40	0.299202	0.289449	35	0.308578		FREM2	-0.139104	0.164721	40	0.7589	0.276	34	0.00961801	0.00961801
FREM3	-2.57937	0.788405		1.006	0.5454	21	0.0799257		FREM3	-2.57073	1.34006	14	0.488402	0.264108	44	0.0713035		FREM3	-2.46012	0.285381	34	0.699526	0.397143	17	0.0972646		FREM3	-2.33493	0.258473	36	-0.0518	0.4343	20	0.906306
FRZB	0.888759	1.57605	24	-0.00141	0.2114	28	0.994725		FRZB	2.15407	1.6532	15	0.289054	0.114796	81	0.0137988	0.0137988	FRZB	4.42256	0.166179	40	-0.370029	0.152545	35	0.0207387	0.0207387	FRZB	4.44572	0.136936	40	-0.3055	0.1687	35	0.0790214
FSHB				0.6386	0.8792	16	0.478801		FSHB	-3.45516	0.371486	4	0.179038	0.189491	64	0.34835		FSHB	-1.98377	0.34454	16	1.21112	0.81718	2	0.377875		FSHB	-2.25571	0.371527	13	0.212	0.6987	6	0.771801
FSHR	-3.54837	1.20123	5	0.2938	0.6566	20	0.659605		FSHR	-2.76085	0.773212	11	0.300193	0.134987	68	0.0295328		FSHR	-1.81169	0.472294	34	0.200214	0.364523	18	0.589974		FSHR	-2.29869	0.204956	29	1.307	0.3373	17	0.00149951	0.00149951
FST	1.99496	1.74484	22	-0.3451	0.3394	28	0.31834		FST	-0.319419	1.42618	14	-0.239126	0.110391	64	0.0340902		FST	1.04378	0.168438	40	1.14447	0.273353	35	0.000188986	0.000188986	FST	0.968791	0.13962	40	1.102	0.2853	35	0.000476942	0.000476942
FURIN	2.03122	1.42986	25	0.0688441	0.273556	30	0.803076		FURIN	3.08777	1.36589	16	0.229905	0.0777418	76	0.00414839	0.00414839	FURIN	5.28774	0.122943	40	0.488184	0.11549	35	0.00016813	0.00016813	FURIN	5.46657	0.068591	40	0.4882	0.1069	35	6.57744e-05	6.57744e-05
FXYD1	1.92053	1.20858	19	-0.264622	0.385417	26	0.498662		FXYD1	1.04526	1.8191	14	0.190548	0.131144	75	0.15046		FXYD1	7.93888	0.177148	40	0.750836	0.168564	35	8.6557e-05	8.6557e-05	FXYD1	7.94823	0.0979831	40	0.8614	0.2018	35	0.000149281	0.000149281
FXYD2	0.303556	0.261571	2	1.35656	0.560577	17	0.0277928		FXYD2	-3.5347	1.08832	7	0.328836	0.11009	62	0.00405343		FXYD2	-1.77575	0.295776	38	0.951783	0.332938	31	0.00766363	0.00766363	FXYD2	-2.2055	0.202687	33	0.9868	0.3813	26	0.0158501	0.0158501
FXYD3	-0.692255	2.35118	9	0.858995	0.617154	22	0.178531		FXYD3	-1.07333	0.786851	12	0.245535	0.0923808	73	0.00968188	0.00968188	FXYD3	2.51136	0.1313	40	1.06347	0.192181	35	3.478e-06	3.478e-06	FXYD3	2.34926	0.121024	40	1.283	0.2586	35	1.91715e-05	1.91715e-05
FYN	3.83632	1.2161	25	-0.0123734	0.164553	31	0.94056		FYN	4.57042	1.20704	16	0.210207	0.0726326	77	0.00495979	0.00495979	FYN	6.52613	0.0551971	40	0.622214	0.0845561	35	1.6e-08	1.6e-08	FYN	6.40569	0.0478191	40	0.7477	0.1087	35	6.32002e-08	6.32002e-08
FZD1	-1.20822	1.59323	12	0.574	0.5671	28	0.320388		FZD1	1.59781	1.05838	16	0.376556	0.0927024	82	0.000111785	0.000111785	FZD1	2.96186	0.0843265	40	0.000418263	0.148478	35	0.566643		FZD1	2.71956	0.0920703	40	0.1836	0.1266	35	0.156243
FZD10	-1.44057	3.02834	3	0.5873	0.6314	19	0.364589		FZD10	-1.07715	1.24022	15	0.310081	0.113416	80	0.00771992	0.00771992	FZD10	1.00374	0.12925	40	0.629926	0.240476	35	0.0130627	0.0130627	FZD10	0.900468	0.153506	40	0.911	0.2875	35	0.00323114	0.00323114
FZD2	-0.943031	1.47074	7	0.3026	0.6299	21	0.636129		FZD2	-0.027	1.37824	15	0.437233	0.108049	78	0.000122579		FZD2	1.56808	0.123075	39	-0.138273	0.183918	34	0.457494		FZD2	0.830895	0.149729	40	0.5842	0.1968	35	0.00546021	0.00546021
FZD3	2.50877	1.33685	25	0.3117	0.2029	31	0.134922		FZD3	2.09126	0.769945	16	0.0222747	0.0753748	75	0.768425		FZD3	5.04913	0.0905751	40	0.337799	0.0994993	35	0.00176008	0.00176008	FZD3	4.77375	0.106103	40	0.7155	0.1223	35	1.34145e-06	1.34145e-06
FZD4	-1.38194	1.30663	21	0.1723	0.3568	28	0.633161		FZD4	1.25484	1.43317	16	0.254939	0.0888869	82	0.00526259	0.00526259	FZD4	3.66208	0.0633995	40	0.494798	0.122321	35	0.000284483	0.000284483	FZD4	3.69242	0.0912376	40	0.6218	0.1543	35	0.000297626	0.000297626
FZD5	-2.02266	1.23823	19	0.3788	0.4519	26	0.409843		FZD5	1.36279	0.769504	16	0.277585	0.0904394	80	0.00294015	0.00294015	FZD5	2.3028	0.106146	40	0.508535	0.142087	35	0.00106201	0.00106201	FZD5	2.03736	0.109075	40	0.5422	0.1331	35	0.000263009	0.000263009
FZD6	-0.82845	1.1713	18	0.1188	0.6756	28	0.861738		FZD6	1.67586	1.20628	16	0.099527	0.10736	76	0.356879		FZD6	2.76052	0.0916543	40	0.0948913	0.165094	35	0.569243		FZD6	2.5459	0.1306	40	0.3475	0.2064	35	0.101362
FZD7	-0.597669	1.32494	13	0.23	0.5162	24	0.660134		FZD7	1.47958	0.828902	15	0.452799	0.103168	75	3.72335e-05	3.72335e-05	FZD7	3.58427	0.127509	40	0.599942	0.171056	35	8.86e-06	8.86e-06	FZD7	2.75079	0.104182	40	1.016	0.1576	35	2.24983e-07	2.24983e-07
FZD8	-0.387954	0.549006	16	-0.3723	0.6161	18	0.553633		FZD8	0.903084	1.06464	16	0.464334	0.124516	35	0.000698667	0.000698667	FZD8	2.99788	0.15627	40	0.294084	0.237905	35	0.00968405	0.00968405	FZD8	2.65773	0.0875705	40	0.5451	0.1977	34	0.00930922	0.00930922
FZD9	-0.463065	1.21343	17	0.6804	0.4551	27	0.146918		FZD9	1.03557	1.18466	16	0.638818	0.158249	77	0.000128155	0.000128155	FZD9	2.43185	0.0980442	39	0.841863	0.196113	35	0.000138866	0.000138866	FZD9	2.48013	0.110742	40	0.7019	0.2173	35	0.00274837	0.00274837
GAB1	-1.71103	1.43755	22	0.6065	0.2736	29	0.0349441		GAB1	4.33844	0.816628	16	0.426677	0.0965861	77	3.26297e-05	3.26297e-05	GAB1	5.09576	0.106605	40	0.405827	0.134475	35	0.00774877	0.00774877	GAB1	5.04492	0.0953069	40	0.4556	0.1315	35	0.00149062	0.00149062
GAB2	2.208	1.07945	25	-0.2551	0.2858	30	0.379551		GAB2	4.69929	1.44264	16	0.260581	0.070408	81	0.000392861	0.000392861	GAB2	7.01612	0.121948	40	0.576759	0.178447	35	0.00273032	0.00273032	GAB2	7.4564	0.124597	40	0.4673	0.2003	35	0.0256827	0.0256827
GAB3	-1.35114	1.66303	9	0.3559	0.5281	24	0.507113		GAB3	0.236631	1.4884	16	0.43921	0.136554	51	0.00227818	0.00227818	GAB3	1.41716	0.108932	40	0.601074	0.177651	35	0.0018164	0.0018164	GAB3	1.29604	0.0912351	40	0.5919	0.1565	34	0.000621938	0.000621938
GABBR1	4.66759	1.44887	25	0.03874	0.1982	31	0.846387		GABBR1	5.22254	0.635834	16	-0.226518	0.106299	82	0.0361248		GABBR1	7.94762	0.182663	40	-0.0629993	0.143728	35	0.663914		GABBR1	8.06922	0.125658	40	0.1065	0.1484	34	0.477765
GABBR2	5.12745	1.2602	25	0.353	0.2055	31	0.0961966		GABBR2	3.53104	1.29981	16	-0.757374	0.155401	81	5.4506e-06	5.4506e-06	GABBR2	4.18757	0.177872	40	0.141949	0.22445	35	0.53132		GABBR2	4.21754	0.15974	40	0.2428	0.2263	35	0.290745
GABRA1	3.0795	1.59714	24	-0.273291	0.299545	31	0.368857		GABRA1	3.3159	1.0792	16	-0.351235	0.19551	81	0.0761883		GABRA1	3.43713	0.286988	40	-0.447147	0.270809	35	0.107919		GABRA1	3.56386	0.279005	40	-0.02177	0.3214	35	0.946383
GABRA2	0.992229	1.51942		0.401534	0.294801	31	0.183322		GABRA2	0.869809	1.04034	16	0.0810523	0.0965278	76	0.403758		GABRA2	4.20973	0.119722	40	0.27998	0.112864	35	0.0182209	0.0182209	GABRA2	4.08786	0.115758	40	0.46	0.1329	35	0.0014724	0.0014724
GABRA3	1.22018	1.75959	25	0.837888	0.284881	28	0.00663349		GABRA3	1.76557	1.5016	16	0.123676	0.189335	77	0.515591		GABRA3	2.88835	0.209058	40	-0.475311	0.226534	34	0.0436245		GABRA3	2.68669	0.244223	40	-0.2999	0.2506	34	0.239911
GABRA4	2.87077	1.66809	25	0.107139	0.224737	31	0.637008		GABRA4	1.16491	1.34049	15	-0.494469	0.145767	73	0.00112962	0.00112962	GABRA4	4.2026	0.251391	40	-0.257911	0.241505	35	0.0311361	0.0311361	GABRA4	4.1506	0.254662	40	0.1571	0.2638	35	0.555478
GABRA5	1.01221	1.31129	24	0.405957	0.238818	29	0.100242		GABRA5	1.3775	1.37117	14	-0.201404	0.132083	75	0.131564		GABRA5	5.50424	0.271049	40	0.323372	0.323868	35	0.325112		GABRA5	5.3531	0.317459	40	0.6907	0.3555	35	0.06032
GABRA6	-0.544643	1.19062	5	0.316409	0.512771	16	0.546449		GABRA6	-2.2521	1.02817	13	0.366857	0.184601	71	0.0508032		GABRA6	-1.14733	0.234599	38	0.155397	0.296661	32	0.604116		GABRA6	-0.777056	0.155588	36	-0.655	0.4095	27	0.121735
GABRB1	4.02266	1.14798	25	-0.260601	0.181228	31	0.160792		GABRB1	3.38229	0.683895	16	-0.574047	0.130073	82	3.11189e-05	3.11189e-05	GABRB1	6.11838	0.114378	40	0.705612	0.13288	35	6.797e-06	6.797e-06	GABRB1	6.07233	0.0904751	40	0.9849	0.1388	35	3.39256e-08	3.39256e-08
GABRB2	2.52181	1.59568	23	-0.146859	0.306556	30	0.635487		GABRB2	2.07394	1.09025	16	-0.179234	0.165473	77	0.28216		GABRB2	3.78373	0.24617	40	0.135443	0.259276	35	0.604769		GABRB2	3.6958	0.270951	40	0.385	0.2564	34	0.142716
GABRB3	3.45485	1.27289	25	0.102363	0.169432	30	0.550439		GABRB3	1.74544	1.16898	16	-0.246287	0.115555	77	0.0362942		GABRB3	4.04775	0.274223	40	-0.38866	0.252628	35	0.133193		GABRB3	4.14323	0.272195	40	-0.1161	0.2872	35	0.68848
GABRD	-2.27823	1.1788	8	0.760755	0.463891	22	0.115912		GABRD	0.842658	2.10457	15	0.138463	0.191611	75	0.472187		GABRD	4.80809	0.279271	40	-0.813432	0.3377	35	0.0215733	0.0215733	GABRD	4.7769	0.300326	40	-0.5655	0.3551	35	0.120461
GABRE	-2.91794	1.43456	6	1.07285	0.784604	12	0.198796		GABRE	-0.672406	2.13571	13	0.0713669	0.386569	23	0.855221		GABRE	-0.0670131	0.199764	40	1.03918	0.291954	35	0.00112133	0.00112133	GABRE	0.119384	0.167285	40	1.021	0.3074	34	0.00219534	0.00219534
GABRG1	-0.920363	1.904	20	0.132761	0.369521	28	0.722182		GABRG1	3.98214	0.763718	16	0.267609	0.168628	52	0.118698		GABRG1	5.71525	0.132557	40	0.605718	0.163522	35	0.000749234	0.000749234	GABRG1	5.15236	0.104133	40	0.9981	0.1873	35	6.43427e-06	6.43427e-06
GABRG2	5.16	1.19874	25	0.0882139	0.205335	31	0.67055		GABRG2	1.4994	1.52181	16	-0.514402	0.187856	82	0.00759177	0.00759177	GABRG2	2.49475	0.284393	40	-0.588192	0.298845	35	0.0572391		GABRG2	2.41625	0.328698	40	-0.1313	0.3542	35	0.713154
GABRG3	-1.29222	1.93402	24	0.158017	0.342933	27	0.648787		GABRG3	-0.822095	0.86226	15	0.0111596	0.1179	69	0.924868		GABRG3	2.06714	0.172761	39	-0.177265	0.167741	35	0.298066		GABRG3	2.02508	0.199115	40	0.137	0.2183	35	0.534335
GABRP	-2.41346	0.577059	5	1.05185	0.613402	20	0.102649		GABRP	-4.08897	1.53567	8	0.29141	0.158437	65	0.0705144		GABRP	2.4749	0.192771	40	0.728111	0.175717	35	0.000214116	0.000214116	GABRP	2.58534	0.103875	40	0.8983	0.1664	35	5.24031e-06	5.24031e-06
GABRQ	-2.03928	1.27658	7	0.227504	0.490626	23	0.647417		GABRQ	-0.0387449	2.18327	15	0.163722	0.129068	74	0.208653		GABRQ	1.3954	0.241398	40	-0.18975	0.228722	34	0.412717		GABRQ	0.690406	0.198513	40	0.161	0.2387	35	0.50465
GABRR1				0.650588	0.900284	16	0.481013		GABRR1	-4.03279	1.23478	5	0.345117	0.103683	62	0.00148377	0.00148377	GABRR1	-2.61474	0.518292	19	0.36063	0.693061	8	0.618875		GABRR1	-3.22554	0.208984	23	1.807	0.6279	11	0.0164228
GABRR2	-2.98653	1.09495	13	0.964922	0.463061	24	0.04848		GABRR2	-1.00551	1.66008	10	0.292962	0.140489	70	0.0407434		GABRR2	-2.44614	0.335738	34	1.17271	0.389098	23	0.00638533		GABRR2	-2.79596	0.210105	32	1.705	0.3769	21	0.000185985	0.000185985
GABRR3	-1.87036		1	1.09499	0.903269	17	0.243014		GABRR3	-4.07088	1.27632	7	0.405718	0.190951	34	0.0411874		GABRR3	-0.77512	0.129516	38	0.554695	0.232475	34	0.0229254		GABRR3	-0.676784	0.131999	40	0.9138	0.2677	34	0.00175522	0.00175522
GAD1	-0.070014	2.51911	16	0.603582	0.46242	27	0.203235		GAD1	2.77498	1.75486	16	-0.0801246	0.167652	81	0.634009		GAD1	5.11178	0.291597	39	-0.890605	0.319722	35	0.00867352	0.00867352	GAD1	4.93222	0.332681	40	-0.5113	0.3528	35	0.156448
GAD2	-0.662004	2.69241	15	0.791984	0.356234	24	0.0363089		GAD2	3.44527	1.66754	16	-0.225417	0.21596	77	0.299891		GAD2	5.94131	0.332579	39	-0.595961	0.372986	35	0.119339		GAD2	5.87647	0.375296	40	-0.5026	0.3655	34	0.178337
GAL	2.36644	1.06469	18	0.1166	0.4028	28	0.774376		GAL	0.238799	1.8832	10	0.13368	0.141697	76	0.348495		GAL	-0.528876	0.32962	32	0.299272	0.758928	13	0.700252		GAL	-0.820812	0.226623	31	0.4025	0.6267	14	0.531151
GALP	1.69618	2.50965	2	1.779	0.8226	17	0.0459947		GALP	-2.81393	0.481211	3	0.30907	0.140844	34	0.0353519		GALP	-1.26416	0.193708	29	0.661994	0.527927	12	0.235844		GALP	-1.10364	0.273605	15	0.458	1.03	6	0.675264
GALR1	-2.94572	1.41075	11	0.7764	0.6056	22	0.213804		GALR1	-1.33393	1.34195	15	0.141287	0.135948	74	0.30211		GALR1	1.55274	0.108732	40	0.542211	0.161501	35	0.00194969	0.00194969	GALR1	1.57201	0.0684585	40	0.7039	0.1669	35	0.000180636	0.000180636
GALR2	-1.20235	1.12371	14	0.1987	0.5715	22	0.73157		GALR2	-1.43177	0.712269	9	0.241208	0.179375	70	0.183121		GALR2	-1.05637	0.253913	27	1.33723	0.588146	14	0.0405931		GALR2	-1.65658	0.194201	29	1.936	0.4008	17	0.00015656	0.00015656
GALR3	0.203945	1.13431	9	0.008049	0.6368	17	0.990072		GALR3	-1.22535	0.662058	9	0.165624	0.148966	62	0.270579		GALR3	-0.0438029	0.254784	36	0.396746	0.355247	28	0.273914		GALR3	0.0066811	0.210142	31	0.2465	0.3201	24	0.449446
GAS6	5.26017	1.1601	25	0.2279	0.2301	23	0.332744		GAS6	3.5755	1.24624	16	0.000238201	0.0747922	80	0.997467		GAS6	5.21548	0.153736	40	-0.0697319	0.109338	35	0.527905		GAS6	5.31722	0.079997	40	-0.1285	0.09828	34	0.199692
GAST	2.39032	2.31061	2	-0.858	0.6626	18	0.212674		GAST	-0.796328	0.713038	3	0.122889	0.115323	64	0.29067		GAST	0.20637	0.224264	29	1.04101	0.398485	15	0.000112039		GAST	-0.0551879	0.230599	27	1.346	0.3193	19	0.000467311	0.000467311
GCG				-0.09457	0.5433	16	0.864148		GCG				0.321627	0.146342	58	0.0320419		GCG	-1.95857	0.89144	7						GCG	-1.60466	1.07317	4
GCGR	-1.0612	1.95114	2	1.55	0.6102	17	0.0218413		GCGR	-2.3028	1.1827	14	0.309619	0.149455	74	0.0418317		GCGR	-2.76598	0.470135	17	2.3728	0.359488	6	0.00119989		GCGR	-3.01947	0.269346	16	1.586	0.4047	7	0.0111863
GDNF	-1.73162	1.77462	7	0.8951	0.5932	22	0.146202		GDNF	-0.955282	1.53172	14	0.145423	0.122118	77	0.237424		GDNF	1.78721	0.293426	40	0.946722	0.186118	35	1.326e-05	1.326e-05	GDNF	1.56916	0.106384	40	1.131	0.218	35	9.76079e-06	9.76079e-06
GHRH				1.078	0.8217	16	0.209457		GHRH	-2.16894		1	0.295692	0.111154	57	0.0101676		GHRH	-0.379223	0.299262	16	1.54897	0.20115	2	0.0822117		GHRH	-0.850473	0.216212	17	2.204	1.108	1	0.296495
GHRHR				0.3668	0.6574	16	0.585092		GHRHR	-1.5691	1.08711	12	0.371295	0.117724	73	0.00235008	0.00235008	GHRHR	-0.710375	0.191581	40	0.734786	0.244937	34	0.00510868	0.00510868	GHRHR	-1.25964	0.177177	39	1.381	0.3026	33	7.43808e-05	7.43808e-05
GHRL	-1.65819	0.952375		0.7597	0.5168	18	0.159877		GHRL	-0.823539	0.889444	13	0.307116	0.133723	49	0.0260445	0.0260445	GHRL	1.35593	0.167552	39	0.187518	0.226145	33	0.413138		GHRL	1.24343	0.144757	38	0.1837	0.1931	32	0.348721
GHSR				0.7399	0.7348	16	0.329971		GHSR	-3.28071	0.973273	7	0.315252	0.146729	71	0.0351324		GHSR	-3.08726	0.559929	5	-0.29573	0.645956	2	0.726676		GHSR	-2.84729	0.421497	8	1.178	0.6096	2	0.193091
GIP	0.0514872	1.277	5	0.9686	0.5583	18	0.100858		GIP	-3.20033		1	-0.0035382	0.168587	62	0.983324		GIP	0.496821	1.88027	6						GIP	-1.09681	0.390569	5
GIPR	-0.254493	1.55162	16	0.324	0.53	25	0.546794		GIPR	0.654476	2.15847	15	0.273787	0.13344	80	0.0435061		GIPR	1.9387	0.137704	40	0.936198	0.208673	35	7.8756e-05	7.8756e-05	GIPR	2.19487	0.112388	40	0.9296	0.2075	35	8.43884e-05	8.43884e-05
GLDN	-1.15223	1.62682	15	-0.4616	0.4735	27	0.338582		GLDN	4.7687	1.2574	16	0.293794	0.131712	52	0.0301351		GLDN	4.96899	0.199427	40	-0.398216	0.191785	35	0.0454892		GLDN	5.27454	0.167814	40	-0.7086	0.2213	35	0.00302052	0.00302052
GLG1	4.66049	1.11699	25	-0.01819	0.1499	31	0.904248		GLG1	4.49963	0.974196	16	0.0903195	0.0548529	81	0.103568		GLG1	6.14778	0.111295	40	0.232862	0.0556669	35	0.000190958	0.000190958	GLG1	6.12706	0.0748169	40	0.3158	0.0807	35	0.000430465	0.000430465
GLP1R	-2.85783	1.98351	4	0.3017	0.4928	20	0.547709		GLP1R	-2.14522	1.11683	16	0.339808	0.107857	71	0.00239779	0.00239779	GLP1R	-0.394507	0.274078	38	-1.1347	0.323952	31	0.00146638	0.00146638	GLP1R	-0.41117	0.279191	37	-1.278	0.4326	29	0.00629629	0.00629629
GLP2R	-0.822687	1.30582	18	0.5847	0.6187	27	0.353382		GLP2R	-1.62042	0.877695	12	0.143774	0.139159	77	0.304803		GLP2R	-0.836067	0.271122	38	0.983923	0.288396	30	0.00192098	0.00192098	GLP2R	-0.921832	0.223333	38	0.5806	0.2561	33	0.0303022
GLRA1	1.01926	1.29283	17	-0.0675066	0.461513	29	0.884754		GLRA1	1.56363	1.00067	15	0.0339829	0.137986	72	0.806178		GLRA1	0.691661	0.179025	39	0.142338	0.180102	33	0.435151		GLRA1	0.778366	0.194392	40	0.7047	0.2979	34	0.0240098
GLRA2	-1.18385	1.59172	16	0.969547	0.849064	28	0.263522		GLRA2	0.958835	1.59332	13	0.193252	0.177043	74	0.278618		GLRA2	1.35057	0.216495	39	-0.197563	0.225495	34	0.387287		GLRA2	1.49098	0.212623	39	-0.09997	0.2956	34	0.737397
GLRA3	3.85014	1.07113	25	0.345739	0.317831	31	0.285342		GLRA3	1.68516	1.44939	15	0.0913187	0.125863	76	0.470378		GLRA3	0.882297	0.227876	40	-0.0145499	0.240541	35	0.45934		GLRA3	0.446632	0.154911	40	0.4009	0.1725	35	0.0262547	0.0262547
GLRA4	-1.60129	1.22895	9	-0.599548	0.56824	3	0.40202		GLRA4	-2.82221	0.944157	13	0.0934357	0.302365	16	0.76156		GLRA4	-1.71675	0.214466	36	-0.172174	0.209419	27	0.418469		GLRA4	-1.65114	0.196713	36	-0.6528	0.2799	28	0.0273946
GLRB	3.58959	1.56279	25	0.120136	0.222578	31	0.593354		GLRB	3.47318	1.48264	16	-0.32041	0.123889	77	0.0116138	0.0116138	GLRB	5.01831	0.173987	40	-0.270371	0.162918	35	0.106197		GLRB	4.91767	0.206901	40	-0.2295	0.2046	35	0.269835
GLUD1	5.30789	1.00084	25	-0.1507	0.2341	30	0.524855		GLUD1	4.69372	1.21789	16	-0.290575	0.0690837	82	6.66148e-05	6.66148e-05	GLUD1	7.19717	0.0777075	40	0.166212	0.0963285	35	0.0935132		GLUD1	6.88814	0.0784705	40	0.3017	0.1234	35	0.0198667	0.0198667
GLUD2	0.313986	1.11043	23	-0.2537	0.284	27	0.379844		GLUD2	1.04516	1.71385	15	-0.0283413	0.0660355	76	0.669021		GLUD2	1.35966	0.172042	40	-0.0243573	0.20468	34	0.905969		GLUD2	0.842188	0.199676	38	0.3148	0.2471	32	0.212171
GNA11	3.68223	0.819723	25	-0.158589	0.236378	31	0.507411		GNA11	3.38571	1.21052	16	0.210734	0.0672951	81	0.00242919	0.00242919	GNA11	6.10056	0.136556	40	0.584845	0.111587	35	2.09e-07	2.09e-07	GNA11	6.34619	0.0384759	40	0.6786	0.1253	35	4.94533e-06	4.94533e-06
GNAI1	1.32793	1.74092	25	-0.093179	0.31856	31	0.771917		GNAI1	2.94692	1.2566	16	0.251628	0.100585	77	0.0145125	0.0145125	GNAI1	3.43094	0.134158	40	0.116874	0.154334	35	0.45411		GNAI1	3.46675	0.120627	40	0.05229	0.1616	35	0.748335
GNAI2	4.65422	1.14132	25	-0.210005	0.207262	30	0.319328		GNAI2	5.19469	1.3774	16	0.123675	0.0861968	81	0.155244		GNAI2	7.31672	0.0625206	40	0.45846	0.101008	35	6.7495e-05	6.7495e-05	GNAI2	7.22844	0.0545627	40	0.4999	0.1199	35	0.00019954	0.00019954
GNAI3	1.79519	1.08538	25	0.281243	0.157375	30	0.0843804		GNAI3	2.52793	1.18092	16	0.18647	0.0665683	79	0.0064175	0.0064175	GNAI3	4.52462	0.0897676	40	0.639616	0.120212	35	6.584e-06	6.584e-06	GNAI3	4.28731	0.0374462	40	0.8617	0.1194	35	2.35849e-08	2.35849e-08
GNAL	3.10093	1.37753	25	0.0558101	0.218056	31	0.799741		GNAL	2.2974	1.54195	16	-0.271084	0.105699	81	0.0121973	0.0121973	GNAL	6.71293	0.214053	40	-0.0913885	0.241847	35	0.707859		GNAL	6.70971	0.244539	40	0.3156	0.2714	35	0.252915
GNAO1	5.58293	1.18104	25	0.0749998	0.160631	31	0.643939		GNAO1	5.04249	0.992362	16	-0.0646344	0.0726167	82	0.376061		GNAO1	7.63387	0.0585161	40	0.173401	0.0783082	35	0.033606		GNAO1	7.70599	0.0910766	40	0.1737	0.1085	35	0.118628
GNAQ	5.19976	1.26461	25	0.348516	0.17674	31	0.0579019		GNAQ	4.96299	0.963604	16	0.0847827	0.0629308	82	0.181661		GNAQ	7.03196	0.256643	40	0.447471	0.0956294	35	4.4594e-05	4.4594e-05	GNAQ	7.31659	0.0357506	40	0.5311	0.1151	35	5.42486e-05	5.42486e-05
GNAS	7.2585	1.46935	25	0.106697	0.208046	31	0.61181		GNAS	5.42976	1.59923	16	-0.0728318	0.0701171	82	0.302027		GNAS	6.63414	0.240296	40	0.393223	0.109495	35	0.00102659	0.00102659	GNAS	6.75327	0.0626147	40	0.3692	0.09507	35	0.000451853	0.000451853
GNAT1	-2.44425	1.06288		-0.0540916	0.507628	18	0.916387		GNAT1	-3.1532	0.947687	10	0.168119	0.119411	69	0.163715		GNAT1	-2.23485	0.337319	34	0.723291	0.509142	20	0.171633		GNAT1	-2.73874	0.166578	32	0.7989	0.423	16	0.0784708
GNAT2	0.151836	1.28355	10	1.21338	0.507838	18	0.0287417		GNAT2	-1.1252	1.09722	15	0.369263	0.147698	62	0.0151194		GNAT2	-1.099	0.510691	21	0.796217	0.573209	8	0.207407		GNAT2	-1.73509	0.222954	27	0.3137	0.4046	14	0.451983
GNAT3	-0.0641408	0.508024	2	0.240512	1.03787	18	0.81951		GNAT3				0.318457	0.193402	48	0.10631		GNAT3	-1.90419	0.25804	9	-0.0182011	1.07651	2	0.989241		GNAT3	-2.18127	0.461306	5	1.945
GNAZ	2.36898	1.60342	25	-0.252658	0.190832	28	0.19661		GNAZ	4.5893	1.07742	16	-0.0245744	0.0600234	80	0.683344		GNAZ	6.61899	0.0558927	40	0.329818	0.0964733	35	0.00164998	0.00164998	GNAZ	6.70308	0.0437057	40	0.3581	0.0976	34	0.000879126	0.000879126
GNB1	6.2754	1.15893	25	0.133987	0.17121	30	0.440211		GNB1	6.17731	1.22929	16	-0.13881	0.0598882	80	0.0230482		GNB1	8.11944	0.18543	40	-0.0115856	0.0703252	35	0.870148		GNB1	8.32648	0.0885691	40	0.07277	0.08455	35	0.395448
GNB2	6.0255	1.14278	25	0.0747389	0.318518	30	0.816132		GNB2	5.20666	1.34725	16	-0.020562	0.0490824	80	0.676406		GNB2	7.88631	0.0617964	40	0.130109	0.0692179	35	0.0687477		GNB2	7.80968	0.0718332	40	0.2384	0.06987	35	0.00168164	0.00168164
GNB3	1.2787	1.05357	20	0.415605	0.424545	26	0.336987		GNB3	-0.300051	1.72281	12	0.195605	0.101155	72	0.0571341		GNB3	2.2013	0.157394	40	0.83615	0.232806	35	0.00102561	0.00102561	GNB3	2.23447	0.18031	40	0.903	0.2678	34	0.00191867	0.00191867
GNB4	-0.96933	1.08486	20	0.685792	0.384424	30	0.084901		GNB4	2.19438	1.04158	16	0.188823	0.114938	52	0.106571		GNB4	3.90395	0.0908716	40	0.502534	0.131361	35	0.000532266	0.000532266	GNB4	3.67762	0.0733288	40	0.7842	0.1401	35	2.85746e-06	2.85746e-06
GNB5	3.1979	1.19736	25	0.019909	0.115326	30	0.86414		GNB5	2.18728	1.36604	16	-0.301197	0.117569	82	0.0122642	0.0122642	GNB5	4.83378	0.148183	40	0.0672159	0.156035	35	0.669323		GNB5	4.91336	0.162689	40	0.2623	0.1652	35	0.12168
GNG10	3.78528	1.28121	25	-0.577956	0.308533	18	0.0783338		GNG10	1.18573	1.66033	15	-0.145925	0.0740213	79	0.052225		GNG10	7.22917	0.0870732	39	-0.0529398	0.066753	35	0.433235		GNG10	7.19537	0.0906625	40	-0.00197	0.06063	33	0.974285
GNG11	0.474137	2.03602	17	-0.101591	0.494712	28	0.838836		GNG11	2.04666	1.81579	16	0.546741	0.100336	81	5.44507e-07	5.44507e-07	GNG11	4.62705	0.151157	40	0.338851	0.181069	35	0.0699118		GNG11	4.84199	0.137888	40	0.3825	0.2154	35	0.0848094
GNG12	-0.361313	1.55988	15	0.277541	0.432836	28	0.526789		GNG12	3.17206	0.893302	16	0.180749	0.0802818	71	0.0274995		GNG12	5.23859	0.100378	40	0.608295	0.148466	35	0.000244866	0.000244866	GNG12	4.75659	0.0887687	40	0.809	0.1687	35	3.14827e-05	3.14827e-05
GNG13	-0.261659	0.620054	18	-0.463897	0.3669	24	0.21876		GNG13	0.218275	1.64241	11	0.282246	0.19755	77	0.157178		GNG13	1.04667	0.334986	35	0.190709	0.420237	28	0.653585		GNG13	1.00899	0.254285	37	0.5286	0.4385	24	0.239701
GNG14	0.639443	0.436808	4	4.26491	0	1	0		GNG14									GNG14									GNG14
GNG2	2.65531	2.33128	25	0.271502	0.241397	31	0.26963		GNG2	2.32129	1.71392	16	-0.241319	0.190454	47	0.211506		GNG2	3.53176	0.183078	40	-0.238354	0.179381	35	0.192772		GNG2	3.36403	0.202173	40	-0.05518	0.2567	34	0.831129
GNG3	8.48822	1.46136	25	-0.671257	0.345742	31	0.0616419		GNG3	4.41897	1.97925	16	-0.983991	0.186327	77	1.18279e-06	1.18279e-06	GNG3	8.56604	0.183263	40	-0.305167	0.205691	35	0.147126		GNG3	8.59816	0.175203	40	-0.3035	0.1842	35	0.108738
GNG4	0.64913	1.50059	22	0.268862	0.322786	30	0.411685		GNG4	2.17103	1.55083	16	0.0627621	0.0939597	78	0.506151		GNG4	5.59968	0.191056	40	-0.337413	0.175726	35	0.0632646		GNG4	5.27711	0.178288	40	-0.1829	0.1764	35	0.306951
GNG5	2.46251	1.14123	21	0.391546	0.314744	27	0.224592		GNG5	2.52202	1.83856	14	0.274181	0.117951	75	0.0228435		GNG5	6.78559	0.0584719	40	0.373101	0.0882005	35	0.000166642	0.000166642	GNG5	6.65264	0.0595928	40	0.4681	0.1179	35	0.000353106	0.000353106
GNG7	1.96491	1.66856	25	0.0765755	0.272848	30	0.78097		GNG7	5.2233	1.64402	16	0.110652	0.0782053	80	0.161029		GNG7	9.60637	0.230205	40	-0.201513	0.227126	35	0.381199		GNG7	9.9199	0.19203	40	-0.06046	0.2176	35	0.782854
GNG8	-1.34806	0.917265	13	0.148373	0.44102	25	0.73947		GNG8	2.83322	1.76392	10	0.361753	0.161493	46	0.0300719		GNG8	3.98415	0.153242	40	1.01605	0.219419	35	5.1469e-05	5.1469e-05	GNG8	4.2124	0.179514	40	0.8319	0.3252	33	0.0154535
GNGT1				-0.00680419	0.542363	16	0.990156		GNGT1	-3.66253		1	0.652983	0.231248	61	0.00643277	0.00643277	GNGT1	-1.81708	0.525635	20	0.98163	0.727095	9	0.213945		GNGT1	-2.24971	0.267036	20	1.333	0.5242	11	0.0273229
GNGT2	0.569768	1.52415	10	0.803275	0.722554	22	0.278826		GNGT2	-0.360191	1.92344	12	0.145154	0.180479	46	0.425469		GNGT2	1.03344	0.109929	37	0.307909	0.187085	31	0.110244		GNGT2	0.693095	0.134092	40	0.5189	0.2172	34	0.0229825
GNRH1	1.08331	1.44753	16	0.4598	0.3812	25	0.239542		GNRH1	0.638418	1.3777	15	0.482143	0.0919325	71	1.58816e-06	1.58816e-06	GNRH1	1.89609	0.120221	40	0.742507	0.165469	34	8.2843e-05	8.2843e-05	GNRH1	3.10357	0.165462	40	0.008706	0.1799	34	0.961692
GNRH2	-0.916162	1.48861	14	0.7503	0.384	25	0.0624283		GNRH2	-0.994594	0.652012	10	0.267784	0.114968	67	0.0229192		GNRH2	0.368386	0.228696	39	0.725005	0.257958	29	0.00892586		GNRH2	0.633841	0.168957	37	0.2265	0.3202	26	0.485891
GNRHR	-1.16719	1.57546	16	0.4897	0.4946	24	0.332478		GNRHR	-0.717327	0.70619	15	0.285151	0.0991427	72	0.00531074	0.00531074	GNRHR	-0.385592	0.176231	40	0.195519	0.209871	34	0.694596		GNRHR	-0.817378	0.138818	39	0.5366	0.253	34	0.0415154
GNRHR2	-0.977564	0.760719	18	0.5168	0.4084	28	0.216579		GNRHR2	0.436584	1.52755	15	0.157831	0.23555	32	0.507786		GNRHR2									GNRHR2				0.53
GP2	-2.44514	0.768384	6	0.518	0.4922	20	0.305853		GP2	-4.4096	1.11886	5	0.244293	0.115076	63	0.0377634		GP2	-0.131546	0.252562	40	1.44131	0.317152	35	6.6365e-05	6.6365e-05	GP2	-0.0522411	0.135755	40	1.175	0.3105	35	0.000618324	0.000618324
GP5	-0.121705	0.999442	3	0.1062	0.6298	18	0.868129		GP5	-3.35413	0.79052	11	0.238327	0.101367	62	0.0219643		GP5									GP5				4.448
GP6	-1.4598	1.13164	11	0.8442	0.4555	22	0.0779116		GP6	-4.15199	1.04356	6	0.58091	0.109759	64	1.62242e-06	1.62242e-06	GP6	1.86243	0.0855293	40	0.549249	0.185926	34	0.00574392	0.00574392	GP6	1.94625	0.0959065	40	0.7597	0.194	35	0.000425534	0.000425534
GPBAR1	-0.990126	1.42421	4	-0.9543	0.6843	17	0.182185		GPBAR1	-2.38456	0.907341	9	0.343253	0.366574	26	0.358036		GPBAR1	-1.73448	0.256484	33	0.828148	0.268948	22	0.00568847	0.00568847	GPBAR1	-1.95863	0.177266	35	0.8487	0.3187	27	0.0131171
GPC1	3.38696	0.880562	25	0.2092	0.3212	30	0.520076		GPC1	3.64022	1.26911	16	-0.166739	0.070569	80	0.0205988		GPC1	6.3457	0.0986179	40	-0.154101	0.128126	35	0.237377		GPC1	6.29335	0.105102	40	0.1108	0.125	35	0.381731
GPC2	-0.511592	1.01116	12	-0.0139	0.4562	25	0.975945		GPC2	-0.0417032	1.50103	15	0.245433	0.148049	50	0.103749		GPC2	2.60968	0.0953754	40	1.05542	0.213625	35	2.0511e-05	2.0511e-05	GPC2	2.75393	0.108758	40	1.078	0.2425	35	8.84097e-05	8.84097e-05
GPC3	-1.27383	1.03994	14	0.35	0.4096	29	0.400062		GPC3	-0.155321	1.6221	14	0.120158	0.0928383	70	0.199885		GPC3	1.40068	0.189976	40	-0.399351	0.269375	34	0.14769		GPC3	0.907848	0.216612	39	-0.04068	0.2623	34	0.877719
GPC4	1.49866	1.51627	25	-0.02464	0.3192	31	0.938985		GPC4	2.11655	1.20373	16	0.0779224	0.0990706	76	0.434033		GPC4	3.82357	0.109557	40	0.490601	0.212296	35	0.0270343	0.0270343	GPC4	3.20959	0.0821062	40	0.7905	0.138	35	2.14758e-06	2.14758e-06
GPC5	-0.456319	1.20743	22	-0.2079	0.3428	28	0.549236		GPC5	2.81613	1.2859	16	-0.177901	0.13265	81	0.183671		GPC5	4.62329	0.158624	40	0.0332817	0.149856	35	0.825564		GPC5	4.57459	0.130903	40	0.3615	0.143	35	0.0163074	0.0163074
GPC6	-1.5429	1.50996	22	0.7605	0.3232	30	0.0256262		GPC6	0.616251	0.607035	16	0.0997809	0.0979325	51	0.313167		GPC6	2.23605	0.145575	40	0.194833	0.154777	35	0.216672		GPC6	1.45024	0.102761	40	0.3577	0.1407	35	0.015707	0.015707
GPER1	-0.881445	0.983482	12	-0.1581	0.4878	17	0.749979		GPER1	1.17742	1.69276	16	0.367404	0.108252	76	0.00110352	0.00110352	GPER1	4.22761	0.173617	40	0.441317	0.224397	35	0.057428		GPER1	4.48199	0.128731	40	0.4516	0.1811	35	0.0176449	0.0176449
GPM6B	3.72212	1.35271	25	0.1324	0.3137	31	0.676009		GPM6B	7.76361	1.30743	16	0.394958	0.0788501	76	3.53252e-06	3.53252e-06	GPM6B	9.92158	0.193446	40	0.300508	0.104408	35	0.00686578	0.00686578	GPM6B	9.97333	0.0520604	40	0.3462	0.1207	35	0.00703036	0.00703036
GPR101				0.6157	0.8201	16	0.464459		GPR101	-1.04897	0.981303	14	-0.752935	0.311534	30	0.0221737		GPR101	0.0994956	0.355649	38	-0.0922098	0.416305	32	0.82617		GPR101	0.0825849	0.329648	35	0.104	0.387	30	0.790022
GPR119				0	0	0	0		GPR119	-3.8501	0.432492	2	0.247907	0.377966	7	0.536215		GPR119	-4.20751	0.223314	4						GPR119	-2.79908	0.439388	2	-1.86
GPR12	1.36214	1.26687		0.5276	0.3025	30	0.0917208		GPR12	1.10918	1.3876	15	-0.00473636	0.137162	81	0.97254		GPR12	4.25776	0.259635	39	-0.186107	0.309765	35	0.551954		GPR12	4.30704	0.288739	39	0.09476	0.3359	34	0.779683
GPR132	-2.85127	0.0148343	2	0.7351	0.623	18	0.254301		GPR132	-0.69397	1.35278	16	0.274538	0.0975709	74	0.00628892	0.00628892	GPR132	1.09181	0.095705	40	0.698704	0.181796	35	0.000506181	0.000506181	GPR132	0.848386	0.0976909	40	0.6577	0.2134	35	0.00405902	0.00405902
GPR135	-0.432204	2.01435	25	0.07078	0.2831	30	0.804304		GPR135	0.975517	0.685482	16	0.273304	0.112068	80	0.0169817		GPR135	2.32914	0.0938048	39	0.202689	0.147998	35	0.179806		GPR135	1.68717	0.125301	40	0.7792	0.1353	35	1.77693e-06	1.77693e-06
GPR137	3.13659	1.60398	25	0.08939	0.38	31	0.815619		GPR137	3.26424	1.1202	16	0.0805584	0.0762871	76	0.294363		GPR137	6.07639	0.0630835	40	0.430984	0.110895	35	0.000447885	0.000447885	GPR137	6.09733	0.053292	40	0.5427	0.1083	35	1.66444e-05	1.66444e-05
GPR137B	0.619581	1.3448	24	0.3606	0.2597	30	0.175669		GPR137B	4.42369	0.908911	16	0.0869346	0.0914403	80	0.344644		GPR137B	6.57514	0.0849575	40	0.370883	0.0864345	35	0.00013958	0.00013958	GPR137B	6.44588	0.0739465	40	0.5277	0.1245	35	0.000163455	0.000163455
GPR139				0	0	0	0		GPR139	-0.960937	0.988934	14	-0.626492	0.448019	13	0.187313		GPR139	-0.45325	0.348341	33	-1.11478	0.511954	23	0.0404498		GPR139	-0.39144	0.296174	33	-1.227	0.4601	20	0.0148171
GPR141	-3.752	1.23651	8	2.156	0.835	7	0.041672		GPR141	-1.08247	0.938551	14	0.395876	0.241473	18	0.119498		GPR141	-2.89508	0.221418	33	1.35099	0.372005	14	0.00304198		GPR141	-2.86492	0.230055	26	1.168	0.5076	12	0.0418911
GPR142				0	0	0	0		GPR142	-2.58838	0.947574	7	0.484244	0.34858	12	0.192255		GPR142	-0.839117	0.224036	31	-0.169371	0.347219	15	0.633221		GPR142	-1.03415	0.28553	22	-0.0365	0.8378	8	0.966467
GPR146	0.516062	1.24679		-0.2514	0.4828	26	0.607215		GPR146	0.298418	1.38761	15	0.54793	0.146076	51	0.000458613	0.000458613	GPR146	3.94638	0.251205	40	0.869735	0.169024	35	1.1118e-05	1.1118e-05	GPR146	4.15084	0.0980967	40	0.9172	0.1845	35	2.01077e-05	2.01077e-05
GPR148	1.7549	2.81004	2	-2.173	0	1	0		GPR148	-1.81757	0.660075	8	0.104565	0.536162	5	0.854879		GPR148	-1.47907	0.224373	20	0.682362	0.535803	9	0.238587		GPR148	-1.39418	0.226805	20	1.145	0.5038	10	0.0464262
GPR149	0.841449	1.20797	23	0.03483	0.3894	14	0.930078		GPR149	-0.118314	0.923144	14	0.105655	0.332679	17	0.754905		GPR149	1.05442	0.235631	38	-0.66801	0.337139	30	0.0570961		GPR149	1.09079	0.232688	36	-0.4808	0.321	31	0.145036
GPR15	-1.67141	0.0818534	2	0.2531	0.7082	17	0.725433		GPR15	-1.75758	1.06488	10	0.374274	0.138495	71	0.00863032	0.00863032	GPR15	-2.58929	0.277738	25	1.60131	0.632051	10	0.0320503		GPR15	-2.5613	0.220412	26	1.484	0.3806	11	0.00296316
GPR150	-0.611526	0.859726	17	0.4996	0.524	25	0.349941		GPR150	-0.413308	0.736983	11	-0.195728	0.345979	32	0.575655		GPR150	-0.155619	0.256851	35	0.0402783	0.331317	23	0.904345		GPR150	-0.0401828	0.187935	37	0.3014	0.2843	23	0.300077
GPR151				0	0	0	0		GPR151	-2.23187	0.767637	11	0.313065	0.245694	11	0.231405		GPR151	-1.80846	0.237391	33	-0.784814	0.389597	17	0.0610926		GPR151	-1.41049	0.16161	32	-0.08688	0.4799	16	0.858771
GPR152				0	0	0	0		GPR152	-1.99745	0.861007	6	0.661033	0.305977	6	0.0831451		GPR152	-1.79447	0.302212	14	1.788	0.90378	4	0.142286		GPR152	-2.41566	0.156138	19	1.144	0.5174	6	0.0779804
GPR153	-0.405792	1.12057	19	0.4532	0.3905	27	0.256402		GPR153	0.50162	1.82462	15	0.109798	0.111024	73	0.325998		GPR153	3.36253	0.129392	39	0.0202822	0.150768	35	0.893822		GPR153	3.2782	0.153556	40	0.2717	0.1587	35	0.096174
GPR155	3.15417	1.14589	25	0.1962	0.1731	31	0.266007		GPR155	3.1263	1.1861	16	0.0317428	0.0888126	52	0.722257		GPR155	6.17122	0.137331	40	0.54309	0.157977	35	0.00156652	0.00156652	GPR155	6.26389	0.117918	40	0.7967	0.1564	35	1.29405e-05	1.29405e-05
GPR156	-2.21386	0.0395689	2	0.5083	0.6449	18	0.441499		GPR156	-1.70784	0.713524	15	0.152517	0.147741	50	0.306986		GPR156	0.0469188	0.174586	40	0.0513148	0.195355	35	0.794399		GPR156	-0.407318	0.177525	40	0.4462	0.2456	33	0.07837
GPR158	3.04098	1.32037	25	0.1245	0.3435	31	0.719642		GPR158	2.98196	1.2945	16	-0.446647	0.163519	52	0.00863891	0.00863891	GPR158	4.80754	0.246775	40	-0.742242	0.275037	35	0.0107618	0.0107618	GPR158	4.93061	0.274976	40	-0.3813	0.2935	35	0.202722
GPR160	-1.17741	1.4574	5	1.089	0.5731	21	0.0719108		GPR160	-0.674519	1.35847	15	0.325333	0.148531	46	0.0337226		GPR160	1.42605	0.156814	40	0.334521	0.123967	35	0.010768	0.010768	GPR160	1.07607	0.0942454	40	0.2906	0.1613	35	0.080389
GPR161	2.92005	1.13477	25	-0.206	0.2447	31	0.406537		GPR161	1.45959	1.13485	16	-0.257797	0.0992041	80	0.0111627	0.0111627	GPR161	1.85865	0.165822	40	0.808151	0.141462	35	2.033e-06	2.033e-06	GPR161	1.94075	0.069017	40	1.021	0.1543	35	1.38966e-07	1.38966e-07
GPR162	4.44526	1.29895	25	0.6106	0.2344	31	0.0141769		GPR162	3.47885	1.47012	16	-0.224426	0.122618	82	0.0708867		GPR162	5.8285	0.101228	40	0.236807	0.146285	35	0.11473		GPR162	5.52777	0.130247	40	0.4538	0.1643	35	0.0092117	0.0092117
GPR17	0.0680021	1.42069	9	0.4107	0.5823	24	0.487717		GPR17	2.68901	1.44161	16	0.362462	0.127733	79	0.00578982	0.00578982	GPR17	5.39905	0.173619	40	0.167665	0.252259	35	0.510755		GPR17	5.08418	0.180418	40	0.4504	0.2406	35	0.0698328
GPR171	-1.05156	0.905293		1.009	0.6455	22	0.132769		GPR171	-0.635653	0.834291	13	0.35376	0.184041	74	0.0584864		GPR171	0.704407	0.169387	40	0.929954	0.230689	33	0.000320805	0.000320805	GPR171	0.355389	0.140456	40	0.905	0.2589	34	0.00137067	0.00137067
GPR173	1.91909	1.90808	25	0.3754	0.3146	30	0.242347		GPR173	2.43091	1.31447	16	0.00575366	0.105607	82	0.956685		GPR173	4.57511	0.0710128	40	0.0211696	0.0666163	35	0.752614		GPR173	4.48543	0.0875757	40	0.08663	0.1114	35	0.442025
GPR174	-1.44184		1	0.903	0.67	17	0.196475		GPR174	-3.40522	1.20759	9	0.228071	0.188243	39	0.233155		GPR174	-3.06955	0.573183	12	0.87542	0.0693461	2	0.0503274		GPR174	-4.21379	0.341908	11	-0.1		1
GPR176	2.85799	1.28114	25	-0.04506	0.2239	31	0.841839		GPR176	2.29984	1.32582	15	-0.123726	0.12927	76	0.341585		GPR176	4.3736	0.158937	40	-0.07409	0.192192	35	0.702258		GPR176	4.13012	0.208116	40	0.09117	0.2298	35	0.693991
GPR179	-2.32334	1.3631	13	-0.3645	1.017	8	0.730602		GPR179	-3.23679	0.871466	13	-0.454142	0.351354	9	0.232247		GPR179	1.45441	0.162502	39	0.088751	0.198189	35	0.657141		GPR179	1.22183	0.205052	40	0.1625	0.2068	35	0.437455
GPR18	-0.426218	1.13829	11	-0.9521	0.5444	22	0.0949192		GPR18	-0.61142	1.58453	11	0.216667	0.159861	65	0.18007		GPR18	0.142791	0.158213	39	0.624959	0.228621	32	0.010258	0.010258	GPR18	0.271978	0.119368	39	0.8425	0.1927	33	0.0001218	0.0001218
GPR183	-0.12921	1.39688	16	0.9306	0.6201	25	0.146453		GPR183	2.17118	1.3925	16	-0.0578397	0.133601	75	0.666327		GPR183	3.07824	0.220563	39	-0.121375	0.411443	33	0.769905		GPR183	1.70713	0.174062	37	0.3652	0.2952	31	0.225666
GPR19	0.0154639	1.16035	24	-0.003184	0.2419	30	0.989585		GPR19	1.42476	1.35387	15	-0.00132947	0.105672	81	0.989993		GPR19	3.51002	0.0874303	40	0.252036	0.116031	35	0.0369132		GPR19	3.25731	0.135622	39	0.3525	0.1598	34	0.0346931
GPR20	3.089		1	-0.1716	0.85	17	0.842562		GPR20	-2.91481		1	0.265864	0.142312	67	0.0661786		GPR20	-0.834429	0.272647	33	1.2846	0.390915	23	0.00337109		GPR20	-0.53341	0.212278	34	0.9044	0.3812	27	0.025361
GPR21	-1.42049	0.94572	19	-0.0184	0.4847	26	0.970022		GPR21	-0.105158	0.868491	14	0.127407	0.115741	72	0.274708		GPR21	1.4144	0.180571	40	-0.212437	0.233125	33	0.368985		GPR21	1.39365	0.199013	38	0.02483	0.2118	30	0.907452
GPR22	1.55125	2.29343	24	-0.286	0.428	30	0.509323		GPR22	0.849283	1.05255	16	-0.00415805	0.170213	77	0.980575		GPR22	2.13934	0.197592	40	-0.127916	0.239617	34	0.597028		GPR22	2.18709	0.192694	38	0.3297	0.2263	33	0.154913
GPR25				1.017	0.5111	16	0.0652099		GPR25	-1.52791	1.24317	8	0.0797259	0.154411	69	0.607304		GPR25	-1.34392	0.529812	17	1.40701	0.492269	3	0.103713		GPR25	-2.03125	0.224305	16	-0.4123	0.3812	3	0.35865
GPR26	3.94762	1.34939	25	-0.6303	0.4672	31	0.187362		GPR26	2.16492	1.65063	15	-0.922455	0.23106	50	0.000218791	0.000218791	GPR26	0.0527407	0.234205	40	0.633965	0.231505	35	0.00975326	0.00975326	GPR26	0.0459866	0.162479	40	0.5266	0.318	35	0.107224
GPR27	2.64942	1.15141	24	-0.5734	0.2435	31	0.0252689		GPR27	2.7795	1.69884	16	-0.0402995	0.102632	76	0.695686		GPR27	6.02104	0.0928166	39	-0.150625	0.131669	35	0.260635		GPR27	5.91905	0.100803	40	-0.03137	0.1491	35	0.834654
GPR3	0.792498	1.68679	19	0.7377	0.4479	29	0.110751		GPR3	0.509654	1.90136	15	0.221289	0.166333	76	0.187417		GPR3	1.59731	0.192805	40	0.131112	0.320055	34	0.68471		GPR3	1.75712	0.129911	38	-0.2114	0.2474	33	0.399318
GPR31	-1.10249		1	-0.03166	0.5327	17	0.953347		GPR31	-2.9863	1.1492	2	0.270001	0.12765	62	0.0385079		GPR31	-3.29549	0.326877	9	0.808389		1			GPR31	-3.39441	0.279562	9	1.583
GPR32	-1.25047		1	-0.217	0.8707	17	0.806384		GPR32	-3.61496		1	0.475955	0.154478	61	0.00311208	0.00311208	GPR32	-1.26992	0.289581	28	1.19754	0.329132	15	0.00268539		GPR32	-1.84754	0.172188	24	1.215	0.3975	13	0.010896
GPR33				0	0	0	0		GPR33	-2.31798		1	0.454861		1			GPR33	-1.40095	0.480249	6	1.39394		1			GPR33	-2.51101	0.251497	4	2.513	0.4325	1	0.108524
GPR34	-0.561392	1.04369	15	0.9173	0.5785	27	0.124867		GPR34	3.87318	0.942677	16	0.192477	0.198928	47	0.338318		GPR34	3.91991	0.181045	40	0.0902744	0.25565	34	0.72626		GPR34	3.32833	0.220784	39	0.4546	0.2238	34	0.0506324
GPR35	-1.31842	0.937783	8	0.527	0.503	22	0.306654		GPR35	-0.966124	1.70824	16	0.31157	0.124043	78	0.014105		GPR35	1.52889	0.105545	40	0.945645	0.181208	35	8.939e-06	8.939e-06	GPR35	1.63062	0.0988861	40	0.6686	0.1889	35	0.00118187	0.00118187
GPR37	0.0962896	1.66005	18	0.1284	0.4854	27	0.793483		GPR37	5.74582	1.21168	16	0.535316	0.126787	76	6.71632e-05	6.71632e-05	GPR37	6.40641	0.194257	40	-0.387119	0.186067	35	0.0450839		GPR37	6.63585	0.200714	40	-0.4122	0.2313	35	0.0836216
GPR37L1	2.92366	0.994731	25	-0.02546	0.4051	28	0.950347		GPR37L1	4.79635	1.01264	16	0.0365255	0.116938	80	0.755599		GPR37L1	7.53452	0.094193	39	0.272548	0.166718	35	0.111321		GPR37L1	7.35339	0.0918933	40	0.4518	0.1607	35	0.00814888	0.00814888
GPR39	1.2042	0.782792	20	0.06512	0.2531	28	0.798868		GPR39	-1.78456	0.833662	14	-0.115867	0.0981771	69	0.242041		GPR39	-0.0923122	0.170141	39	0.222658	0.282432	31	0.436685		GPR39	-0.914526	0.143128	39	0.1817	0.2403	33	0.455014
GPR4	-0.939627	1.70985	14	0.3434	0.5287	26	0.521923		GPR4	1.12445	2.12439	15	0.317124	0.115352	80	0.00740192	0.00740192	GPR4	3.30933	0.215931	40	1.71815	0.32901	35	8.843e-06	8.843e-06	GPR4	3.5479	0.18406	40	1.483	0.3321	35	8.36042e-05	8.36042e-05
GPR42	-1.05098	0.0436217	2	-3.207	0	1	0		GPR42	-0.698974		1	0.95164	0.522936	5	0.14291		GPR42									GPR42				0.861
GPR45	0.0331622	0.972258		0.5591	0.6582	19	0.406765		GPR45	-0.300212	1.14845	15	0.408493	0.143301	69	0.00577199	0.00577199	GPR45	0.821094	0.209077	38	-0.275684	0.264751	28	0.30696		GPR45	1.04048	0.16776	36	-0.6578	0.2254	30	0.00687098	0.00687098
GPR50	-2.16182	1.11299	2	0.4247	0.7218	18	0.564022		GPR50	-1.90149	1.11344	4	0.194731	0.153125	64	0.208149		GPR50	-1.9225	0.614474	12	0.480364	1.24274	3	0.736337		GPR50	-1.62651	0.992682	6	1.945
GPR52	0.016713	1.79348	3	-0.5106	0.6113	17	0.415892		GPR52	-0.395815	0.891027	15	0.215508	0.120974	74	0.0789998		GPR52	2.67146	0.353693	38	-1.59786	0.470486	30	0.00200026	0.00200026	GPR52	3.06813	0.325234	36	-1.479	0.4477	28	0.0027766	0.0027766
GPR55	-1.972	0.84934	2	0.5915	0.4785	18	0.233186		GPR55	-2.6278	0.93067	9	0.199588	0.144465	39	0.175174		GPR55	1.85065	0.286397	39	-0.830995	0.406968	32	0.0497474		GPR55	2.18411	0.282403	36	-0.9075	0.3736	30	0.0215775
GPR6	-0.599907	2.10187	2	0.6521	0.7355	18	0.387682		GPR6	-1.91611	0.992851	11	0.125542	0.168721	72	0.459283		GPR6	4.63847	0.427203	38	-0.539416	0.418257	33	0.206411		GPR6	5.10668	0.378584	39	-0.1576	0.4459	34	0.725962
GPR61	-0.336237	0.957311	17	0.6308	0.4318	28	0.155602		GPR61	0.421989	1.79781	15	-0.0856476	0.19452	46	0.661827		GPR61	2.13841	0.185771	40	-0.561745	0.218375	34	0.0147869		GPR61	2.08652	0.23508	39	-0.4838	0.2662	34	0.0782122
GPR62	0.013825	1.03562	23	0.3035	0.3429	26	0.384559		GPR62	3.80032	1.06618	16	0.400964	0.166714	37	0.0214334		GPR62	4.64157	0.257821	40	-0.109538	0.232042	35	0.920268		GPR62	4.95466	0.154356	40	-0.0966	0.242	35	0.692319
GPR63	0.0688008	1.12872	23	0.2154	0.465	30	0.646696		GPR63	0.129847	0.976506	15	0.204553	0.164379	76	0.217227		GPR63	2.74581	0.15395	40	0.0462121	0.163189	35	0.778784		GPR63	2.80929	0.148719	40	0.2184	0.1439	35	0.138488
GPR65	-0.934927	1.22085	7	0.171	0.6903	21	0.806885		GPR65	-0.0683478	1.60516	15	0.403856	0.125701	76	0.00193791	0.00193791	GPR65	0.541649	0.162037	40	0.654009	0.230194	34	0.00764628	0.00764628	GPR65	0.215956	0.115758	40	0.5733	0.2255	35	0.0157336	0.0157336
GPR68	-0.445116	1.39587	22	0.3661	0.2817	27	0.205224		GPR68	-0.198334	1.33462	15	0.203657	0.107617	76	0.0622936		GPR68	1.41358	0.121955	40	0.283457	0.160475	34	0.0865929		GPR68	1.19233	0.159532	40	0.2502	0.1967	35	0.211961
GPR75	1.39791	1.74751	14	0.3244	0.5488	26	0.559738		GPR75	3.51358	0.483504	16	-0.0226192	0.133657	77	0.866063		GPR75	5.05748	0.121207	40	0.167769	0.146999	35	0.261728		GPR75	4.68682	0.151225	40	0.468	0.1938	35	0.0212675	0.0212675
GPR78	-2.66	0.703759	4	0.3268	0.61	20	0.598349		GPR78	-4.20044	0.803739	13	0.405379	0.290014	29	0.173153		GPR78	-3.95796	0.785439	12	-1.20533		1			GPR78	-4.82603	0.241499	20	0.301	0.7026	3	0.697231
GPR79				0	0	0	0		GPR79	-0.0475811	1.12374	14	0.462563	0.319382	13	0.173152		GPR79									GPR79
GPR82	-2.13546	0.945059	11	1.36	0.5377	24	0.0187018		GPR82	-0.482019	1.1175	16	0.228132	0.152151	46	0.14076		GPR82	1.96058	0.13305	40	1.152	0.261016	35	9.7559e-05	9.7559e-05	GPR82	2.0066	0.137611	40	1.159	0.3111	35	0.000727373	0.000727373
GPR83	-1.33621	1.28252	16	0.724	0.5009	23	0.162439		GPR83	-0.646154	1.54674	14	0.524384	0.212924	43	0.0179698		GPR83	3.20122	0.116657	40	0.0532835	0.149977	35	0.724559		GPR83	3.23053	0.142337	40	0.2281	0.2071	35	0.278455
GPR84	-1.01175	1.19449	6	0.1749	0.6343	18	0.78614		GPR84	0.05691	1.71389	14	-0.194979	0.280792	44	0.491173		GPR84	-0.286032	0.246121	37	0.76047	0.489689	28	0.132075		GPR84	-0.562423	0.201286	37	1.008	0.2834	28	0.00141346	0.00141346
GPR85	1.19326	1.56579	25	-0.2016	0.2446	31	0.416223		GPR85	1.28819	1.47275	16	-0.104975	0.107542	75	0.33218		GPR85	5.296	0.123026	40	0.299011	0.234246	35	0.210439		GPR85	5.4316	0.112619	40	0.4082	0.233	35	0.0888342
GPR87	-0.30596	1.12561	6	0.8659	0.6466	20	0.196321		GPR87	-2.24902	0.618235	6	0.337402	0.181167	66	0.0670708		GPR87	0.096675	0.178683	39	0.183603	0.294102	31	0.537161		GPR87	-0.368899	0.181782	36	0.9441	0.3189	26	0.00664017	0.00664017
GPR88	-2.08088	1.07909	5	1.137	0.9476	20	0.244976		GPR88	-0.384524	1.46399	15	0.390521	0.101464	72	0.000256849	0.000256849	GPR88	6.66079	0.370955	40	-0.441558	0.416274	35	0.296286		GPR88	6.78943	0.405437	40	0.1341	0.4808	33	0.781988
GPRC5A	1.91811	1.19605	25	0.4103	0.304	29	0.187952		GPRC5A	-0.790692	2.0031	14	0.0476365	0.168485	74	0.778181		GPRC5A	2.80863	0.155933	40	1.56247	0.313546	35	1.806e-05	1.806e-05	GPRC5A	2.93693	0.183652	40	1.493	0.3696	35	0.000288904	0.000288904
GPRC5B	3.3858	1.26955	25	0.05031	0.2633	30	0.849796		GPRC5B	7.06268	1.31197	16	0.363685	0.0845676	80	4.82793e-05	4.82793e-05	GPRC5B	9.11455	0.122144	40	0.42977	0.100362	35	0.000143189	0.000143189	GPRC5B	9.16432	0.0908397	40	0.4263	0.1286	35	0.0022353	0.0022353
GPRC5C	-1.43822	1.0421	15	0.5201	0.3439	27	0.142436		GPRC5C	1.26805	1.10487	16	0.199088	0.0921701	80	0.033804		GPRC5C	3.32931	0.0870913	40	0.292716	0.145648	35	0.052446		GPRC5C	3.22952	0.0796574	40	0.3593	0.1637	35	0.0350491	0.0350491
GPRC5D	-1.54777	0.989926	15	0.3379	0.7021	24	0.634882		GPRC5D	-0.830146	0.865185	12	0.121538	0.137017	71	0.378101		GPRC5D	-1.07126	0.253276	27	-0.0160332	0.569414	10	0.978151		GPRC5D	-1.13194	0.181776	34	0.8619	0.3492	19	0.0238232
GPRC6A	-1.18345	3.8838	2	-0.3784	0.6968	18	0.594176		GPRC6A	-2.6335	1.69793	2	0.788374	0.418211	18	0.0766264		GPRC6A	-2.05594	1.02485	8						GPRC6A	-2.69444	0.56507	8	3.53
GRIA1	3.83581	1.25891	25	0.18789	0.313628	30	0.553766		GRIA1	2.56957	1.85425	16	-0.541156	0.137484	80	0.000177123	0.000177123	GRIA1	5.49042	0.198995	40	-0.286498	0.200204	35	0.161551		GRIA1	5.24742	0.246367	40	-0.08979	0.2691	35	0.740756
GRIA2	2.97457	1.16911	25	0.394367	0.272819	31	0.158676		GRIA2	4.2149	1.01444	16	-0.0913413	0.0991615	77	0.359894		GRIA2	5.85259	0.143056	40	-0.0619078	0.140478	35	0.662202		GRIA2	5.86701	0.143557	40	0.178	0.1482	35	0.238052
GRIA3	4.69137	0.941565	25	-0.327573	0.250907	31	0.201627		GRIA3	3.41126	1.13891	16	-0.249961	0.0733535	78	0.0010449		GRIA3	5.09601	0.156247	40	-0.232174	0.175905	35	0.195695		GRIA3	5.22191	0.184264	40	-0.003514	0.1883	35	0.98522
GRIA4	1.25061	1.14688	25	0.401068	0.344268	31	0.253204		GRIA4	3.2835	1.15086	16	0.130973	0.080341	73	0.107423		GRIA4	3.82503	0.0900055	40	0.326438	0.13	35	0.0169551	0.0169551	GRIA4	3.68596	0.0864275	40	0.3649	0.1458	35	0.0172751	0.0172751
GRIN1	5.12761	1.46947	25	-0.183875	0.322418	31	0.57272		GRIN1	4.44131	1.53473	16	-0.174913	0.133944	82	0.195293		GRIN1	6.28777	0.277623	40	-0.212332	0.335141	35	0.530598		GRIN1	6.38799	0.322594	40	-0.335	0.3511	32	0.347181
GRIN2A	0.852836	2.07625	25	0.676975	0.275276	29	0.0203627		GRIN2A	1.73237	0.866893	16	-0.00943259	0.151925	82	0.950646		GRIN2A	3.89583	0.149813	40	-0.277834	0.161693	35	0.0948454		GRIN2A	3.80025	0.232778	40	0.02966	0.2507	35	0.906511
GRIN2B	0.632441	1.31436	25	0.357364	0.217913	31	0.111463		GRIN2B	1.47582	1.08148	16	0.0337955	0.132148	76	0.798852		GRIN2B	4.0897	0.253808	40	-0.184905	0.283034	35	0.517968		GRIN2B	4.12009	0.277282	40	0.2144	0.3079	35	0.490916
GRIN2C	-2.17602	1.25182	16	0.288029	0.392264	26	0.469614		GRIN2C	2.11453	0.962695	16	0.247975	0.0980854	82	0.0134093	0.0134093	GRIN2C	4.91517	0.134974	40	0.482246	0.176526	35	0.00991374	0.00991374	GRIN2C	4.85854	0.0817305	40	0.6062	0.1711	35	0.00117585	0.00117585
GRIN2D	1.02501	1.32391	24	0.196114	0.43728	30	0.657135		GRIN2D	1.32563	0.768377	16	-0.0399602	0.126878	81	0.753619		GRIN2D	1.857	0.146335	40	0.151083	0.182834	35	0.414361		GRIN2D	1.49499	0.127086	40	0.3145	0.1573	34	0.05392
GRIN3A	1.78524	1.19816	25	0.0988164	0.185622	31	0.598403		GRIN3A	1.37147	1.25341	15	-0.381555	0.18349	51	0.0427261		GRIN3A	0.617776	0.166956	40	0.00091793	0.215838	35	0.996634		GRIN3A	0.175992	0.182924	40	-0.02617	0.1851	35	0.888407
GRIN3B	2.2622	1.03765	25	0.393494	0.410314	26	0.346739		GRIN3B	-0.58404	1.0719	13	0.119232	0.18991	44	0.533433		GRIN3B	0.376317	0.307215	38	-0.658179	0.364158	33	0.0801099		GRIN3B	-0.871319	0.171762	38	0.104	0.2491	32	0.679241
GRINA	6.59885	1.57826	25	-0.2751	0.1982	31	0.175256		GRINA	6.47987	0.946407	16	-0.164873	0.0820505	75	0.0481402		GRINA	8.43793	0.0866178	40	0.0369486	0.0911712	35	0.687817		GRINA	8.48152	0.0796497	40	0.1242	0.1084	35	0.259918
GRK1	-1.94162	1.09615	7	0.386734	0.522259	21	0.4676		GRK1	-3.53517	0.809709	8	0.0299069	0.135794	67	0.826366		GRK1	-1.65258	0.208386	38	0.124544	0.250214	32	0.21982		GRK1	-1.60959	0.165984	36	0.2708	0.2529	25	0.294771
GRK2	3.24196	1.35095	25	-0.144155	0.469416	10	0.765758		GRK2	3.82853	1.24379	16	0.0207721	0.125694	16	0.870947		GRK2	5.77979	0.0982265	40	0.262555	0.0997088	35	0.0126333	0.0126333	GRK2	5.82331	0.0835402	40	0.305	0.1007	35	0.00467543	0.00467543
GRK3	2.94965	1.56542	25	0.0960025	0.216305	10	0.667645		GRK3	3.07097	0.746466	16	-0.264986	0.145288	33	0.0775231		GRK3	3.8591	0.0971235	40	0.245756	0.0751247	35	0.00245826	0.00245826	GRK3	3.63593	0.0988011	40	0.2954	0.0914	35	0.00273331	0.00273331
GRK4	0.334118	1.43187	22	0.145137	0.333631	30	0.666766		GRK4	2.16994	0.961772	16	0.0382098	0.0661764	77	0.56538		GRK4	3.55655	0.0459931	40	0.554877	0.112681	35	2.1526e-05	2.1526e-05	GRK4	3.59987	0.0371186	40	0.5477	0.1223	35	8.04252e-05	8.04252e-05
GRK5	0.100524	1.54775	24	-0.0436984	0.24077	29	0.857287		GRK5	1.26678	1.44201	16	0.165973	0.0638883	76	0.0112863	0.0112863	GRK5	3.86919	0.0923574	40	0.137149	0.084805	35	0.115073		GRK5	3.89253	0.0955084	40	0.1326	0.09837	35	0.186508
GRK6	2.96862	1.10683	25	-0.0146899	0.243122	31	0.95222		GRK6	2.75978	1.32049	16	-0.0391443	0.0866518	80	0.652692		GRK6	4.75233	0.0697284	40	0.00817024	0.083466	35	0.922621		GRK6	4.72204	0.0847573	40	0.1535	0.1056	35	0.155196
GRK6P1									GRK6P1	-0.0858365	1.06742	13	0.245477	0.271316	11	0.386868		GRK6P1									GRK6P1				0.356
GRK7	-2.83842	1.03931	6	0.456256	0.718632	20	0.533068		GRK7	-3.5181	1.36552	13	0.490178	0.377625	30	0.204497		GRK7	-1.05631	0.185242	39	0.731592	0.225419	33	0.00274803	0.00274803	GRK7	-1.13001	0.105336	40	0.9839	0.2113	35	5.07598e-05	5.07598e-05
GRM1	1.41418	1.70677	25	0.3483	0.2674	31	0.202612		GRM1	1.91742	1.25306	16	-0.151655	0.171727	77	0.379957		GRM1	2.68014	0.196596	40	-0.131889	0.171726	35	0.447799		GRM1	2.47007	0.228753	40	0.1421	0.2271	34	0.535583
GRM2	-1.60426	2.48451	4	0.5381	0.5746	19	0.361406		GRM2	-1.02938	2.17707	14	0.131923	0.143757	75	0.361769		GRM2	1.52294	0.115902	40	0.893701	0.24286	35	0.000801996	0.000801996	GRM2	1.66551	0.150568	40	0.7639	0.2556	35	0.0051703	0.0051703
GRM3	0.575701	1.2244	24	0.2394	0.3842	28	0.538405		GRM3	4.30488	1.34177	16	0.358321	0.0964334	82	0.000371327	0.000371327	GRM3	7.0112	0.0985127	40	-0.345826	0.0954469	35	0.000939254	0.000939254	GRM3	7.14179	0.0927474	40	-0.1513	0.1256	35	0.236725
GRM4	-2.19881	1.35077	18	1.059	0.3651	27	0.0074535		GRM4	-1.03065	1.52057	15	0.378189	0.121394	75	0.00261392	0.00261392	GRM4	2.87539	0.261397	40	0.110945	0.32176	35	0.732363		GRM4	2.96463	0.261188	40	0.3129	0.321	35	0.336444
GRM5	1.21489	1.19642	25	-0.01863	0.2425	27	0.939332		GRM5	0.858655	0.875782	16	-0.0830608	0.118676	80	0.486047		GRM5	4.18536	0.237932	40	-0.51006	0.246988	35	0.0466049		GRM5	4.04629	0.266899	40	-0.06111	0.2731	35	0.82429
GRM6	-0.830221	1.13775	20	0.5109	0.3839	28	0.194404		GRM6	-1.19076	0.726649	16	0.143602	0.0900368	71	0.115234		GRM6	1.55984	0.0898593	40	1.00306	0.191508	35	8.442e-06	8.442e-06	GRM6	1.65949	0.0859533	40	0.8972	0.1922	35	4.59631e-05	4.59631e-05
GRM7	-2.74829	1.13489	18	1.008	0.4868	20	0.0523378		GRM7	0.540204	0.903	16	0.0933212	0.148222	34	0.533289		GRM7	2.11305	0.145376	40	-0.0869687	0.167376	35	0.6067		GRM7	1.94448	0.167324	40	0.4159	0.1823	35	0.0288561	0.0288561
GRM8	-1.51546	1.2087	20	0.9096	0.4608	28	0.0586926		GRM8	0.329324	1.32152	15	0.276893	0.10684	81	0.0113497	0.0113497	GRM8	1.58658	0.163086	40	-0.0354355	0.203265	35	0.318244		GRM8	1.68316	0.143718	40	-0.02243	0.1738	35	0.898069
GRP	2.53847	2.06835	17	1.792	0.6633	29	0.0116076		GRP	1.35091	1.61109	14	-0.568987	0.201087	72	0.00605622	0.00605622	GRP	0.024809	0.212856	35	-0.282244	0.280021	21	0.325528		GRP	-0.245208	0.224265	28	0.3229	0.4592	16	0.492007
GRPR	0.637503	0.729486	2	0.466	1.039	16	0.660249		GRPR	-1.86016	0.853537	10	0.303501	0.1318	71	0.0242702		GRPR	-1.69702	0.169445	31	-0.34775	0.324732	17	0.300113		GRPR	-2.05439	0.174973	29	0.5512	0.2655	14	0.058242
GSK3A	4.04101	1.48714	25	-0.10605	0.314133	31	0.738018		GSK3A	3.08065	1.44756	16	0.0584116	0.061586	79	0.345826		GSK3A	6.3334	0.0798171	40	0.0989579	0.0790141	35	0.218988		GSK3A	6.31215	0.100414	40	0.1864	0.1007	35	0.0730392
GSK3B	3.06806	1.24602	25	0.145641	0.192951	31	0.456249		GSK3B	2.87686	0.726207	16	-0.0904591	0.0959228	80	0.348535		GSK3B	3.94958	0.0987501	40	-0.0312231	0.0766221	35	0.686193		GSK3B	3.85446	0.0989156	40	0.1121	0.07835	35	0.161695
HBEGF	1.27318	1.82182	24						HBEGF	2.50581	1.82116	16	0.225095	0.0672143	80	0.00124531	0.00124531	HBEGF	4.28928	0.104646	40	0.213591	0.130662	35	0.111337		HBEGF	4.36376	0.0948555	40	0.1564	0.1427	35	0.280666
HCAR1	-3.27608	0.546838	6	0.7708	0.9443	11	0.433374		HCAR1	-2.80363	1.14129	11	0.569586	0.209597	37	0.010049		HCAR1	1.9609	0.194705	40	0.871123	0.190907	35	6.2834e-05	6.2834e-05	HCAR1	2.27398	0.0853474	40	0.9717	0.2076	35	4.43251e-05	4.43251e-05
HCAR2	-0.8462	1.03484	9	-2.058	0.1816	3	0.00769492		HCAR2	-0.706571	1.62126	5	0.145921	0.883107	5	0.876773		HCAR2	-1.32405	0.220378	32	0.858632	0.383294	25	0.0346072		HCAR2	-1.36802	0.205898	31	1.314	0.3981	27	0.0028098
HCAR3	-1.6095	0.916818	8	2.461	1.322	10	0.0956104		HCAR3	-1.53207	1.55733	5	0.16354	0.159671	58	0.310052		HCAR3	-1.7882	0.295965	25	0.740521	0.55031	13	0.203298		HCAR3	-1.80232	0.269395	24	0.33	0.525	14	0.539724
HCRT	1.32506	0.761645	16	0.1868	0.4375	24	0.6734		HCRT	0.0258407	1.61631	6	0.0522173	0.118532	70	0.660928		HCRT	0.325979	0.313792	32	0.634885	0.473923	22	0.194685		HCRT	0.0741443	0.246182	28	0.2412	0.313	20	0.45089
HCRTR1	-1.42057	0.643258	17	-0.375	0.3869	24	0.342579		HCRTR1	-1.64773	1.63758	13	0.331953	0.142892	76	0.0228872		HCRTR1	-1.10257	0.221868	38	-0.216517	0.272129	27	0.433445		HCRTR1	-0.899751	0.147028	34	-0.5068	0.3519	17	0.169092
HCRTR2	0.963355	1.48569	22	0.09879	0.5114	28	0.848272		HCRTR2	0.924391	1.00465	12	-0.17552	0.150057	72	0.246036		HCRTR2	-0.785032	0.279487	31	0.204634	0.37879	15	0.597527		HCRTR2	-0.863632	0.179466	32	0.03694	0.2746	18	0.894552
HDC	-2.15984	1.44197	6	0.177606	0.754503	19	0.81656		HDC	-1.69584	2.52336	8	0.129327	0.224607	68	0.566684		HDC	-1.92102	0.387881	34	-0.175382	0.396188	17	0.663923		HDC	-2.31798	0.220502	31	0.9793	0.7216	12	0.201966
HEPACAM	1.06944	1.42726	24	-0.1126	0.5085	18	0.827449		HEPACAM	5.56137	1.06935	16	0.253054	0.14997	35	0.100687		HEPACAM	8.44484	0.177258	40	0.425167	0.116573	35	0.000878629	0.000878629	HEPACAM	8.43692	0.0653371	40	0.5495	0.1373	35	0.000320612	0.000320612
HGF	-1.81786	1.88487	9						HGF	-1.18418	1.45554	16	0.339439	0.078589	73	4.92693e-05	4.92693e-05	HGF	-0.554201	0.151781	40	1.07763	0.224542	35	3.123e-05	3.123e-05	HGF	-1.21671	0.191539	40	1.208	0.288	35	0.000184065	0.000184065
hif1a	3.27907	1.21425	25	-0.05556	0.2758	30	0.841776		hif1a	4.86606	1.07831	16	0.042665	0.0764991	82	0.578575		hif1a	5.86476	0.0630009	40	0.476816	0.0952715	35	1.6934e-05	1.6934e-05	hif1a	5.69065	0.0695674	40	0.6203	0.09982	35	4.5559e-07	4.5559e-07
HLA-A	4.1843	1.41506	25	0.05929	0.2279	31	0.796537		HLA-A	3.43943	1.99258	16	0.205507	0.0963335	77	0.0361282		HLA-A	7.84958	0.0836012	40	0.203619	0.130071	35	0.12674		HLA-A	7.92523	0.0950845	40	0.2123	0.1509	35	0.168569
HLA-B	3.01307	1.81898	25	-0.1426	0.2717	28	0.60411		HLA-B	4.52438	1.8777	16	0.0869296	0.107162	76	0.41982		HLA-B	7.22265	0.129648	40	0.0646228	0.176755	35	0.71692		HLA-B	7.29114	0.122888	40	-0.005657	0.181	35	0.975253
HLA-C	2.07858	1.66138	25	0.03942	0.3158	30	0.901534		HLA-C	4.50977	1.43273	16	0.0166651	0.101199	77	0.869636		HLA-C	7.28643	0.151101	40	0.148055	0.177123	35	0.409051		HLA-C	7.39777	0.115308	40	0.0012	0.2069	35	0.995406
HLA-DMA	2.58633	1.0769	18	0.6343	0.3818	29	0.107805		HLA-DMA	2.42869	0.901373	14	0.275645	0.126407	74	0.0324353		HLA-DMA	4.38436	0.118579	39	0.215922	0.199106	35	0.285784		HLA-DMA	3.9444	0.122362	40	0.2726	0.1928	34	0.166676
HLA-DMB	1.34605	1.4867	17	0.4496	0.4177	28	0.29125		HLA-DMB	0.447118	1.61155	13	0.406169	0.12168	74	0.00133047	0.00133047	HLA-DMB	3.29549	0.174543	40	0.157335	0.264583	35	0.556031		HLA-DMB	2.74858	0.173378	40	0.2483	0.2304	34	0.288928
HLA-DOA	-0.171702	1.26941	19	0.4738	0.3559	26	0.195115		HLA-DOA	-0.0653029	0.953871	11	0.0917411	0.0926729	71	0.325611		HLA-DOA	3.0787	0.12443	40	0.339984	0.185698	35	0.0759002		HLA-DOA	2.67597	0.124086	40	0.5597	0.1497	35	0.000681167	0.000681167
HLA-DOB	1.60565	1.84457	11	-0.3834	0.6221	23	0.543987		HLA-DOB	-1.66637	0.852741	7	0.158833	0.121	66	0.193911		HLA-DOB	-0.0452925	0.23184	39	-0.343216	0.354798	30	0.341364		HLA-DOB	-0.0466838	0.15235	37	-0.002214	0.419	28	0.995822
HLA-DPA1	2.68409	1.71105	23	0.7314	0.334	27	0.0377062		HLA-DPA1	3.73053	0.739755	16	0.171734	0.132028	71	0.197615		HLA-DPA1	4.93029	0.161257	40	-0.00938521	0.231019	35	0.967827		HLA-DPA1	4.32662	0.153832	40	-0.01894	0.2219	35	0.932463
HLA-DPB1	1.72631	1.64155	25	-0.3335	0.1904	28	0.0911648		HLA-DPB1	2.88366	1.21545	16	0.11016	0.11318	76	0.333529		HLA-DPB1	4.65591	0.130064	40	0.345858	0.174624	35	0.0557725		HLA-DPB1	4.24435	0.110471	40	0.3571	0.1658	35	0.038392	0.038392
HLA-DQA1	0.15194	1.13515	12	0.3285	0.4494	23	0.472556		HLA-DQA1	0.836966	2.57523	13	-0.104297	0.230582	67	0.652521		HLA-DQA1	2.32915	0.126789	40	0.252202	0.198732	35	0.21304		HLA-DQA1	1.82788	0.128027	40	0.4208	0.1765	35	0.0228607	0.0228607
HLA-DQA2	-0.570137	1.01325	6	0.7515	1.421	4	0.633449		HLA-DQA2	-1.69418	1.51413	6	0.372573	0.448536	10	0.42766		HLA-DQA2	1.22026	0.392073	30	-0.436334	0.774161	14	0.582596		HLA-DQA2	0.669681	0.389198	29	-0.7588	0.6193	11	0.246063
HLA-DQB1	0.366724	1.33256	17	0.6229	0.3492	26	0.0866144		HLA-DQB1	1.86739	2.54871	13	0.166575	0.133774	71	0.217213		HLA-DQB1	3.29998	0.21048	40	0.33289	0.328667	35	0.318291		HLA-DQB1	2.50534	0.208074	40	0.5366	0.3415	35	0.125637
HLA-DRA	2.62337	1.66567	18	0.08844	0.3531	28	0.804095		HLA-DRA	5.37602	1.12649	16	0.109691	0.156405	76	0.485268		HLA-DRA	7.79826	0.20711	40	0.183664	0.258202	35	0.481745		HLA-DRA	7.06645	0.189654	40	0.3251	0.244	35	0.191634
HLA-DRB1	1.96725	1.42598	17	0.4656	0.4415	19	0.305642		HLA-DRB1	5.27963	1.4314	16	0.164903	0.150426	34	0.280907		HLA-DRB1	6.98729	0.12918	40	0.236522	0.228905	35	0.30876		HLA-DRB1	6.55049	0.128914	40	0.3782	0.1992	34	0.0663896
HLA-DRB3				0	0	0	0		HLA-DRB3				-1.03697	0.656049	5	0.189119		HLA-DRB3									HLA-DRB3				-1.03
HLA-DRB4				0.6087	0.4897	16	0.232923		HLA-DRB4				-0.241097	0.358481	55	0.5041		HLA-DRB4									HLA-DRB4
HLA-DRB5	0.483772	1.8581	13	-1.426	1.206	8	0.275592		HLA-DRB5	4.41156	1.81964	14	-0.64863	0.454155	19	0.170353		HLA-DRB5	4.79597	0.255917	40	0.160247	0.410078	35	0.698404		HLA-DRB5	4.0679	0.244458	40	0.1029	0.4656	35	0.826376
HLA-E	1.70556	1.44247		0.07355	0.3556	28	0.837699		HLA-E	5.83521	0.996022	16	0.220999	0.0824252	77	0.00899311	0.00899311	HLA-E	8.37236	0.254902	40	0.0918282	0.150786	35	0.546575		HLA-E	8.52833	0.122609	40	0.2355	0.1774	35	0.193044
HLA-F	-1.04673	0.963356	21	0.2799	0.3191	28	0.38813		HLA-F	0.98084	1.24151	13	0.38303	0.104065	74	0.000442558	0.000442558	HLA-F	4.30657	0.0816758	40	0.241017	0.17078	35	0.167254		HLA-F	4.44847	0.0804974	40	0.2372	0.1971	35	0.237172
HLA-G	-0.504606	0.683007	15	0.3584	0.3222	24	0.277447		HLA-G	0.718801	1.9218	12	0.227567	0.0956591	73	0.0200164		HLA-G	-0.930429	0.21714	37	0.0467187	0.471527	25	0.921895		HLA-G	-1.22242	0.161122	37	0.3569	0.2379	27	0.145676
HOXC9				0.9999	0.3781	14	0.0202298	0.0202298	HOXC9	-1.67345	1.23115	4	-0.0108604	0.287465	33	0.970098		HOXC9	-3.43757	0.149993	4						HOXC9	-1.11892	0.691884	6	4.267
HPGD	1.61448	1.46289	24	0.219037	0.347406	30	0.533309		HPGD	-0.383804	1.60395	13	-0.190529	0.0967025	70	0.052823		HPGD	-0.429989	0.213909	39	0.0539766	0.217381	31	0.805596		HPGD	-0.291878	0.172368	39	-0.3731	0.2929	30	0.213307
HPGDS	1.38514	2.76645	6	0.0984015	1.14534	11	0.93323		HPGDS	0.297572	1.69884	16	0.280301	0.136123	69	0.0433101		HPGDS	1.60848	0.190679	40	0.473657	0.265867	35	0.0837568		HPGDS	0.989572	0.202134	37	0.2189	0.3277	30	0.509401
HRH1	-1.48256	1.49603	17	0.8932	0.6011	28	0.14891		HRH1	-0.301209	1.39521	16	0.370281	0.113191	76	0.00161911	0.00161911	HRH1	1.80503	0.0879241	40	0.981093	0.17922	35	4.157e-06	4.157e-06	HRH1	1.77285	0.115048	40	1.21	0.1739	35	4.98273e-08	4.98273e-08
HRH2	-1.25207	1.45534	15	0.288	0.5861	26	0.627477		HRH2	0.604555	1.55617	16	0.27399	0.158997	76	0.0889658		HRH2	3.63934	0.225891	40	0.720301	0.265276	35	0.0103295	0.0103295	HRH2	3.7964	0.167111	40	0.8784	0.2438	35	0.000992935	0.000992935
HRH3	1.64001	1.26843	25	0.3689	0.3784	29	0.338025		HRH3	2.07463	1.51307	15	0.171139	0.0979392	72	0.0848912		HRH3	6.23768	0.209729	40	0.405663	0.264384	35	0.134198		HRH3	6.40369	0.260189	40	0.6541	0.3179	35	0.0473325
HRH4	-3.65092		1	0.6135	0.7993	17	0.453923		HRH4	-3.01838	1.48767	7	0.311097	0.125828	65	0.0160891		HRH4	1.43315	0.156122	40	1.21773	0.272112	35	8.1429e-05	8.1429e-05	HRH4	1.43322	0.1037	40	1.218	0.2784	35	0.0001089	0.0001089
HSP90AA1	9.59343	1.40534	25	0.54502	0.161602	31	0.00206718		HSP90AA1	8.25577	1.78102	16	0.259734	0.0764391	80	0.00106613	0.00106613	HSP90AA1	10.9011	0.126637	40	1.34551	0.282805	35	3.5325e-05	3.5325e-05	HSP90AA1	10.8262	0.12325	40	1.356	0.3036	35	8.33648e-05	8.33648e-05
HSP90AB1	9.16941	1.30852	25	0.10376	0.29138	31	0.724259		HSP90AB1	8.22899	1.73148	16	0.006751	0.0980331	80	0.945271		HSP90AB1	10.4788	0.106731	40	0.727362	0.184237	35	0.000375809	0.000375809	HSP90AB1	10.4271	0.0678696	40	0.7606	0.1793	35	0.000160935	0.000160935
HSP90B1	5.64623	1.30177	25	0.490885	0.27634	31	0.0858136		HSP90B1	4.73319	1.59117	16	0.207666	0.109524	75	0.0618537		HSP90B1	6.54297	0.0876182	40	0.51865	0.140911	35	6.22e-06	6.22e-06	HSP90B1	6.52526	0.0591876	40	0.6647	0.1479	35	7.69305e-05	7.69305e-05
HSPA1A	2.69147	1.89246	25	1.41977	0.585282	14	0.0305711	0.0305711	HSPA1A	-1.93664	2.27545	12	1.29688	0.463807	17	0.0129432		HSPA1A	9.15274	0.286543	40	1.85784	0.472183	35	0.000390456	0.000390456	HSPA1A	8.99922	0.221621	40	1.662	0.4908	35	0.00180527	0.00180527
HSPA1B	4.25307	1.74876	25	1.09021	0.336434	15	0.00592374	0.00592374	HSPA1B	-5.03311		1	-0.381955		1			HSPA1B	9.21331	0.23502	40	1.73681	0.415251	35	0.000191301	0.000191301	HSPA1B	8.73102	0.204861	40	1.553	0.4369	35	0.00114005	0.00114005
HSPA1L	-0.506189	1.39828	17	1.28618	0.360768	26	0.00149896	0.00149896	HSPA1L	-2.60892	1.16674	7	0.475403	0.132488	68	0.000628073	0.000628073	HSPA1L	3.32304	0.141303	40	1.00072	0.220281	34	7.0454e-05	7.0454e-05	HSPA1L	3.04972	0.0878517	40	1.022	0.1941	35	7.73058e-06	7.73058e-06
HSPA2	0.982521	1.82259	19	0.148906	0.371959	28	0.692065		HSPA2	6.24301	1.44326	16	0.403488	0.104392	77	0.000232193	0.000232193	HSPA2	7.35767	0.135629	40	0.180533	0.182014	35	0.328279		HSPA2	7.27692	0.145613	40	-0.02751	0.1949	35	0.888546
HSPA5	4.43977	1.55404	25	0.839531	0.223473	29	0.00080354		HSPA5	5.35986	1.68538	16	0.090604	0.102567	71	0.380061		HSPA5	7.14178	0.0973522	40	0.433094	0.130932	35	0.00222889	0.00222889	HSPA5	6.88701	0.0857279	40	0.5627	0.145	35	0.000455913	0.000455913
HSPA6	-0.463665	1.40854	14	1.83671	0.519847	27	0.00155897		HSPA6	0.752967	2.35321	15	0.806666	0.156006	74	1.96403e-06	1.96403e-06	HSPA6	3.78801	0.351647	40	2.30086	0.634708	35	0.000934503	0.000934503	HSPA6	3.19185	0.29757	40	1.736	0.6297	35	0.00930237	0.00930237
HSPA8	7.05864	1.51421	25	0.217278	0.286424	23	0.456149		HSPA8	7.5048	1.46268	16	0.129709	0.112031	35	0.255017		HSPA8	9.23128	0.0874226	40	0.594688	0.179129	35	0.00215749	0.00215749	HSPA8	9.04189	0.0857416	40	0.5169	0.2053	35	0.0166887	0.0166887
HSPG2	-3.92333	1.46381	15	0.266923	0.581511	26	0.650188		HSPG2	1.10605	1.43011	16	0.254676	0.140023	77	0.072878		HSPG2	2.74017	0.137812	40	0.538651	0.189948	35	0.00764567	0.00764567	HSPG2	2.77325	0.126816	40	0.474	0.1741	35	0.0101568	0.0101568
HTR1A	-0.479314	1.10322	6	0.7183	0.4831	18	0.155353		HTR1A	-0.651294	2.11144	14	0.353496	0.190566	71	0.0678099		HTR1A	-0.963982	0.318001	33	-0.232216	0.548716	19	0.677165		HTR1A	-1.4691	0.247458	33	0.2839	0.4124	22	0.498801
HTR1B				0.7304	0.6964	16	0.310871		HTR1B	-0.0478491	1.94417	13	0.396499	0.148727	73	0.00947276	0.00947276	HTR1B	1.59979	0.171029	39	-0.31153	0.295775	33	0.300106		HTR1B	1.6261	0.192825	40	-0.21	0.2633	34	0.430767
HTR1D	-2.59339	0.462214	4	1.22	0.7214	18	0.109122		HTR1D	-1.17602	1.11695	11	0.30576	0.136265	71	0.0280062		HTR1D	3.22893	0.230933	40	0.0142019	0.241334	35	0.953438		HTR1D	3.29958	0.251435	40	0.1153	0.2706	35	0.672864
HTR1DP1									HTR1DP1	-0.901039	0.918484	10	0.667199	0.390145	10	0.121408		HTR1DP1									HTR1DP1				-0.83
HTR1E	-1.98708	1.43125	15	1.475	0.4699	23	0.00475569		HTR1E	0.321389	1.17926	12	0.0294514	0.137358	73	0.830831		HTR1E	2.56357	0.27736	37	-0.821703	0.393428	31	0.00715608	0.00715608	HTR1E	2.48208	0.294316	38	-0.3855	0.3905	32	0.331445
HTR1F	-0.145604	1.52009	22	0.2453	0.4859	31	0.617337		HTR1F	-0.199108	0.898601	14	-0.229213	0.131228	75	0.084842		HTR1F									HTR1F				-0.57
HTR2A	3.60533	1.26503	25	0.3956	0.247	29	0.120508		HTR2A	1.58929	1.12334	15	-0.454386	0.113476	79	0.000140899	0.000140899	HTR2A	2.95422	0.157881	40	0.505012	0.160419	35	0.00341282	0.00341282	HTR2A	1.86666	0.196403	40	0.8515	0.2514	35	0.00183807	0.00183807
HTR2B	-0.42466	2.32775	6	0.232	0.54	20	0.672226		HTR2B	-0.757714	1.05345	14	0.405347	0.190487	75	0.036672		HTR2B	0.429585	0.153024	40	0.0590427	0.242263	33	0.809027		HTR2B	0.543896	0.15147	37	-0.08138	0.2322	32	0.728406
HTR2C	-0.283916	2.17442	13	0.8614	0.5456	27	0.126454		HTR2C	1.97014	1.36129	16	-0.39989	0.191797	77	0.0404304		HTR2C	4.71382	0.283092	40	-1.08126	0.312551	35	0.0014762	0.0014762	HTR2C	4.42831	0.397717	39	-0.3633	0.4675	34	0.442708
HTR3A	0.431291	3.81166	2	-0.0936961	0.729026	17	0.899337		HTR3A	-3.73171	0.960464	2	0.31753	0.130397	63	0.0177778	0.0177778	HTR3A	1.69309	0.259472	36	-0.529076	0.327723	30	0.117269		HTR3A	1.53455	0.289566	36	-0.8382	0.3151	31	0.0124031
HTR3B	-2.05943	1.35882	8	-0.855662	0.60383	20	0.172655		HTR3B	-2.18499	1.13543	12	0.202122	0.165947	72	0.227259		HTR3B	1.27647	0.0984599	40	1.05621	0.227637	35	5.0093e-05	5.0093e-05	HTR3B	1.33917	0.0969345	40	1.092	0.2584	35	0.00016921	0.00016921
HTR3C	-1.0168		1	0.0836983	0.611744	17	0.892881		HTR3C	-1.74541	1.50743	3	0.206149	0.282741	20	0.474828		HTR3C	-2.29801	0.244408	14	1.05736	0.16222	4	0.00733642		HTR3C	-2.5593	0.195616	16	0.9936	0.5985	4	0.172224
HTR3C2P									HTR3C2P	-3.16072	0.734687	3	1.20009	0.504993	3	0.140654		HTR3C2P									HTR3C2P
HTR3D				0	0	0	0		HTR3D	-2.71336	0.965586	2	0.046478	0.543019	6	0.935113		HTR3D	-2.12312	0.349406	13	0.779922	0.324669	2	0.251125		HTR3D	-3.01675	0.214743	9	2.237	0.207	2	0.0587421
HTR3E				0	0	0	0		HTR3E	-2.72162	1.17226	8	0.645819	0.426083	13	0.155482		HTR3E	-1.67305	0.223548	36	1.3896	0.43244	27	0.0034849		HTR3E	-1.19701	0.207577	31	1.419	0.4138	23	0.00240022	0.00240022
HTR4	-0.392952	1.73227	10	-0.01781	0.3689	23	0.961924		HTR4	-1.63151	1.42061	14	0.249068	0.10409	74	0.0192928		HTR4	2.02044	0.244329	40	0.230483	0.294316	35	0.438983		HTR4	1.85992	0.233871	40	0.7122	0.2678	35	0.0119732	0.0119732
HTR5A	1.52388	1.72878	25	0.3703	0.3833	31	0.341736		HTR5A	0.85145	1.43616	15	0.101652	0.103811	74	0.330717		HTR5A	1.43731	0.334148	40	-0.571081	0.383098	35	0.14526		HTR5A	2.08096	0.252119	35	-1.104	0.2776	28	0.000471427	0.000471427
HTR5BP				0	0	0	0		HTR5BP	-2.79769	1.14362	11	0.677267	0.48697	11	0.194463		HTR5BP									HTR5BP				-1.88
HTR6	-1.06462	1.5495	15	1.144	0.4221	24	0.0125225		HTR6	-1.44156	1.11103	13	0.263979	0.118686	74	0.0292291		HTR6	1.87819	0.350891	39	-1.24881	0.488603	32	0.0157144		HTR6	2.4538	0.322157	37	-1.498	0.4727	30	0.00368542	0.00368542
HTR7	-0.813153	1.94468	15	0.7071	0.2499	26	0.0090631		HTR7	0.558157	1.12903	13	0.0900851	0.142291	76	0.528592		HTR7	2.15574	0.171718	40	-0.168214	0.189158	35	0.380102		HTR7	1.93866	0.227083	39	0.1144	0.2276	32	0.618741
HTR7P1									HTR7P1	0.306317	1.20237	15	-0.0723787	0.111208	62	0.517592		HTR7P1									HTR7P1				-0.82
HTRA1	3.63518	1.65838	25	-0.286334	0.262902	29	0.285383		HTRA1	7.63928	1.27875	16	0.156841	0.0789245	77	0.0505006		HTRA1	9.20979	0.204361	40	0.292703	0.124482	35	0.0246408	0.0246408	HTRA1	9.41895	0.0645725	40	0.3923	0.1254	35	0.0036732	0.0036732
HTRA2	1.9711	1.13238	25	0.04718	0.2565	26	0.855558		HTRA2	2.32362	1.58104	16	0.0700105	0.0690024	81	0.31335		HTRA2	5.00567	0.0613469	40	0.299712	0.0679667	35	9.8677e-05	9.8677e-05	HTRA2	4.94017	0.0462113	40	0.3386	0.07926	35	0.000147647	0.000147647
IAPP	0.269797	1.2214	8	0.8485	0.5869	22	0.163021		IAPP	-2.52749	1.89984	3	0.119089	0.176159	64	0.501496		IAPP	0.0762309	0.145083	39	1.11137	0.300075	34	0.000773653	0.000773653	IAPP	0.384726	0.14232	40	1.011	0.276	35	0.000843312	0.000843312
iCAM1	-0.0243064	1.29725	12	0.03954	0.4828	24	0.935425		iCAM1	1.18512	1.99006	15	0.279204	0.119819	79	0.0223815		iCAM1	3.67543	0.156571	40	0.918817	0.224374	35	0.000246377	0.000246377	iCAM1	3.57047	0.143375	40	0.9193	0.2447	35	0.000646753	0.000646753
ICAM2	1.3056	1.374	21	0.4165	0.3954	27	0.301912		ICAM2	0.559284	2.18107	14	0.460767	0.134448	77	0.000987635	0.000987635	ICAM2	4.27677	0.142347	40	0.765175	0.228051	35	0.00196068	0.00196068	ICAM2	4.5221	0.137442	40	0.6859	0.241	35	0.00743683	0.00743683
ICAM3	0.308707	0.927652	16	0.2421	0.4824	24	0.620522		ICAM3	-2.00413	0.951612	7	-0.00884608	0.130383	72	0.946098		ICAM3	3.42295	0.0818205	40	0.0362228	0.129394	35	0.781221		ICAM3	3.50692	0.0647198	40	0.1733	0.1002	35	0.0928048
ICAM4	-1.49227		1	0.9018	0.6713	17	0.19791		ICAM4				0.175419	0.119965	60	0.148981		ICAM4	2.70973	0.161539	40	0.854662	0.232765	35	0.000820365	0.000820365	ICAM4	2.81609	0.0920398	40	0.8563	0.2031	35	0.000173783	0.000173783
ICAM5	-1.95395		1	0.3612	0.7883	17	0.65295		ICAM5	-1.43166	1.14215	16	0.05923	0.171438	74	0.73072		ICAM5	4.66569	0.304856	40	-0.870702	0.402696	35	0.0377324		ICAM5	4.55777	0.392519	40	-0.6149	0.4186	32	0.151347
ICOS	-2.45388	0.0934641	2	1.8756	0.608482	16	0.00758464		ICOS	-3.4061	0.319469	5	0.408959	0.111104	55	0.000537899	0.000537899	ICOS	-2.73157	0.533005	11	0.201052	1.89181	2	0.932603		ICOS	-3.0108	0.225575	10	-0.5575	2.063	1	0.831936
ICOSLG	-2.7478	0.681796	12	0.6205	0.3849	26	0.119562		ICOSLG	-1.24683	1.64672	12	0.180669	0.109078	69	0.102262		ICOSLG	4.80697	0.140553	40	0.367576	0.162369	35	0.0300829	0.0300829	ICOSLG	5.12034	0.119534	40	0.1374	0.1675	35	0.417799
IFNA1				2.685	1.46	8	0.108503		IFNA1	-2.45983	0.456285	4	0.154635	0.179489	57	0.39262		IFNA1	-0.666167	0.232395	16	-1.08705	0.747493	5	0.219555		IFNA1	-0.629434	0.242754	14	1.118	0.828	3	0.269857
IFNB1	-0.511194	0.633302	5	0.3304	0.7537	16	0.667333		IFNB1	-1.13203	1.36134	2	0.22072	0.193513	63	0.258426		IFNB1	-0.982756	0.848285	9	1.75012		1			IFNB1	-1.31129	0.17732	8	0.0265	0.2165	3	0.922462
IFNG	-0.615774	1.18376	5	0.7775	0.998	17	0.447324		IFNG	-2.57257	1.14366	6	0.221257	0.0946303	61	0.0227328		IFNG	-1.45293	0.448132	19	0.948068	0.69078	9	0.207162		IFNG	-1.17235	0.283658	19	1.514	0.5373	8	0.0225609
IGF1	-0.207806	1.39149	21	0.6068	0.2648	28	0.029942		IGF1	-3.21544	0.899557	16	0.196406	0.113222	73	0.0870722		IGF1	1.82215	0.139085	40	-0.167995	0.121711	35	0.176503		IGF1	1.46496	0.0966386	40	0.04768	0.1483	35	0.749881
IGFBP1	1.04931	1.10758	21	0.3185	0.3705	28	0.397653		IGFBP1	-0.59806	1.05604	13	-0.161283	0.13515	70	0.236815		IGFBP1	-1.00293	0.258307	29	0.459924	0.417282	16	0.287745		IGFBP1	-1.5	0.265487	27	1.404	0.4493	9	0.0122113
IGFBP2									IGFBP2	0.814574	1.63334	16	0.209685	0.158263	82	0.188925		IGFBP2	3.12937	0.108234	40	0.478648	0.153286	35	0.00364994	0.00364994	IGFBP2	2.79253	0.119008	40	0.7694	0.2131	35	0.000999547	0.000999547
IGFBP3									IGFBP3	1.77864	2.43712	16	0.4073	0.146294	82	0.00667897	0.00667897	IGFBP3	2.32573	0.296068	40	1.33707	0.315276	35	0.000161476	0.000161476	IGFBP3	2.14204	0.286348	39	1.502	0.3249	34	5.58977e-05	5.58977e-05
IGFBP4									IGFBP4	3.27027	2.31592	16	0.145634	0.139582	76	0.300135		IGFBP4	4.88102	0.0991996	40	0.381251	0.205242	35	0.0719122		IGFBP4	4.9842	0.124304	40	0.2141	0.2585	35	0.413348
IHH				0.8944	0.6164	16	0.167361		IHH	-1.79132	1.09461	14	0.25168	0.144724	61	0.0871577		IHH	-1.93435	0.297042	29	0.547834	0.390589	15	0.182522		IHH	-2.66663	0.202831	25	0.6281	0.4725	15	0.204987
IKBKB	0.332352	1.37319	22	0.658016	0.408486	30	0.118041		IKBKB	2.05318	1.41679	16	0.371409	0.0680604	76	5.98927e-07	5.98927e-07	IKBKB	3.68721	0.116011	40	0.469541	0.104237	35	7.4671e-05	7.4671e-05	IKBKB	3.74846	0.061703	40	0.5354	0.1242	35	0.00013188	0.00013188
IKBKG	1.42575	1.51259	25						IKBKG	0.361926	1.51063	16	0.0796751	0.0576652	80	0.170963		IKBKG	4.68531	0.0601843	40	0.0818532	0.0633135	35	0.0229188	0.0229188	IKBKG	4.75805	0.0674079	40	0.1217	0.08558	35	0.164154
IL10	1.48888	1.14562	3	0.01401	0.7151	18	0.984596		IL10	-1.20773	1.09787	10	0.209202	0.162825	76	0.202808		IL10	0.147327	0.171189	40	1.10082	0.24285	35	6.8684e-05	6.8684e-05	IL10	-0.212721	0.151827	40	1.358	0.2357	34	1.93489e-06	1.93489e-06
IL11	-0.789072	1.05512	15	0.7137	0.4884	25	0.156869		IL11	-0.786874	1.96123	11	-0.0258748	0.124226	75	0.835576		IL11	0.600619	0.112195	40	0.26284	0.207337	34	0.213777		IL11	0.383696	0.092328	40	0.7173	0.1938	34	0.000778958	0.000778958
IL13	-1.41726	0.813657	2	1.198	0.5608	17	0.0483751		IL13	-2.60346	1.52789	8	-0.0900772	0.150876	69	0.552472		IL13	-2.25183	0.325367	28	0.235477	0.431296	14	0.594325		IL13	-1.94793	0.205233	31	0.09092	0.4136	13	0.829704
IL15	-0.453673	1.2947	12	0.6309	0.4973	24	0.217231		IL15	-1.4653	1.23969	11	0.129239	0.102185	70	0.210216		IL15	0.83611	0.0951892	40	0.479279	0.162504	35	0.00572663	0.00572663	IL15	0.86672	0.0944816	40	0.4437	0.181	35	0.0195562	0.0195562
IL1A	1.1738	2.01862	2	0.5599	0.7014	18	0.435785		IL1A	-0.383542	1.61218	10	0.31084	0.10952	68	0.00599867	0.00599867	IL1A	-0.573089	0.164159	37	0.128514	0.240711	28	0.597787		IL1A	-0.98939	0.186944	33	0.3631	0.4125	19	0.389808
IL2	-0.953185		1	-0.03252	0.8149	17	0.968662		IL2	-1.8655	1.3568	4	0.138738	0.186405	60	0.459658		IL2	-1.74432	0.316231	7						IL2			0
IL3	3.30908		1	0.1865	0.8748	17	0.83387		IL3	-2.02457	0.185212	2	0.304567	0.156157	61	0.0558063		IL3	-0.621686	0.224141	24	0.321271	0.398112	13	0.435375		IL3	-0.864933	0.186362	22	0.3931	0.8001	8	0.640636
IL4	-0.322768	0.461344	3	0.4834	0.6212	18	0.447141		IL4	-1.81976	0.770176	5	0.286015	0.196474	66	0.150276		IL4	-1.29053	0.192536	16	2.59056	0.650984	6	0.0105365		IL4	-1.33803	0.242792	16	0.556	0.7077	5	0.46767
IL5	-2.25662	0.581258	5	0.2567	0.721	18	0.726242		IL5	-1.08285	1.16602	12	0.141412	0.171252	71	0.411749		IL5	-0.705226	0.175219	31	-0.321156	0.295535	17	0.293271		IL5	-0.959421	0.159553	33	0.5778	0.3018	15	0.0762096
IL6	-0.981866	1.3629	5	1.872	0.6893	19	0.0141781		IL6	0.910527	2.54101	8	0.0985375	0.173802	74	0.572485		IL6	-0.393586	0.37728	35	1.46243	0.5045	28	0.00735304		IL6	-0.437843	0.271391	34	1.895	0.4294	26	0.000184518	0.000184518
IL7	-1.11811	1.85302	18	1.164	0.5719	25	0.0530918		IL7	-1.17203	0.911144	13	0.424284	0.147336	73	0.00523884	0.00523884	IL7	0.00625192	0.125217	40	0.374112	0.173319	34	0.0382607		IL7	-0.487274	0.156444	38	0.6239	0.225	31	0.00945078
IL9R	-4.02648	1.52856	9	1.341	0.5769	15	0.0356406	0.0356406	IL9R				0.213859	0.100904	64	0.0380006		IL9R	3.65219	0.0817441	40	0.0880625	0.0887726	34	0.328416		IL9R	3.69632	0.0944701	40	-0.03483	0.106	35	0.744556
ILK	2.8059	1.7739	25	-0.27252	0.244552	26	0.275722		ILK	-0.731481	1.9538	14	0.115825	0.0704323	79	0.1041		ILK	6.13922	0.0885045	40	0.435252	0.0938875	35	5.0674e-05	5.0674e-05	ILK	6.15013	0.0488381	40	0.4394	0.09462	35	4.94791e-05	4.94791e-05
ILKAP	2.17621	1.2943	25	-0.1193	0.2622	31	0.652473		ILKAP	2.99009	1.19337	16	0.127812	0.0651497	75	0.0535456		ILKAP	4.63619	0.0384326	40	0.358598	0.0808439	35	9.1418e-05	9.1418e-05	ILKAP	4.64387	0.0493022	40	0.3752	0.07728	35	2.64661e-05	2.64661e-05
INPP5D	-0.467197	1.42747	16	0.5134	0.4928	28	0.306736		INPP5D	2.8157	0.956585	16	0.325539	0.0858495	82	0.000286622	0.000286622	INPP5D	3.91393	0.0944364	40	0.507174	0.123542	35	0.000239201	0.000239201	INPP5D	3.63289	0.0828355	40	0.6205	0.1302	35	3.46234e-05	3.46234e-05
INS	2.09065	1.39376	20	0.6171	0.474	27	0.204339		INS	-2.2857	0.346627	3	0.0305904	0.133534	62	0.819571		INS	-0.126097	1.06838	8						INS	-1.37297	0.267421	6	0.524
INSL3	0.985627	2.1026	8	0.4065	0.5646	20	0.480311		INSL3	-1.21461	0.872939	6	0.301763	0.0988068	68	0.00323763	0.00323763	INSL3	1.31497	0.158547	40	1.2337	0.248006	35	1.8536e-05	1.8536e-05	INSL3	1.62673	0.116858	40	1.134	0.2732	35	0.000218476	0.000218476
INSL4				0.4728	0.7994	16	0.563047		INSL4	-3.48005	0.236454	2	0.141462	0.134897	63	0.298402		INSL4	0.68294	0.177348	40	0.299848	0.215464	33	0.173623		INSL4	0.352911	0.131048	39	0.4578	0.2471	33	0.0732188
INSL5	0.885031	1.20033	8	0.2964	0.7178	18	0.684807		INSL5	-1.30768	0.567405	7	0.327762	0.144146	66	0.0262871		INSL5	-0.114786	0.223763	29	0.254249	0.396234	17	0.530176		INSL5	-0.929245	0.333298	24	1.153	0.7825	9	0.174806
INSL6	2.85333		1	2.201	0.8882	16	0.025587		INSL6	-1.15358	0.614617	12	0.127453	0.157479	72	0.421026		INSL6	-2.29489	0.399088	7						INSL6	-2.90672	0.419709	6
INVS	-0.0929	1.51898	24						INVS	2.13977	0.773695	16	0.384889	0.0726974	82	1.00053e-06	1.00053e-06	INVS	2.64405	0.0647235	40	0.573662	0.107195	35	6.002e-06	6.002e-06	INVS	2.58434	0.0599427	40	0.5465	0.1142	35	3.45348e-05	3.45348e-05
IQGAP1	0.398399	1.70797	24	0.07208	0.3065	31	0.815678		IQGAP1	3.87487	1.23615	16	0.563005	0.0738272	82	4.1e-11	4.1e-11	IQGAP1	4.62945	0.118667	40	0.585016	0.156621	35	0.000686839	0.000686839	IQGAP1	4.60891	0.105367	40	0.6003	0.149	35	0.000297423	0.000297423
ITGA1	-2.06833	1.7822	15	0.3439	0.6373	18	0.596489		ITGA1	0.307657	1.7266	16	0.24685	0.111784	75	0.0303223		ITGA1	1.69759	0.13006	40	0.419646	0.176511	35	0.0231994	0.0231994	ITGA1	1.78592	0.142681	40	0.6026	0.2053	35	0.00593404	0.00593404
ITGA10	-0.986182	1.56731	16	0.2149	0.6258	25	0.734312		ITGA10	-0.312811	2.36807	16	0.507187	0.112415	76	2.3378e-05	2.3378e-05	ITGA10	2.04974	0.12895	40	0.981232	0.188663	35	9.422e-06	9.422e-06	ITGA10	2.3668	0.116528	40	0.8289	0.1909	35	0.000120517	0.000120517
ITGA11	-3.67284	0.640427	13	0.5123	0.4207	25	0.235098		ITGA11	-1.32204	1.07534	15	0.349345	0.123379	46	0.00690463		ITGA11	1.55733	0.137127	40	0.687992	0.15432	35	8.556e-05	8.556e-05	ITGA11	1.2568	0.0903179	40	1.099	0.1869	35	1.21985e-06	1.21985e-06
ITGA2	-1.12721	0.992011	17	-0.1145	0.3193	27	0.722876		ITGA2	2.88374	1.09939	16	0.185772	0.115727	77	0.112584		ITGA2	3.25921	0.14184	40	0.114115	0.193193	35	0.558624		ITGA2	2.88454	0.156778	40	0.2674	0.204	35	0.198669
ITGA2-AS1				0	0	0	0		ITGA2-AS1	-1.13484	1.12662	12	-0.247419	0.430711	12	0.577227		ITGA2-AS1									ITGA2-AS1				3.012
ITGA2B	-1.0766	1.1085	10	0.2947	0.5271	24	0.581494		ITGA2B	-0.863728	1.61179	15	0.226523	0.0816702	72	0.0070771	0.0070771	ITGA2B	0.563296	0.108255	40	1.01486	0.197508	35	1.1364e-05	1.1364e-05	ITGA2B	0.735458	0.0935604	40	0.9494	0.1929	35	2.32588e-05	2.32588e-05
ITGA3	2.55684	1.14111	25	0.323	0.3201	31	0.320946		ITGA3	1.62585	1.27564	16	-0.00191695	0.120088	81	0.987304		ITGA3	3.48875	0.0868305	40	-0.0209634	0.109699	35	0.849603		ITGA3	3.42495	0.120912	40	0.09929	0.13	35	0.450293
ITGA4	-1.98074	1.7523	12	0.3825	0.5788	24	0.515261		ITGA4	-1.14582	0.912919	16	0.283819	0.121596	76	0.0222698		ITGA4	-1.11948	0.217453	40	0.0448853	0.254379	34	0.861018		ITGA4	-1.92311	0.137525	39	-0.01633	0.2465	33	0.947577
ITGA5	-0.521101	1.68131	12	0.1786	0.5477	25	0.747167		ITGA5	1.15668	1.80964	16	0.398018	0.106429	77	0.000355094	0.000355094	ITGA5	2.8346	0.12096	40	0.958655	0.174154	35	3.795e-06	3.795e-06	ITGA5	2.89644	0.142857	40	0.8815	0.2297	35	0.000515458	0.000515458
ITGA6	-0.696864	1.28073	20	-0.05421	0.4111	31	0.895972		ITGA6	3.3998	1.32707	16	0.164258	0.0863298	81	0.0606799		ITGA6	4.80124	0.0983901	40	0.279254	0.154036	35	0.0786806		ITGA6	4.6812	0.107916	40	0.3392	0.1676	35	0.0509359
ITGA6-AS1	1.38426	1.37682	5	-0.5096	0.2246	3	0.151323		ITGA6-AS1	-0.516447	0.5684	9	0.534211	0.213252	9	0.0366515		ITGA6-AS1									ITGA6-AS1				-0.27
ITGA7	-0.0529815	1.53997	23	0.1243	0.3528	28	0.727266		ITGA7	3.7111	1.27525	16	0.215344	0.0876647	82	0.0161693	0.0161693	ITGA7	5.01366	0.195323	40	0.22135	0.141544	35	0.0174802	0.0174802	ITGA7	5.00258	0.0937773	40	0.3665	0.1312	35	0.00871782	0.00871782
ITGA8	-3.62911	0.741877	4	1.035	0.5665	19	0.0843098		ITGA8	0.15878	1.77881	16	0.316417	0.10478	71	0.00352814	0.00352814	ITGA8	1.60933	0.108337	40	0.320061	0.145769	35	0.0350345		ITGA8	1.43554	0.0852492	40	0.5068	0.1578	35	0.00287495	0.00287495
ITGA9	-1.26067	1.46714	20	0.4271	0.3312	27	0.208531		ITGA9	0.508704	1.08705	16	0.169423	0.0849417	80	0.049538		ITGA9	1.93488	0.0801582	40	-0.213436	0.156808	35	0.752796		ITGA9	1.63766	0.0979679	40	0.1126	0.1032	34	0.283147
ITGAD	-2.64101	0.311705	5	0.7157	0.515	21	0.179916		ITGAD	-3.26536	1.22303	11	0.319966	0.392817	28	0.42246		ITGAD	-1.54805	0.166536	39	0.72131	0.250933	31	0.00737047	0.00737047	ITGAD	-1.2613	0.165421	39	0.597	0.2571	32	0.026988
ITGAE	2.74314	1.14051	25	-0.1899	0.2154	31	0.385142		ITGAE	0.983317	1.80686	16	-0.0669029	0.076362	81	0.383583		ITGAE	3.55175	0.0645216	40	0.499059	0.100427	35	1.8824e-05	1.8824e-05	ITGAE	3.66972	0.0628713	40	0.4833	0.1105	35	0.000110098	0.000110098
ITGAL	-1.84303	1.26921	10	0.2888	0.4554	23	0.53253		ITGAL	-0.0814523	1.23718	16	0.374201	0.114025	77	0.0015598	0.0015598	ITGAL	0.986692	0.168587	40	0.646121	0.174697	35	0.000761225	0.000761225	ITGAL	0.701259	0.116122	40	0.7266	0.1743	35	0.000198784	0.000198784
ITGAM	-1.00979	1.21063	12	0.6638	0.5633	25	0.250257		ITGAM	2.33691	1.25761	16	0.313441	0.097391	81	0.00186274	0.00186274	ITGAM	2.77954	0.155942	40	0.481859	0.212105	35	0.0295442	0.0295442	ITGAM	2.32209	0.141181	40	0.441	0.1727	35	0.0153319	0.0153319
ITGAV	1.9716	1.11718	24	0.1186	0.2103	31	0.577056		ITGAV	5.2504	0.96263	16	0.19066	0.0791491	81	0.0183004	0.0183004	ITGAV	5.95966	0.0907763	40	0.0660451	0.102675	35	0.524397		ITGAV	5.85057	0.0880796	40	0.1843	0.1075	35	0.0954464
ITGB1	3.12537	1.23916	25	-0.1944	0.1181	31	0.11025		ITGB1	3.23948	1.63593	16	0.258145	0.0554905	74	1.43128e-05	1.43128e-05	ITGB1	4.9954	0.176717	40	0.528125	0.136956	35	0.000488077	0.000488077	ITGB1	5.23006	0.0868566	40	0.4345	0.1492	35	0.00630225	0.00630225
ITGB1BP1	3.78069	1.44014	25	-0.1333	0.138	31	0.341857		ITGB1BP1	3.2748	1.52976	16	-0.00814545	0.0722519	80	0.910525		ITGB1BP1	5.7666	0.0898361	40	0.116071	0.112335	35	0.308763		ITGB1BP1	5.86491	0.0916843	40	0.1679	0.1053	35	0.120144
ITGB1BP2	-0.14219	0.583487	3	0.9355	0.7886	17	0.252814		ITGB1BP2	-0.91969	1.15934	9	0.207967	0.121429	72	0.0911388		ITGB1BP2	-0.725333	0.226367	36	0.460054	0.337408	28	0.183988		ITGB1BP2	-0.855842	0.14596	36	0.1825	0.2984	29	0.545695
ITGB1P1				0	0	0	0		ITGB1P1	1.15802	1.89851	7	0.296588	0.245128	7	0.271806		ITGB1P1									ITGB1P1				2.53
ITGB2	-0.490898	1.44404	15	0.3131	0.4252	26	0.46845		ITGB2	3.36102	1.23672	16	0.260002	0.102539	82	0.0131467	0.0131467	ITGB2	3.8822	0.170342	40	0.31254	0.193402	35	0.115329		ITGB2	3.39244	0.193439	40	0.216	0.1749	35	0.225548
ITGB2-AS1	-1.18614	1.31077	11	1.555	0.5518	14	0.014535	0.014535	ITGB2-AS1	0.330775	1.65151	12	0.305434	0.175721	38	0.0904969		ITGB2-AS1	2.0081	0.123756	40	-0.0701082	0.195995	34	0.329318		ITGB2-AS1	2.0298	0.166032	40	-0.1956	0.2195	33	0.379538
ITGB3	-2.54115	1.30953	6	0.553	0.4569	21	0.240276		ITGB3	-0.708399	1.94497	15	0.303854	0.0999783	76	0.00326454	0.00326454	ITGB3	0.0180437	0.225452	40	0.293896	0.204546	34	0.160183		ITGB3	-0.0302003	0.116112	39	0.397	0.1999	34	0.0553844
ITGB3BP	0.924314	1.55636	24	0.1149	0.3058	29	0.710051		ITGB3BP	0.823647	1.05706	16	0.256596	0.0824644	80	0.00258975	0.00258975	ITGB3BP	2.92559	0.0840277	40	0.105772	0.120457	35	0.386064		ITGB3BP	2.73642	0.0982428	40	0.2873	0.1024	34	0.00833702	0.00833702
ITGB4	-1.36302	1.31991	16	0.3402	0.3413	27	0.328021		ITGB4	4.68896	0.708214	16	0.161627	0.0921695	81	0.0833319		ITGB4	6.23371	0.138034	40	0.822089	0.196819	35	0.000194512	0.000194512	ITGB4	5.7502	0.142817	40	1.001	0.194	35	1.05364e-05	1.05364e-05
ITGB5	-0.148295	1.74355	20	0.3033	0.4111	26	0.467479		ITGB5	3.30974	1.35123	16	0.22977	0.0674087	82	0.00101978	0.00101978	ITGB5	5.22606	0.124746	40	0.733475	0.14237	35	1.0912e-05	1.0912e-05	ITGB5	5.19842	0.0745222	40	0.8009	0.1584	35	1.44659e-05	1.44659e-05
ITGB6	-3.49401		1	-0.1329	0.6501	9	0.843091		ITGB6	-4.31256	1.34562	6	0.323033	0.148412	22	0.0410673		ITGB6	-3.15642	0.341808	31	0.751354	0.295364	21	0.0193299		ITGB6	-3.12089	0.201711	33	0.7068	0.4036	19	0.0969368
ITGB7	-1.41502	1.65393	4	0.476	0.5946	19	0.433799		ITGB7	-1.49311	1.54798	12	0.225322	0.121124	76	0.0667703		ITGB7	1.34321	0.151704	40	0.537545	0.190981	35	0.00806337	0.00806337	ITGB7	0.96834	0.142384	40	0.6574	0.2174	35	0.00473198	0.00473198
ITGB8	-0.313132	2.13921	23	0.5432	0.3499	31	0.13108		ITGB8	4.60434	0.457789	16	0.338709	0.0944831	80	0.000581924	0.000581924	ITGB8	5.29632	0.123821	40	0.731841	0.139717	35	8.432e-06	8.432e-06	ITGB8	5.0085	0.0869555	40	0.8737	0.1201	35	2.01328e-08	2.01328e-08
ITGBL1	-1.6678	1.11912	18	0.6418	0.3087	26	0.0480294		ITGBL1	-0.538399	1.53074	15	0.536577	0.116913	73	1.83664e-05	1.83664e-05	ITGBL1	-0.459471	0.285507	39	0.426316	0.304149	34	0.170356		ITGBL1	-0.973692	0.221095	40	0.4055	0.3661	34	0.275982
ITPR1	3.3589	1.16387	25	-0.000766796	0.303687	31	0.998002		ITPR1	1.52037	1.13334	16	-0.443064	0.108776	76	0.000113942	0.000113942	ITPR1	3.76507	0.203484	40	-0.233006	0.23174	35	0.321775		ITPR1	3.765	0.203536	40	0.1765	0.2645	35	0.509249
ITPR2	-1.3609	1.33361	24	0.731756	0.270856	30	0.0114053		ITPR2	3.40735	0.578647	16	0.242488	0.067351	77	0.000563999	0.000563999	ITPR2	3.96174	0.111055	40	0.711236	0.125482	35	2.325e-06	2.325e-06	ITPR2	3.66776	0.0966069	40	0.868	0.1358	35	2.69324e-07	2.69324e-07
ITPR3	-1.87384	1.12286	18	0.409724	0.500769	25	0.421299		ITPR3	0.86012	1.60712	16	0.408084	0.102318	75	0.000154755	0.000154755	ITPR3	3.04348	0.187395	40	0.497346	0.123448	35	0.000298185	0.000298185	ITPR3	3.41419	0.0862734	40	0.433	0.1202	35	0.000994789	0.000994789
ITPRID1	-1.98908	1.46395	13	0.491	0.821	10	0.564541		ITPRID1	1.63319	1.05927	16	-0.0827656	0.152478	29	0.59156		ITPRID1	-0.278809	0.142372	40	0.340625	0.208305	35	0.111232		ITPRID1	-0.439693	0.138989	40	0.5212	0.198	35	0.0126525	0.0126525
ITPRID2	1.75872	0.975685	25	0.1292	0.4755	10	0.792048		ITPRID2	4.70676	1.19664	16	0.419885	0.112872	34	0.000739238	0.000739238	ITPRID2	6.00453	0.0972424	40	0.795776	0.172102	35	5.2515e-05	5.2515e-05	ITPRID2	5.85254	0.0896068	40	0.8599	0.195	35	9.90284e-05	9.90284e-05
ITSN1	2.36044	1.21566	25	-0.3085	0.1611	30	0.0654116		ITSN1	2.97235	0.963421	16	0.0817909	0.0621673	77	0.192244		ITSN1	4.7641	0.079837	40	0.7294	0.109119	35	1.13e-07	1.13e-07	ITSN1	4.67619	0.0578081	40	0.8621	0.1309	35	1.51649e-07	1.51649e-07
JAG1	-0.636165	1.66463	17	-0.2	0.4497	26	0.660326		JAG1	1.59142	1.64784	16	0.390792	0.0841523	80	1.34212e-05	1.34212e-05	JAG1	3.3971	0.14357	40	0.236218	0.160393	35	0.0133086	0.0133086	JAG1	3.39809	0.120276	40	0.3473	0.1883	35	0.0738536
JAG2	1.95995	1.30811	25	-0.1068	0.2321	30	0.648885		JAG2	1.82238	1.5185	16	-0.0226361	0.0830734	82	0.785944		JAG2	4.07871	0.0907938	40	-0.215467	0.123207	35	0.0893507		JAG2	4.26061	0.112258	40	-0.2569	0.1144	35	0.0314024	0.0314024
JAM2	-0.179851	1.31988	17	0.4867	0.347	30	0.171389		JAM2	3.65334	1.03517	16	0.161149	0.0800028	82	0.0472975		JAM2	5.49408	0.0953449	40	0.492355	0.143828	35	0.00162995	0.00162995	JAM2	5.39675	0.0816193	40	0.5431	0.1373	35	0.000367714	0.000367714
JAM3	1.4478	1.17494	25	0.02944	0.3468	30	0.932946		JAM3	4.50478	1.26687	16	0.402321	0.0760172	76	1.15738e-06	1.15738e-06	JAM3	6.70701	0.107086	40	0.0399348	0.100306	35	0.693054		JAM3	6.77773	0.127269	40	0.02826	0.1354	35	0.835981
JUN	0.77647	1.64338	22	0.6217	0.3361	28	0.0753711		JUN	4.98384	1.44914	16	0.155666	0.0897859	77	0.0870187		JUN	6.6565	0.150119	40	0.584668	0.234621	35	0.0177409	0.0177409	JUN	6.17191	0.111173	40	0.5491	0.2274	35	0.0212592	0.0212592
JUNB	2.83815	1.51692	25	0.1856	0.35	30	0.599993		JUNB	5.35357	1.11469	16	0.0519291	0.0996339	77	0.603744		JUNB	6.86689	0.135774	40	-0.100981	0.182342	35	0.58334		JUNB	6.64336	0.12157	40	-0.07757	0.2164	35	0.722189
JUND	4.62867	1.07776	25	0.09208	0.2222	31	0.681556		JUND	6.62759	0.726936	16	0.20731	0.0784605	75	0.0100458	0.0100458	JUND	8.59275	0.116722	40	0.392512	0.135177	35	0.00643645	0.00643645	JUND	8.61961	0.0599833	40	0.5037	0.1425	35	0.00119793	0.00119793
KCNA1	-1.3807	1.44495	18	0.601398	0.421049	27	0.1651		KCNA1	1.57941	1.56673	16	0.0901768	0.168082	77	0.593177		KCNA1	3.90601	0.28793	40	-0.379326	0.330925	35	0.259689		KCNA1	3.95223	0.344755	40	0.1823	0.3721	35	0.627285
KCNA10	-2.06487	0.119218	2	0.467943	0.713138	16	0.521651		KCNA10	-2.36612		1	0.29772	0.142145	61	0.0404478		KCNA10	-1.71041	0.743021	9						KCNA10	-2.89147	0.48888	6	-1.22
KCNA2	2.69018	1.3106	25	0.493422	0.268181	31	0.0756991		KCNA2	3.2217	1.23156	16	0.0514879	0.135446	82	0.70484		KCNA2	4.06036	0.170995	40	-0.235247	0.185744	35	0.213936		KCNA2	3.9999	0.195917	40	-0.04044	0.2063	35	0.845772
KCNA3	2.36871	1.33044	25	0.148725	0.302779	27	0.627405		KCNA3	1.3949	1.00695	14	-0.141227	0.147903	75	0.342758		KCNA3	1.17255	0.210126	40	-0.36133	0.275255	33	0.37299		KCNA3	1.28278	0.169463	38	-0.6368	0.2499	31	0.0161892
KCNA4	0.241216	1.08823	22	0.571682	0.383798	29	0.147524		KCNA4	0.992262	1.16566	16	0.151451	0.132273	82	0.255584		KCNA4	4.17378	0.257414	40	0.149009	0.296809	35	0.618864		KCNA4	4.09811	0.268785	40	0.5409	0.3154	35	0.09545
KCNA5	-1.70572	0.906098	6	0.788214	0.59617	20	0.201822		KCNA5	1.11383	1.41714	16	0.793277	0.172828	77	1.72051e-05	1.72051e-05	KCNA5	3.22127	0.172413	40	-0.0821833	0.215138	35	0.704838		KCNA5	3.08353	0.173316	39	0.07068	0.2289	34	0.759458
KCNA6	1.83693	1.73227	25	0.360629	0.399163	26	0.374904		KCNA6	2.16939	0.652887	16	0.00750251	0.181374	33	0.967262		KCNA6	4.66413	0.233699	40	0.378201	0.177689	35	0.0406293		KCNA6	3.94257	0.129174	40	0.6872	0.1865	35	0.00079326	0.00079326
KCNA7	-2.75595	0.400141	3	0.561888	0.86137	19	0.522439		KCNA7	-2.38592	1.18663	13	0.315951	0.160037	40	0.0554672		KCNA7	1.66041	0.137483	40	1.13065	0.240371	35	4.1455e-05	4.1455e-05	KCNA7	1.64833	0.105707	40	1.263	0.2655	35	3.52919e-05	3.52919e-05
KCNAB1									KCNAB1	2.23415	0.813488	16	0.141998	0.073926	77	0.0585056		KCNAB1	6.13187	0.293321	40	-1.0171	0.307171	35	0.00220877	0.00220877	KCNAB1	6.3536	0.273546	40	-0.6809	0.3116	35	0.0358356	0.0358356
KCNAB2									KCNAB2	2.85394	1.57962	16	-0.290478	0.111983	82	0.0112579	0.0112579	KCNAB2	5.47597	0.224231	40	-0.40361	0.257591	35	0.126403		KCNAB2	5.69713	0.239679	40	-0.1756	0.2721	35	0.523098
KCNAB3									KCNAB3	0.61128	1.65063	16	0.072897	0.123159	77	0.555678		KCNAB3	2.03223	0.103154	40	0.254488	0.141829	35	0.0816581		KCNAB3	1.97535	0.0903494	40	0.276	0.1733	35	0.120489
KCND1	-0.913887	1.46575	19	0.429011	0.427247	26	0.324938		KCND1	0.334612	1.18425	16	0.307417	0.127842	77	0.0186223	0.0186223	KCND1	2.45111	0.108955	40	0.684508	0.138154	35	1.9663e-05	1.9663e-05	KCND1	2.23554	0.100933	40	0.6486	0.1444	35	7.77363e-05	7.77363e-05
KCND2	2.07833	1.22582	25	0.409396	0.279555	30	0.153827		KCND2	2.79523	1.2911	16	-0.0855657	0.118573	81	0.472626		KCND2	4.1748	0.187019	40	-0.291446	0.185232	35	0.124877		KCND2	3.99614	0.232792	40	0.09029	0.2271	35	0.69346
KCND3	4.77747	1.1117	25	0.309191	0.212576	30	0.156546		KCND3	3.98845	1.24208	16	-0.671932	0.138165	81	5.67667e-06	5.67667e-06	KCND3	5.37519	0.10608	40	0.334305	0.0930057	35	0.00101744	0.00101744	KCND3	5.26485	0.116696	40	0.5872	0.1088	35	5.27857e-06	5.27857e-06
KCNIP3	1.70761	1.67452	24	0.1609	0.3638	28	0.661816		KCNIP3	1.77147	1.02094	16	0.0583776	0.11939	52	0.626963		KCNIP3	4.31857	0.0741133	40	0.277295	0.123123	35	0.00208549	0.00208549	KCNIP3	4.10422	0.0828409	40	0.3644	0.1168	35	0.00368498	0.00368498
KCNIP4	1.43631	1.64912	25	0.064	0.3321	30	0.848526		KCNIP4	1.34491	1.30434	16	-0.538582	0.224901	47	0.0207619		KCNIP4	4.26803	0.171526	40	-0.257612	0.180751	35	0.1632		KCNIP4	4.14411	0.213157	40	0.1578	0.2301	35	0.497466
KCNJ1	-1.62793	1.45338	13	0.528196	0.640373	20	0.419705		KCNJ1	-2.78896	0.65356	9	0.0072508	0.107182	67	0.946269		KCNJ1	0.353924	0.261956	38	-0.480495	0.348643	28	0.179459		KCNJ1	1.42323	0.213217	36	-0.6648	0.3289	27	0.0532691
KCNJ10	0.220215	1.31979	22	0.522908	0.37534	28	0.174937		KCNJ10	5.75349	1.40143	16	0.387825	0.0901054	81	4.71075e-05	4.71075e-05	KCNJ10	7.37083	0.139116	40	0.247072	0.131028	35	0.0679134		KCNJ10	7.41592	0.0965477	40	0.2334	0.14	35	0.10494
KCNJ11	0.632642	1.52077	24	0.114156	0.577974	28	0.844907		KCNJ11	0.947007	1.5787	16	0.171842	0.193319	47	0.378681		KCNJ11	3.9112	0.16459	40	0.4701	0.170528	35	0.00931991	0.00931991	KCNJ11	3.94948	0.14862	40	0.5011	0.1529	35	0.00241801	0.00241801
KCNJ12	1.38213	1.86079	25	-0.0877433	0.234182	21	0.711842		KCNJ12	0.267252	1.63594	16	-0.0103619	0.156007	39	0.947392		KCNJ12	2.68402	0.132613	40	-0.424234	0.165389	34	0.0150499		KCNJ12	2.75844	0.143866	40	-0.2869	0.1707	35	0.101937
KCNJ13	-1.25545	1.60932	12	0.246903	0.584628	25	0.676548		KCNJ13	-0.80886	1.11593	16	0.255075	0.136633	71	0.066109		KCNJ13	1.37468	0.168625	40	0.560265	0.293831	35	0.0650335		KCNJ13	0.975101	0.125581	39	0.7331	0.1833	34	0.000337821	0.000337821
KCNJ14	0.0656545	0.914083	21	0.0752025	0.475207	27	0.875481		KCNJ14	-0.827546	1.4148	14	0.19391	0.09668	78	0.0484022		KCNJ14	3.49892	0.10804	40	0.574645	0.197044	35	0.00623154	0.00623154	KCNJ14	3.63209	0.0972409	40	0.5764	0.2188	35	0.0125856	0.0125856
KCNJ15	-3.76901	1.21956	5	0.557857	0.605852	21	0.368138		KCNJ15	-3.02656	1.82064	9	0.183123	0.117568	67	0.124111		KCNJ15	1.09498	0.1581	40	0.993755	0.250647	35	0.000358198	0.000358198	KCNJ15	1.00106	0.106509	40	1.245	0.2551	35	2.46749e-05	2.46749e-05
KCNJ16	1.31402	1.49125	21	-0.4512	0.512931	30	0.38628		KCNJ16	3.3461	1.00619	16	0.015676	0.117117	82	0.893854		KCNJ16	3.09196	0.165406	40	0.302409	0.239956	35	0.216147		KCNJ16	2.36571	0.142763	40	0.6274	0.279	35	0.0311377	0.0311377
KCNJ18									KCNJ18									KCNJ18	-2.33165	0.912228	8	2.31837	0.383183	2	0.104279		KCNJ18	-2.50484	0.262362	12	1.987	0.0725	1	0.023224
KCNJ2	-0.759111	1.8963	20	0.498092	0.575876	27	0.394989		KCNJ2	3.39504	0.815169	16	0.742678	0.113446	82	4.986e-09	4.986e-09	KCNJ2	4.40562	0.106695	40	0.469665	0.121342	35	0.000468526	0.000468526	KCNJ2	4.40631	0.0977925	40	0.5398	0.1288	35	0.000194759	0.000194759
KCNJ3	1.67134	2.17518	25	-0.0276602	0.43695	31	0.949945		KCNJ3	2.07647	1.25901	16	0.395626	0.122538	76	0.00184655	0.00184655	KCNJ3	4.12529	0.121465	40	0.585575	0.203358	35	0.0068438	0.0068438	KCNJ3	3.80516	0.126355	40	0.5912	0.235	35	0.0167673	0.0167673
KCNJ4	-1.72352		1	0.315272	0.59043	17	0.600703		KCNJ4	-0.33499	1.36083	12	-0.0255521	0.132485	72	0.847613		KCNJ4	6.18722	0.29247	40	-0.60329	0.325028	35	0.0721236		KCNJ4	6.46528	0.353107	38	-0.7356	0.321	32	0.0288943
KCNJ5	-2.35842	1.74719	14	0.659412	0.478345	25	0.180756		KCNJ5	0.525471	1.44871	16	0.26844	0.106068	77	0.0134467	0.0134467	KCNJ5	2.16631	0.10175	40	0.681295	0.161846	35	0.000176915	0.000176915	KCNJ5	2.10662	0.0993949	40	0.637	0.1958	35	0.00258371	0.00258371
KCNJ6	5.41799	0.897882	25	0.142296	0.36225	31	0.697235		KCNJ6	2.71875	1.7945	16	-1.87412	0.231778	82	5e-12	5e-12	KCNJ6	2.25641	0.185964	40	1.32272	0.288535	35	5.9031e-05	5.9031e-05	KCNJ6	2.24829	0.168788	40	1.459	0.3167	35	5.50371e-05	5.50371e-05
KCNJ8	-0.55479	1.50265	13	0.56714	0.622262	25	0.37114		KCNJ8	1.2337	1.77682	16	0.227353	0.111977	79	0.0457292		KCNJ8	3.48708	0.131393	40	0.535592	0.145925	35	2.1479e-05	2.1479e-05	KCNJ8	3.2558	0.109401	40	0.6402	0.1814	35	0.00121732	0.00121732
KCNJ9	3.35961	1.42216	25	-0.567945	0.322886	29	0.0895086		KCNJ9	4.49161	1.67305	16	0.138012	0.114367	82	0.231041		KCNJ9	6.82824	0.102035	40	0.374022	0.15714	35	0.0230536	0.0230536	KCNJ9	7.26276	0.085337	40	0.09669	0.1672	35	0.567007
KCNMA1	1.08444	1.2212	25	0.446908	0.213339	31	0.0447331		KCNMA1	1.5375	0.974811	16	0.0171509	0.0622754	81	0.783716		KCNMA1	3.26753	0.11543	40	0.0606293	0.106053	35	0.571336		KCNMA1	3.11643	0.110096	40	0.3385	0.1214	35	0.00863037	0.00863037
KCNQ1	-1.41046	1.08173	13	-0.480415	0.512911	23	0.359111		KCNQ1	-0.394365	1.14377	16	0.22108	0.108727	80	0.0453749		KCNQ1	1.6629	0.146109	40	0.168924	0.159045	34	0.295905		KCNQ1	1.30911	0.138893	39	0.2118	0.2057	34	0.310633
KCNQ2	2.83395	1.22921	25	0.00988965	0.229473	30	0.965919		KCNQ2	2.63791	1.76032	16	-0.204554	0.103823	79	0.0523619		KCNQ2	6.14472	0.267899	40	-0.254942	0.286562	35	0.379893		KCNQ2	6.35407	0.264706	40	-0.1704	0.3364	35	0.615832
KCNQ3	3.18598	1.1522	25	0.134435	0.263382	31	0.613494		KCNQ3	3.14923	1.28945	16	-0.315229	0.1111	81	0.00576184	0.00576184	KCNQ3	4.55774	0.236899	40	-0.523075	0.259518	35	0.0518045		KCNQ3	4.63327	0.270508	40	-0.3476	0.287	35	0.234219
KCNQ4	-1.0146	1.37525	15	0.18469	0.473894	24	0.700322		KCNQ4	0.222444	1.53216	16	0.168157	0.112309	76	0.13852		KCNQ4	2.95451	0.11402	40	-0.160426	0.195866	35	0.418473		KCNQ4	2.66684	0.18466	40	-0.1356	0.1907	35	0.481915
KCNQ5	-2.45939	1.23287	9	0.706133	0.700614	22	0.324986		KCNQ5	0.249884	2.37422	14	0.26227	0.223042	42	0.246426		KCNQ5	3.85456	0.33238	39	-0.627542	0.355374	35	0.086398		KCNQ5	3.83533	0.370394	40	-0.3433	0.3818	34	0.375104
KDELR1	4.66108	1.46146	25	-0.3518	0.2134	30	0.110079		KDELR1	4.33186	1.19332	16	0.0174973	0.0791894	81	0.82569		KDELR1	6.84728	0.0505839	40	0.284933	0.0482182	35	1.13e-06	1.13e-06	KDELR1	6.83452	0.0503267	40	0.3581	0.06124	35	1.50768e-06	1.50768e-06
KDELR2	3.56932	1.14154	25	-0.1593	0.1181	31	0.187494		KDELR2	3.92789	1.21947	16	0.149113	0.0523024	82	0.0055272	0.0055272	KDELR2	5.75605	0.0544715	40	0.270356	0.0751444	35	0.00100805	0.00100805	KDELR2	5.66761	0.0568573	40	0.3762	0.06721	35	2.87254e-06	2.87254e-06
KDM3A	1.04392	1.71636	23	0.614484	0.349769	22	0.0935198		KDM3A	2.77071	1.06946	16	0.245793	0.0820655	69	0.0038249	0.0038249	KDM3A	4.01815	0.185253	40	0.581962	0.0802438	35	2.1e-08	2.1e-08	KDM3A	3.95582	0.0696417	40	0.6137	0.08966	35	7.02466e-08	7.02466e-08
KDM4A	0.651566	1.16497	25	0.695144	0.193309	22	0.00169948	0.00169948	KDM4A	1.72614	1.48531	16	0.305022	0.0803619	70	0.000313011	0.000313011	KDM4A	4.88647	0.0599276	40	0.274921	0.0596724	35	5.5164e-05	5.5164e-05	KDM4A	4.76338	0.0803214	40	0.2941	0.06978	35	0.000174087	0.000174087
KDM4D	-0.181213	1.78657	11	0.987119	0.568327	14	0.106026	0.106026	KDM4D	-0.535106	0.957048	11	0.234775	0.137695	61	0.0933616		KDM4D	1.04371	0.204161	40	-0.738233	0.222784	31	0.00241178	0.00241178	KDM4D	0.777595	0.156682	39	-0.3651	0.2507	32	0.155261
KISS1	-0.335214	0.384394	3	1.127	0.4557	15	0.0267853	0.0267853	KISS1	-0.94577	0.997122	7	0.242997	0.132066	65	0.0704102		KISS1	0.689305	0.200027	30	-0.393297	0.332182	24	0.248513		KISS1	1.06511	0.171927	32	0.05433	0.3265	17	0.870221
KISS1R	-0.0662529	1.07679	18	-0.4594	0.4809	27	0.348237		KISS1R	0.032903	1.19227	16	0.141898	0.160599	44	0.381849		KISS1R	0.632297	0.177587	36	0.0124289	0.260499	30	0.962279		KISS1R	0.839324	0.175795	36	-0.1786	0.3137	28	0.573643
KITLG	0.232502	1.28475	21	0.006348	0.2646	28	0.981036		KITLG	1.16921	1.07256	16	0.137419	0.114795	77	0.234998		KITLG	3.00282	0.110447	40	-0.0250868	0.177991	35	0.888761		KITLG	2.32445	0.144388	40	-0.1162	0.1813	35	0.525893
KLK1	-2.03108		1	0.218097	0.649913	17	0.741549		KLK1	-2.67928	1.21595	5	0.180811	0.101726	66	0.0801736		KLK1	-1.71418	0.305393	23	0.499726	0.465414	14	0.302464		KLK1	-2.16938	0.181372	27	0.5308	0.2434	13	0.0517592
KLK10	0.157492	1.28417	10	-0.4999	0.3912	25	0.213477		KLK10	-0.849195	1.65443	12	0.0684111	0.147222	72	0.643583		KLK10	0.749185	0.280127	40	0.374714	0.236654	35	0.12259		KLK10	0.450103	0.0914306	40	0.6074	0.2849	35	0.0403137	0.0403137
KLK11	-2.00058		1	0.09448	0.6869	16	0.892423		KLK11	-3.23945	0.719825	5	0.149421	0.15803	66	0.347892		KLK11	1.56312	0.174693	40	1.16973	0.297796	35	0.000397929	0.000397929	KLK11	1.47387	0.137033	40	1.34	0.2965	35	7.16063e-05	7.16063e-05
KLK12	-1.97252	0.228524	3	0.8424	0.6124	18	0.186842		KLK12	-2.29641	1.66107	4	0.255481	0.15246	63	0.098829		KLK12	-1.5196	1.1223	6						KLK12	-1.30248	0.829764	4	4.204
KLK13	0.930385	2.5438	4	0.2005	0.7389	19	0.789193		KLK13	-3.11685	0.767437	5	0.196828	0.0945844	63	0.041573		KLK13	-2.17931	0.699015	13	0.455253		1			KLK13	-2.71155	0.37569	9	3.253		1
KLK14	-0.39417	1.0547	7	0.546121	0.52256	20	0.309097		KLK14	-0.382118	1.36845	10	0.343364	0.14847	71	0.0236853		KLK14	1.53852	0.168009	40	1.09712	0.275388	35	0.000339127	0.000339127	KLK14	1.42993	0.141402	40	1.138	0.2387	34	3.88957e-05	3.88957e-05
KLK15									KLK15	-2.87372	0.880488	3	0.062923	0.143127	62	0.661759		KLK15	-0.720099	2.33537	3						KLK15	-2.49087	0.359638	7	0.696	0.113	1	0.102465
KLK2	1.55241		1	0.0591689	0.559691	17	0.917121		KLK2	-4.98558	1.52917	4	0.14095	0.110469	66	0.206526		KLK2	-0.797978	0.14562	40	0.748998	0.209906	35	0.0010942	0.0010942	KLK2	-0.875641	0.146042	39	1.097	0.2522	35	0.000123958	0.000123958
KLK3	-0.041053	2.37497	2	0.437249	0.407177	17	0.298816		KLK3	-4.49564	0.0173401	2	0.236708	0.108985	62	0.0337576		KLK3	-2.93889	0.360393	13	-0.0930822	4.5866	2	0.98708		KLK3	-3.88677	0.231424	13	0.5654	1.106	4	0.636
KLK4	-0.737552	1.3478	10	0.434644	0.511614	21	0.405627		KLK4	-1.60957	1.30734	8	0.409013	0.118578	38	0.00141901	0.00141901	KLK4	1.19996	0.148823	40	0.118448	0.218912	35	0.591976		KLK4	1.18046	0.115492	40	-0.1612	0.1953	34	0.415311
KLK5	-0.709354	0.878272	6	0.933555	0.564533	21	0.113804		KLK5	-0.924443	1.10644	8	0.351311	0.10053	66	0.000860235	0.000860235	KLK5	-0.602449	0.245746	35	0.0716401	0.402155	20	0.860497		KLK5	-0.802455	0.248336	33	0.6031	0.429	17	0.177813
KLK6	1.48048	1.17641	16	0.0805063	0.462588	27	0.863186		KLK6	5.58105	1.78739	16	0.303324	0.107291	77	0.00600025	0.00600025	KLK6	7.11674	0.255657	40	-0.0610653	0.197602	35	0.759193		KLK6	7.35437	0.191537	40	-0.1388	0.242	35	0.570195
KLK7	-1.52712	0.516088	3	1.39606	0.72619	16	0.07375		KLK7	-0.328226	1.69535	12	0.153765	0.158857	72	0.33636		KLK7	0.0194111	0.241743	39	0.377258	0.348846	33	0.287574		KLK7	0.601237	0.287901	40	1.117	0.3974	35	0.00816836	0.00816836
KLK8				0.445231	0.645048	16	0.500592		KLK8	-3.46429	0.985207	3	0.361727	0.139252	64	0.011672	0.011672	KLK8	-1.66517	0.474003	21	0.241671	1.05171	7	0.825895		KLK8	-1.79997	0.175191	23	0.9755	0.5352	10	0.0983383
KLK9	-1.44559	0.342101	2	3.753	0	1	0		KLK9				0.274446	0.113446	24	0.023869		KLK9	-1.02188	0.497282	12	-2.49623	0.598487	2	0.149811		KLK9	-1.87143	0.301383	12	0.7467	0.8536	3	0.473961
KLKB1	0.00903291	1.34977	14	0.608691	0.387609	26	0.1289		KLKB1	0.765731	1.32666	16	0.374233	0.122878	78	0.00317887		KLKB1	2.20216	0.140982	40	0.511584	0.210385	35	0.0204495	0.0204495	KLKB1	2.1576	0.134256	39	0.6579	0.2211	34	0.00552568	0.00552568
KLKP1									KLKP1	-2.01132	1.25003	5	-0.398476	0.389025	5	0.363597		KLKP1									KLKP1				0.36
KNG1	-2.85913	0.253511	3	0.5345	0.6967	19	0.452916		KNG1	-4.24	0.604013	8	0.45858	0.116769	68	0.000205601	0.000205601	KNG1	-1.79822	0.179664	38	0.762266	0.347537	32	0.0359104		KNG1	-1.80732	0.150452	38	1.078	0.3374	33	0.00320267	0.00320267
KREMEN1	-1.21489	1.3516	22	0.286564	0.30425	28	0.354611		KREMEN1	2.08342	1.02488	16	0.170949	0.107886	52	0.119253		KREMEN1	5.45941	0.132449	40	0.150025	0.15447	35	0.338282		KREMEN1	5.50941	0.129841	40	0.3994	0.1437	35	0.00890872	0.00890872
KREMEN2	-1.41538	0.296315	3	0.686174	0.530889	18	0.213477		KREMEN2	-0.036795	1.41336	16	0.242425	0.143099	70	0.0947553		KREMEN2	1.84424	0.146098	40	-0.464174	0.232016	33	0.0539784		KREMEN2	1.86479	0.117113	38	-0.05993	0.1349	32	0.660057
L1CAM	4.25601	1.63971	25	-0.02229	0.2258	30	0.922044		L1CAM	3.69766	1.41254	15	-0.6377	0.141468	76	2.37268e-05	2.37268e-05	L1CAM	5.07645	0.295683	40	-0.605189	0.347982	35	0.0910592		L1CAM	5.09677	0.333099	40	-0.6215	0.3483	34	0.0835643
L3MBTL1	1.17078	1.24029	22	1.087	0.3261	22	0.00315573	0.00315573	L3MBTL1	0.808069	1.09603	16	0.135305	0.0692863	71	0.0548378		L3MBTL1	2.82259	0.115254	40	0.388613	0.109042	35	0.00110748	0.00110748	L3MBTL1	2.66704	0.0911096	40	0.3561	0.1348	35	0.0123608	0.0123608
LEF1	-1.19101	1.42295	12	-0.1057	0.5092	23	0.837498		LEF1	0.791047	1.78783	16	0.436709	0.0966461	76	2.27863e-05	2.27863e-05	LEF1	2.82188	0.212982	40	0.344879	0.195608	35	0.0868712		LEF1	3.01317	0.147838	40	0.4397	0.2107	35	0.0444535
LEFTY1	0.776027	1.68576	15	0.4644	0.5918	25	0.440272		LEFTY1	-1.35145	0.975091	7	0.438405	0.100434	67	4.5757e-05	4.5757e-05	LEFTY1	1.80405	0.123803	40	0.00262301	0.18857	34	0.988976		LEFTY1	1.48192	0.143723	40	0.4163	0.2103	34	0.0561519
LEFTY2	-1.86049	0.71046	5	-0.7685	0.6307	11	0.251		LEFTY2	-1.70704	1.05592	9	-0.0425401	0.249824	12	0.867881		LEFTY2	-0.158224	0.163134	40	0.549752	0.229171	34	0.0222549		LEFTY2	-0.389907	0.165291	40	0.9698	0.2645	32	0.000914717	0.000914717
LEP	-2.67287	0.380072	3	1.666	0.844	17	0.0659514		LEP	-3.31874	1.3495	8	0.311037	0.182418	66	0.0929542		LEP	0.159705	0.159678	40	0.699619	0.256082	35	0.00991022	0.00991022	LEP	-0.0654115	0.118469	40	0.8002	0.2571	35	0.00374654	0.00374654
LGALS3	1.1301	1.49097	13	0.2611	0.3964	26	0.516163		LGALS3	3.72316	1.55738	16	0.287307	0.112729	81	0.0127266	0.0127266	LGALS3	5.5097	0.154835	40	0.561351	0.148655	35	0.000612001	0.000612001	LGALS3	5.64273	0.110071	40	0.7202	0.188	35	0.000525521	0.000525521
LGR4	0.602283	1.38263	25	0.3305	0.2718	30	0.233662		LGR4	3.10053	0.810011	16	0.288823	0.0787741	81	0.000441081	0.000441081	LGR4	4.20533	0.0831971	40	0.447274	0.133336	35	0.00196487	0.00196487	LGR4	3.83351	0.0974912	40	0.7274	0.1553	35	4.39638e-05	4.39638e-05
LGR5	-0.644193	1.2955	18	0.6167	0.3846	25	0.121907		LGR5	2.63965	1.11242	16	0.328062	0.108074	77	0.00328712	0.00328712	LGR5	2.55868	0.197631	39	0.0831669	0.234972	35	0.725571		LGR5	2.57395	0.153674	39	-0.2838	0.2736	34	0.307041
LGR6	-0.782459	1.28532	15	-0.8163	0.5946	26	0.181948		LGR6	1.72019	1.4138	16	0.303754	0.178064	52	0.0941167		LGR6	1.3094	0.297212	39	-0.205574	0.391218	34	0.602771		LGR6	0.809507	0.242237	40	-0.7341	0.3837	35	0.0641469
LHB	-0.0641754	0.663153	4	-0.8011	0.5928	11	0.20635		LHB	-0.226851	0.906373	9	0.0752976	0.307498	17	0.809668		LHB	-0.180938	0.267188	28	1.1038	0.445508	17	0.0247642		LHB	-0.383533	0.245822	24	1.499	0.3872	16	0.00151014
LHCGR	-3.14927	1.25147	9	-0.2705	0.6591	21	0.685879		LHCGR	-2.24325	1.22694	13	0.288714	0.153275	74	0.0635977		LHCGR	-0.810428	0.162558	40	1.37548	0.289195	35	3.5484e-05	3.5484e-05	LHCGR	-0.399166	0.150117	39	1.129	0.3141	34	0.00105014	0.00105014
LIMK1	4.32376	1.0396	25	-0.0760691	0.257006	31	0.769284		LIMK1	3.83319	1.51452	16	-0.173884	0.0936431	80	0.0670563		LIMK1	5.23105	0.108451	40	0.12259	0.0929719	35	0.196124		LIMK1	5.27784	0.104051	40	0.2968	0.1358	35	0.0358892	0.0358892
LIMK2	2.31238	1.63767	25	0.0493527	0.236088	31	0.835827		LIMK2	3.72755	1.36678	16	-0.090728	0.0665792	80	0.176847		LIMK2	5.27889	0.0862682	40	0.523147	0.128711	35	0.000269024	0.000269024	LIMK2	5.03543	0.0802934	40	0.5455	0.1226	35	8.81159e-05	8.81159e-05
LIMS1	-0.0209608	1.21301	24	0.3246	0.3208	30	0.319882		LIMS1	2.19003	1.32383	16	0.392578	0.127289	37	0.00390757	0.00390757	LIMS1	3.60248	0.11173	40	0.523415	0.110504	35	3.7615e-05	3.7615e-05	LIMS1	3.64248	0.0632454	40	0.6749	0.1126	35	8.8198e-07	8.8198e-07
LIMS2	0.153512	1.65653	22	0.3465	0.4764	28	0.473259		LIMS2	1.66429	1.69185	16	0.143668	0.0951175	76	0.135137		LIMS2	4.50989	0.114489	40	0.0496975	0.166112	35	0.766627		LIMS2	4.53465	0.123674	40	0.2022	0.1762	35	0.259091
LMX1A	0.694339	1.66674	21	1.117	0.6181	29	0.0815267		LMX1A	-1.04134	0.992937	11	0.359859	0.383334	28	0.356176		LMX1A	-2.13442	0.512692	18	0.799235	0.661919	2	0.440345		LMX1A	-3.07248	0.364222	13	-0.4275	0.9225	1	0.723737
LPAR1	0.792711	1.3442	24	0.207	0.3325	30	0.538497		LPAR1	5.86953	1.51795	16	0.535579	0.103467	82	1.61273e-06	1.61273e-06	LPAR1	7.9272	0.187587	40	0.685915	0.219332	35	0.0036046	0.0036046	LPAR1	8.55385	0.134742	40	0.543	0.2408	35	0.0309249	0.0309249
LPAR2	0.708152	1.56935	16	0.2806	0.3699	27	0.454883		LPAR2	0.238189	1.70689	15	0.212968	0.115536	80	0.0690337		LPAR2	1.46726	0.117402	40	0.508834	0.19941	34	0.0155379		LPAR2	1.38649	0.116804	39	0.7209	0.2005	34	0.00104477	0.00104477
LPAR3	-1.87308	1.77356	6	0.5528	0.554	20	0.330876		LPAR3	-0.881786	0.860232	15	0.247219	0.0986491	74	0.0144375		LPAR3	2.46439	0.180373	40	0.375833	0.228486	35	0.109208		LPAR3	1.91742	0.116495	40	0.8071	0.2438	35	0.00220904	0.00220904
LPAR4	-2.66732	1.1217	6	1.459	0.7363	20	0.0622246		LPAR4	-0.803707	1.26678	14	0.277664	0.134639	72	0.042842		LPAR4	1.7779	0.158591	39	0.79727	0.256292	35	0.00376464	0.00376464	LPAR4	0.977745	0.125971	40	1.291	0.2405	35	5.67847e-06	5.67847e-06
LPAR5	-0.12153	0.772265	14	0.622	0.4154	26	0.146865		LPAR5	2.56452	1.1381	16	0.301607	0.165688	51	0.0746966		LPAR5	3.15576	0.151156	40	0.440935	0.204553	34	0.0385032		LPAR5	2.6965	0.218036	40	0.5895	0.2456	33	0.0223811
LPAR6	-1.1662	1.49095	16	0.1941	0.6099	20	0.753843		LPAR6	2.47038	1.25367	16	0.157754	0.0885908	76	0.0790108		LPAR6	3.43936	0.126183	40	0.216008	0.138853	35	0.129045		LPAR6	3.08549	0.0935687	40	0.3249	0.1719	35	0.0673105
LRFN1	1.99391	1.71941	25	-0.3425	0.3546	28	0.342654		LRFN1	1.5203	1.27113	16	-0.00350876	0.115066	48	0.975803		LRFN1	3.57556	0.118404	40	0.17601	0.133925	35	0.197559		LRFN1	3.56085	0.135185	40	0.3153	0.1333	35	0.0238278	0.0238278
LRFN2	-2.99157	1.69141	25	0.6342	0.4023	28	0.126573		LRFN2	0.998174	1.03715	15	-0.309373	0.163139	51	0.0636965		LRFN2	1.06174	0.207317	38	-0.546139	0.248267	32	0.0354029		LRFN2	0.943051	0.22906	39	-0.1186	0.2957	32	0.691055
LRFN3	1.70216	1.66149	25	-0.4438	0.3444	28	0.208453		LRFN3	1.54562	1.04754	16	-0.0625097	0.101031	74	0.538026		LRFN3	3.81956	0.0891835	40	0.0211667	0.110442	35	0.849174		LRFN3	3.82673	0.112171	40	0.05063	0.1232	35	0.68359
LRFN4	1.95178	1.45174	25	0.07957	0.3272	26	0.809858		LRFN4	2.1785	1.06745	16	-0.0909742	0.097978	70	0.356376		LRFN4	4.79853	0.0886554	40	0.0932238	0.140998	35	0.512992		LRFN4	4.65394	0.146002	40	0.2053	0.1592	35	0.205779
LRFN5	0.961317	1.40987	25	0.2063	0.3537	30	0.564238		LRFN5	1.51968	1.34309	16	-0.505702	0.188794	47	0.0102195	0.0102195	LRFN5	2.73434	0.141055	40	0.231272	0.148883	35	0.129592		LRFN5	2.71371	0.126811	40	0.2505	0.1517	34	0.108292
LRG1	-1.646	0.845277	4	0.3912	0.328	19	0.248493		LRG1	-0.9582	1.58662	14	0.131398	0.218926	45	0.551456		LRG1	1.1406	0.139774	40	1.62121	0.249886	35	2.02e-07	2.02e-07	LRG1	1.47481	0.126031	40	1.352	0.2383	35	2.29425e-06	2.29425e-06
LRP1	2.28175	1.02021	25	0.005867	0.3175	31	0.98538		LRP1	5.45822	0.474655	16	0.0825724	0.0726262	81	0.258953		LRP1	6.89398	0.0966585	40	0.23448	0.144901	35	0.0115831	0.0115831	LRP1	6.68897	0.126129	40	0.3489	0.1496	35	0.0259951	0.0259951
LRP1B	0.495383	1.20167	25	0.06777	0.3341	31	0.840649		LRP1B	3.36697	0.656108	16	-0.133949	0.0721144	77	0.0671204		LRP1B	3.70671	0.102369	40	0.285962	0.10082	35	0.00763516	0.00763516	LRP1B	3.53578	0.115478	40	0.4979	0.1162	35	0.000141411	0.000141411
LRP2	-1.36574	1.39094	17	0.1729	0.456	28	0.707568		LRP2	4.1824	1.12518	16	0.658047	0.119054	75	4.64003e-07	4.64003e-07	LRP2	3.42947	0.214244	40	0.588271	0.26836	35	0.0353177		LRP2	3.29599	0.201198	40	0.5313	0.2391	35	0.0330454	0.0330454
LRP4	-0.526852	1.62479	17	0.553819	0.46652	29	0.245152		LRP4	4.42386	0.958542	16	0.539005	0.112478	76	8.14521e-06	8.14521e-06	LRP4	6.73224	0.111331	40	0.961077	0.131326	35	1.8e-08	1.8e-08	LRP4	6.66404	0.11135	40	1.129	0.1708	35	1.4056e-07	1.4056e-07
LRP5	-1.33655	1.65756	12	-0.10872	0.516177	24	0.835035		LRP5	1.80431	0.988812	16	0.387858	0.108433	81	0.000593658	0.000593658	LRP5	4.01401	0.11087	40	0.695112	0.170474	35	0.000259174	0.000259174	LRP5	3.75203	0.0809986	40	0.7504	0.1632	35	5.66862e-05	5.66862e-05
LRP6	0.483192	1.35206	24	0.859015	0.339428	29	0.0172822		LRP6	3.11265	0.846219	16	0.368103	0.106912	81	0.000917887	0.000917887	LRP6	4.33669	0.0860375	40	0.386531	0.103004	35	0.000653979	0.000653979	LRP6	4.24825	0.0790256	40	0.4216	0.09502	34	9.58339e-05	9.58339e-05
LRP8	2.06209	1.23664	25	0.5307	0.2703	31	0.0589805		LRP8	1.06386	1.15987	16	-0.238011	0.0822692	80	0.00492779	0.00492779	LRP8	2.39082	0.134593	40	-0.0834195	0.103941	35	0.427792		LRP8	2.54423	0.083416	40	-0.0076	0.1053	35	0.942894
LRRC32	-0.152308	1.08543	12	0.206162	0.650925	27	0.753984		LRRC32	2.30458	1.97994	16	0.462058	0.151265	82	0.00304975	0.00304975	LRRC32	4.5273	0.149836	40	0.82521	0.217387	35	0.000578615	0.000578615	LRRC32	4.76998	0.161308	40	0.7134	0.2406	35	0.00549403	0.00549403
LRRIQ4	-1.80322	0.898156	2	3.502	0	1	0		LRRIQ4	-2.02659	0.965088	9	0.558076	0.450473	8	0.255322		LRRIQ4	-0.97214	0.199243	37	0.971266	0.27372	30	0.00134197	0.00134197	LRRIQ4	-1.21055	0.2257	32	0.8323	0.4249	23	0.0629256
LRRK2	1.03869	1.76036	25	-0.0173845	0.329365	31	0.958256		LRRK2	1.65858	0.959816	16	0.0997409	0.104154	52	0.342768		LRRK2	2.49393	0.108742	40	0.000989733	0.10744	35	0.460698		LRRK2	2.31443	0.120155	40	0.1943	0.1167	35	0.105188
LTA	-1.79458	0.418838	2	1.305	0.7314	16	0.0946083		LTA	-1.1445		1	0.16823	0.143097	59	0.244543		LTA	-0.739338	0.238627	36	1.7692	0.339452	31	1.2805e-05	1.2805e-05	LTA	-0.933374	0.186234	35	1.503	0.3257	29	7.97915e-05	7.97915e-05
LTA4H	2.77052	1.83159	25	-0.0392927	0.112131	20	0.729881		LTA4H	2.37241	1.3828	16	0.178107	0.119083	21	0.150357		LTA4H	4.15974	0.111047	40	0.191463	0.0480405	35	0.000337538	0.000337538	LTA4H	4.08737	0.0738928	40	0.2634	0.04529	35	1.66248e-06	1.66248e-06
LTB	0.0989307	1.1519	6	0.4726	0.5723	21	0.418646		LTB	-1.43022	1.9769	6	0.243784	0.099326	70	0.0166395		LTB	0.924985	0.145604	40	0.167927	0.176441	33	0.348365		LTB	0.921889	0.0873332	39	0.2546	0.2001	29	0.213694
LTB4R	-2.52572	1.34791	16	0.9188	0.4901	26	0.0725923		LTB4R	-0.218815	1.63609	14	0.226855	0.107933	75	0.0389739		LTB4R	1.6402	0.0870088	40	0.375765	0.153314	35	0.0195433	0.0195433	LTB4R	1.7742	0.0817215	40	0.3894	0.1452	35	0.0112379	0.0112379
LTB4R2	-0.57856	0.817241	9	1.014	0.8208	13	0.240318		LTB4R2	-1.10242	1.13186	14	0.12861	0.149076	77	0.391011		LTB4R2	-0.204468	0.135065	39	-0.321009	0.251759	30	0.212412		LTB4R2	-0.306975	0.157315	37	-0.4152	0.2751	27	0.143366
LTBP1	-1.26259	1.61408	13	0.414498	0.386242	29	0.292363		LTBP1	2.09824	1.50034	16	0.326881	0.0681017	76	7.90683e-06	7.90683e-06	LTBP1	4.03987	0.113409	40	0.206169	0.141933	35	0.155506		LTBP1	3.6654	0.0910706	40	0.3958	0.1182	35	0.00200312	0.00200312
LTBP2	-0.924423	1.21733	22	0.6086	0.2782	28	0.0375058		LTBP2	1.28549	1.29209	16	0.300086	0.0864361	77	0.000856174	0.000856174	LTBP2	2.43845	0.0890788	40	0.213924	0.106335	35	0.052226		LTBP2	2.25804	0.113635	40	0.1999	0.1215	35	0.10912
LTBP3	2.04786	1.27743	25	-0.0609	0.2582	29	0.815215		LTBP3	4.07469	1.03152	16	0.20382	0.0987153	81	0.0421885		LTBP3	5.82287	0.123938	40	0.379074	0.12429	35	0.00441508	0.00441508	LTBP3	5.74649	0.0763912	40	0.531	0.115	35	5.36228e-05	5.36228e-05
LTBP4	0.266073	1.72068	25	0.374	0.4027	28	0.361267		LTBP4	2.63835	1.11733	16	0.17284	0.0806391	76	0.0353249		LTBP4	4.46682	0.0828043	40	-0.426817	0.184423	35	0.0268235	0.0268235	LTBP4	4.0012	0.111758	40	-0.3867	0.1565	35	0.0186655	0.0186655
LTC4S	0.762742	1.18335	13	-0.497749	0.584161	24	0.402958		LTC4S	2.50488	0.820367	16	0.259297	0.178789	77	0.151089		LTC4S	1.89996	0.14348	40	-0.171811	0.225784	33	0.452264		LTC4S	1.63862	0.163051	39	-0.4491	0.2475	31	0.0796292
LYPLA1	3.15427	1.31464	25	0.1127	0.2018	31	0.580559		LYPLA1	1.86228	1.19116	16	-0.147538	0.0727581	81	0.0459104		LYPLA1	3.82761	0.0656641	40	0.0921346	0.0724588	35	0.031062	0.031062	LYPLA1	3.68339	0.0645146	40	0.2807	0.08959	35	0.00361025	0.00361025
LYPLA2	3.19307	1.39361	25	-0.3943	0.2823	30	0.17303		LYPLA2	3.00086	1.5155	16	0.0595226	0.0583111	79	0.310516		LYPLA2	6.34142	0.0858326	40	0.0895621	0.0920257	35	0.337341		LYPLA2	6.18143	0.0775425	40	0.1835	0.0771	35	0.023069	0.023069
MADCAM1	-0.0254578	1.96149	12	0.6795	0.3713	23	0.0808181		MADCAM1	0.164743	1.5954	14	0.252805	0.106993	79	0.0206282		MADCAM1	1.96826	0.121422	40	0.835005	0.202634	34	0.000238541	0.000238541	MADCAM1	1.90279	0.128559	40	0.6409	0.1785	35	0.00105987	0.00105987
MAG	1.52088	1.50527	18	-0.1274	0.4281	26	0.768451		MAG	7.63057	1.45738	16	0.17365	0.107495	80	0.110206		MAG	8.6249	0.321429	40	-0.522896	0.186461	35	0.00827563	0.00827563	MAG	9.03388	0.198326	40	-0.5275	0.2549	35	0.0461845
MAOA	1.60435	1.47143	22	-0.0900436	0.245843	31	0.716738		MAOA	3.85385	1.36523	16	0.0908765	0.138124	82	0.512445		MAOA	5.36876	0.119452	40	0.764654	0.143096	35	6.146e-06	6.146e-06	MAOA	5.23458	0.0988282	40	0.8484	0.1591	35	6.37871e-06	6.37871e-06
MAOB	1.10253	2.1279	23	0.784278	0.376857	30	0.0463625		MAOB	5.55267	1.54726	16	0.0449395	0.0888132	82	0.614231		MAOB	8.21762	0.100433	40	0.419226	0.135418	35	0.00391643	0.00391643	MAOB	7.65915	0.111546	40	0.5469	0.1353	35	0.000286685	0.000286685
MAP2	5.44177	1.03314	25	0.1646	0.2116	31	0.442692		MAP2	5.8617	1.29531	16	-0.461536	0.118196	82	0.000194263	0.000194263	MAP2	7.17595	0.175808	40	0.0120508	0.173985	35	0.945166		MAP2	7.02067	0.212118	40	0.4476	0.215	35	0.0449038
MAP2K4	5.76909	1.30836	25	0.388694	0.236014	31	0.110014		MAP2K4	4.15312	1.05837	16	-0.237607	0.107111	80	0.0294037		MAP2K4	5.2557	0.108996	40	-0.00950196	0.110171	35	0.931767		MAP2K4	5.22739	0.110484	40	0.0606	0.09703	35	0.53642
MAP2K7	2.65396	1.75845		0.135932	0.293737	31	0.646871		MAP2K7	3.20339	1.29224	16	0.163611	0.0815638	77	0.0484225		MAP2K7	5.42799	0.0479138	40	0.53652	0.127357	35	0.000175302	0.000175302	MAP2K7	5.60095	0.0526503	40	0.449	0.1441	35	0.00371495	0.00371495
MAP3K11	0.433244	1.10439	22	0.427648	0.339623	30	0.218006		MAP3K11	3.23235	1.2764	16	0.330551	0.091608	82	0.000531911	0.000531911	MAP3K11	5.11056	0.102298	40	0.591073	0.149201	35	0.000361446	0.000361446	MAP3K11	5.21057	0.0697796	40	0.5346	0.1543	35	0.00145531	0.00145531
MAP3K7	2.57468	1.17651	25	0.191093	0.189023	31	0.320123		MAP3K7	3.21009	1.13823	16	0.220979	0.0545783	79	0.000120442	0.000120442	MAP3K7	4.26691	0.0911348	40	0.219077	0.0720885	35	0.00454093	0.00454093	MAP3K7	4.19488	0.0720449	40	0.3219	0.07517	34	0.000157487	0.000157487
MAPDA				0	0	0	0		MAPDA									MAPDA									MAPDA				0.772
MAPK1	4.76466	1.27948	25	0.081999	0.146405	31	0.579581		MAPK1	5.3666	0.915014	16	-0.0798561	0.0516751	81	0.126209		MAPK1	7.70872	0.136205	40	-0.228809	0.12137	35	0.0679748		MAPK1	7.61919	0.147796	40	-0.05532	0.1258	35	0.662877
MAPK14	1.49384	1.52993	25	-0.13342	0.226129	30	0.559749		MAPK14	2.55395	1.2169	16	0.215349	0.0533027	81	0.000121911	0.000121911	MAPK14	4.35966	0.0655962	40	0.240745	0.0654281	35	0.000802613	0.000802613	MAPK14	4.28566	0.068694	40	0.3029	0.0678	35	8.32791e-05	8.32791e-05
MAPK3	5.90984	1.06036	25	-0.371326	0.215129	29	0.0953567		MAPK3	4.89313	1.24371	16	-0.0673001	0.0709107	76	0.345627		MAPK3	7.66414	0.0952105	40	0.149303	0.0863593	35	0.092915		MAPK3	7.75715	0.0617491	40	0.2127	0.07674	35	0.00897399	0.00897399
MAPK8	3.10936	1.38936	25	-0.173269	0.190906	31	0.371317		MAPK8	2.697	1.04307	16	0.0582869	0.0736049	79	0.430827		MAPK8	3.5811	0.0837787	40	0.120064	0.0565177	35	0.0409925		MAPK8	3.36567	0.0906538	40	0.1822	0.06109	34	0.00533303	0.00533303
MAPKAP1	3.05564	1.2362	24	-0.02938	0.2069	31	0.888033		MAPKAP1	3.02633	1.25281	16	0.0236355	0.0674995	75	0.727214		MAPKAP1	5.79433	0.0876683	40	0.407951	0.0853068	35	3.2862e-05	3.2862e-05	MAPKAP1	5.78079	0.0660437	40	0.4575	0.09993	35	6.00624e-05	6.00624e-05
MAS1	-3.55693	1.13856	10	0.182	0.5155	20	0.727926		MAS1	-3.67555	2.32684	10	0.222479	0.150793	67	0.144862		MAS1	0.452657	0.224303	40	0.997566	0.234166	35	0.000152723	0.000152723	MAS1	0.405928	0.142408	40	1.108	0.2693	35	0.000232618	0.000232618
MAS1L				-0.107	0.7118	16	0.88248		MAS1L				0.0693427	0.239397	28	0.774293		MAS1L	-0.89413	0.134199	2						MAS1L	-1.46624	0.66185	4	3.05
MATN1	-1.61688	0.921247	5	0.8424	0.5186	21	0.119921		MATN1	-1.48526	1.3133	13	0.166334	0.121207	71	0.174345		MATN1	-0.512209	0.126737	40	0.319059	0.205752	34	0.130518		MATN1	-0.179554	0.132265	39	0.226	0.1621	34	0.172974
MBOAT1	-2.11316	1.17992	21	1.419	0.4813	30	0.00623582		MBOAT1	1.23882	1.91206	15	0.381096	0.157423	46	0.0195818		MBOAT1	-0.0477204	0.21065	39	0.0235649	0.281035	33	0.933695		MBOAT1	-0.361536	0.197944	40	0.05194	0.3009	34	0.86402
MBTPS1	2.72662	1.35935	25	-0.0510761	0.191324	31	0.791326		MBTPS1	3.00863	1.2446	16	0.178446	0.0589536	75	0.00339845	0.00339845	MBTPS1	5.20196	0.0947456	40	0.119213	0.0696885	35	0.0962615		MBTPS1	5.06632	0.111929	40	0.246	0.08054	34	0.00443837	0.00443837
MBTPS2	1.82478	1.38918	25	0.07418	0.1565	28	0.639287		MBTPS2	1.73753	1.07808	16	0.108933	0.0909971	70	0.235362		MBTPS2	2.86531	0.0893438	40	-0.0937087	0.0851744	35	0.278964		MBTPS2	2.7468	0.0852537	40	0.03877	0.08294	35	0.643144
MC1R	0.771048	1.23635	22	0.1084	0.3815	27	0.778476		MC1R	-0.737955	1.45945	16	0.304412	0.107835	80	0.00601895	0.00601895	MC1R	2.17941	0.0823066	39	0.656498	0.203536	35	0.00277873	0.00277873	MC1R	2.22477	0.0946247	40	0.8479	0.1658	34	1.32368e-05	1.32368e-05
MC2R				0.2717	0.6149	16	0.664855		MC2R	-4.24708		1	0.375216	0.120194	60	0.00278341	0.00278341	MC2R	-0.44777	0.171248	40	0.533095	0.278233	35	0.063802		MC2R	-0.186748	0.145617	40	0.6456	0.2487	35	0.0138248	0.0138248
MC3R	-0.294803		1	-0.01834	0.5822	16	0.975283		MC3R	-0.880109	0.719708	3	0.278548	0.115861	62	0.0192619		MC3R	-0.948811	0.457293	8	-0.526649		1			MC3R	-1.80048	0.36749	7	2.038
MC4R	0.362415	2.70726	7	-0.1484	0.7496	23	0.844936		MC4R	-0.0787039	1.43015	11	-0.0221807	0.136929	68	0.871803		MC4R	2.76681	0.255665	36	-0.759657	0.407745	28	0.0733651		MC4R	2.44718	0.267208	37	-0.779	0.4201	27	0.0750912
MC5R	0.213348	1.24958	4	0.1094	0.5831	17	0.853466		MC5R	-2.33478	1.07263	6	0.310481	0.174471	66	0.0798236		MC5R	0.775426	0.190392	40	1.00102	0.343032	35	0.0062022	0.0062022	MC5R	0.812884	0.159961	40	1.24	0.3091	35	0.000323652	0.000323652
MCAM	1.89724	1.17283	25	0.0209307	0.325886	29	0.949246		MCAM	3.59157	1.63372	16	0.0157075	0.0893281	75	0.860899		MCAM	5.50651	0.108572	40	-0.335298	0.107773	35	0.00376135	0.00376135	MCAM	5.71133	0.152706	40	-0.4996	0.1197	34	0.000215273	0.000215273
MCHR1	0.516855	1.28522	25	0.3069	0.2646	28	0.25621		MCHR1	1.0487	1.39835	14	-0.026592	0.168295	75	0.874881		MCHR1	0.743728	0.192628	39	-0.768702	0.283052	32	0.0107127	0.0107127	MCHR1	0.721315	0.240995	38	-0.879	0.3002	30	0.00657785	0.00657785
MCHR2	-1.99841	1.7662	4	1.074	0.8559	17	0.227649		MCHR2	-2.94717	1.2028	9	0.245562	0.198798	39	0.224327		MCHR2	-0.868238	0.217326	35	-0.399417	0.241723	28	0.110042		MCHR2	-0.508445	0.200626	39	-0.5005	0.3203	27	0.13027
MDGA1	-0.301778	1.96806	23	-0.1533	0.3544	27	0.668827		MDGA1	1.06633	1.15295	16	0.0835714	0.113674	52	0.465596		MDGA1	3.00938	0.122506	40	0.172682	0.173138	35	0.0606301		MDGA1	2.78561	0.107585	40	0.2823	0.1444	35	0.0589151
MDGA2	-0.497222	1.68366	25	0.03613	0.3447	31	0.917229		MDGA2	0.965777	0.773129	16	0.444869	0.152587	42	0.0057327	0.0057327	MDGA2	2.91474	0.129428	40	0.511749	0.148964	35	0.00157696	0.00157696	MDGA2	2.81816	0.125496	40	0.6544	0.1628	35	0.000306573	0.000306573
MEN1	2.57223	1.26594	25	0.1903	0.3122	31	0.546781		MEN1	2.26676	1.26032	16	-0.0221981	0.074307	77	0.765958		MEN1	4.45865	0.143083	40	0.15907	0.0855054	35	0.0715088		MEN1	4.58384	0.0935882	40	0.2066	0.09238	35	0.0320098	0.0320098
MEPE	-1.25459	1.26775	2	-0.04354	0.6231	18	0.945113		MEPE	-2.38258	1.10944	9	0.255962	0.173712	70	0.145169		MEPE	-0.743632	0.412126	29	0.197068	0.646215	13	0.765616		MEPE	-0.161036	0.287733	36	-0.5627	0.5038	22	0.276655
MGLL	2.60704	1.14754	25	-0.126859	0.250024	31	0.615593		MGLL	2.9183	1.43862	16	0.219216	0.0719471	76	0.00319109	0.00319109	MGLL	6.52932	0.0862761	40	0.662953	0.142913	35	5.0247e-05	5.0247e-05	MGLL	6.64586	0.0731885	40	0.6888	0.1474	35	4.54663e-05	4.54663e-05
MGP	-0.0348461	1.26584	15	0.54	0.5638	25	0.347765		MGP	2.42806	1.98383	15	0.687306	0.181873	70	0.00033073	0.00033073	MGP	3.9556	0.133131	40	0.0496799	0.230791	35	0.830853		MGP	4.13982	0.162706	40	0.1218	0.2647	35	0.648466
MIF	7.94693	1.67893		-0.5458	0.3335	18	0.12009		MIF	-0.781946	0.302039	5	-0.169674	0.0865032	69	0.0539198		MIF	9.07021	0.294628	40	0.111041	0.134848	35	0.415986		MIF	9.34465	0.0881431	40	0.1807	0.1187	35	0.137134
MLN	-0.238865			0.306	0.7084	17	0.671574		MLN	-0.806097	0.659118	7	0.255166	0.114518	64	0.029447		MLN	-0.0417286	0.431512	13	0.961685		1			MLN	-0.544	0.251368	19	1.413	0.4262	6	0.0160826
MLNR	0.914194	1.90287	2	0.997	0.897	16	0.283871		MLNR	-1.02301	0.750375	13	0.11086	0.138262	71	0.425377		MLNR	-1.16283	0.272616	26	0.338083	0.365832	14	0.372241		MLNR	-1.66935	0.148197	24	0.722	0.5431	9	0.220346
MME	-3.64165	1.37158	6	1.22096	0.65078	20	0.076083		MME	-0.897328	2.81792	14	0.482926	0.165927	72	0.00481719	0.00481719	MME	2.87968	0.333276	40	-0.58065	0.381672	35	0.137423		MME	3.07773	0.335903	40	-0.1516	0.4003	35	0.707397
MMP1	-1.78094		1	0.327039	0.845532	17	0.704011		MMP1	-3.98982	0.786585	4	0.24918	0.170527	57	0.149539		MMP1	-2.87749	0.220305	19						MMP1	-2.98667	0.454148	14	0.745	1.865	1	0.758056
MMP10	-0.170529	1.42719	13	0.133307	0.61433	23	0.830211		MMP10	-2.48472	1.31951	5	0.270594	0.166856	63	0.109937		MMP10	-2.4305	0.359811	10	-0.877492		1			MMP10	-2.28667	0.262742	5
MMP11	0.164219	1.44456	17	0.22891	0.440466	24	0.608239		MMP11	-3.98954	0.63948	8	0.151435	0.0931525	67	0.108786		MMP11	-0.218685	0.146614	40	0.70556	0.235488	35	0.00507543	0.00507543	MMP11	-0.441561	0.133329	40	1.076	0.2212	34	2.95951e-05	2.95951e-05
MMP12				0.175879	0.9064	16	0.848747		MMP12	-2.63237	1.19424	5	0.277809	0.0892763	61	0.00284652	0.00284652	MMP12	-1.70643	0.641733	13	0.206664	1.2795	2	0.898043		MMP12	-2.0068	0.372379	11	1.563	0.5329	4	0.042699
MMP13	-1.62622		1	-0.0915712	0.751835	17	0.904576		MMP13	-3.64042	0.185212	2	0.550796	0.139247	63	0.00019886	0.00019886	MMP13	-0.985673	0.225932	39	1.11907	0.336856	33	0.00224376	0.00224376	MMP13	-0.955373	0.188789	38	1.336	0.2978	33	9.27918e-05	9.27918e-05
MMP14	-0.980697	1.77307	8	0.0379419	0.497811	24	0.939905		MMP14	2.23099	1.60053	16	0.389043	0.0977572	75	0.000159496	0.000159496	MMP14	3.919	0.133897	40	0.3362	0.222058	35	0.139261		MMP14	3.46893	0.103265	40	0.1996	0.1894	35	0.299382
MMP15	1.68801	1.13696	25	0.0528315	0.307406	29	0.864782		MMP15	1.90123	1.33445	16	-0.0797165	0.120953	79	0.511793		MMP15	3.78233	0.0865795	40	0.0629624	0.147865	35	0.672912		MMP15	3.85284	0.0638377	40	0.05414	0.1477	35	0.716282
MMP16	0.8608	1.5023	25	-0.114782	0.15281	29	0.458831		MMP16	1.62819	0.603021	16	0.0132734	0.0825975	76	0.872762		MMP16	2.44112	0.11257	40	0.416037	0.171013	35	0.0203965	0.0203965	MMP16	2.19675	0.117389	40	0.6001	0.1931	35	0.00378847	0.00378847
MMP17	-0.252695	1.41763	20	0.939957	0.377556	27	0.0195117		MMP17	0.520428	1.53283	16	0.0743879	0.116509	78	0.525062		MMP17	5.10347	0.164911	40	-0.0790784	0.214795	35	0.715045		MMP17	5.10664	0.215619	40	0.1183	0.2748	35	0.669401
MMP19	-0.0519929	1.18552	23	0.0107143	0.331378	26	0.974464		MMP19	-1.99823	1.36822	13	0.287704	0.108682	70	0.0100473	0.0100473	MMP19	3.79025	0.0894795	40	0.506585	0.136325	35	0.00072476	0.00072476	MMP19	3.64608	0.0719092	40	0.5858	0.1691	35	0.00145659	0.00145659
MMP2	-1.68556	1.05183	13	0.745796	0.488423	26	0.139328		MMP2	0.894131	1.4724	16	0.285876	0.11115	77	0.0120628	0.0120628	MMP2	2.39686	0.135836	40	0.053038	0.14201	35	0.711119		MMP2	2.39597	0.149955	40	0.0735	0.1461	34	0.618339
MMP20	-0.975349	1.51936	4	2.11589	0.644543	17	0.00468636		MMP20	-3.70728	0.490569	2	0.279083	0.139229	61	0.0495364		MMP20	-2.43092	0.361531	22	0.424016	0.621019	7	0.520222		MMP20	-2.7911	0.298183	21	-0.0534	0.5203	9	0.920501
MMP21	-0.750753	1.12092	7	0.38984	0.552119	18	0.489703		MMP21	-1.03375	0.949092	15	-0.0842554	0.27983	31	0.765419		MMP21	-1.61347	0.247662	37	0.601088	0.268169	31	0.0325492		MMP21	-1.73816	0.142603	31	0.9975	0.226	23	0.000219532	0.000219532
MMP23A									MMP23A	-2.58371	0.869903	6	-0.279926	1.1921	3	0.836202		MMP23A	0.144354	0.261886	33	0.0854579	0.299754	25	0.778013		MMP23A	-0.284075	0.234474	30	0.9853	0.4163	24	0.0271805
MMP23B	-0.309338	1.08419	24	-0.443575	0.346563	18	0.217762		MMP23B	-3.41503	1.18711	9	1.00818	0.328325	13	0.00970463		MMP23B	-0.40395	0.232891	37	1.68833	0.40955	30	0.000286654	0.000286654	MMP23B	-0.393449	0.227534	37	1.356	0.3823	29	0.00139723	0.00139723
MMP24	3.21606	1.24215	25	-0.00367951	0.260927	26	0.988861		MMP24	1.22644	1.28009	16	0.0681592	0.117305	70	0.563104		MMP24	4.28086	0.156004	39	-0.34104	0.176691	35	0.0619641		MMP24	4.31954	0.161749	40	-0.09946	0.1791	35	0.582285
MMP25	-1.98686	1.01199	16	0.53332	0.370968	25	0.163447		MMP25	-1.26835	1.59744	15	0.27347	0.100799	79	0.00820131	0.00820131	MMP25	0.441025	0.158366	40	0.6367	0.213397	34	0.00532596	0.00532596	MMP25	0.517305	0.12117	40	0.6528	0.2175	34	0.00508356	0.00508356
MMP26	-0.327304		1	0.332769	0.844575	17	0.698777		MMP26	-2.88495		1	0.182449	0.106689	60	0.0925005		MMP26	-1.43621	0.685469	7						MMP26	-0.419786	0.949271	3	0.36
MMP27				0.0313562	0.90805	16	0.972909		MMP27	-3.25556		1	0.369113	0.121621	58	0.00362122	0.00362122	MMP27	-1.52625	1.18989	5						MMP27	-2.12555	0.371933	4	0.679		2
MMP28	-0.0653633	1.47195	21	-0.144554	0.445796	28	0.74824		MMP28	-0.251479	1.38185	15	-0.11026	0.12712	80	0.388367		MMP28	4.46216	0.105487	40	0.327373	0.135453	35	0.0211697	0.0211697	MMP28	4.36425	0.0954665	40	0.5972	0.1787	35	0.00203372	0.00203372
MMP3	0.0917471	2.52436	3	0.184358	0.829844	16	0.827186		MMP3	-3.33092	1.20942	4	0.308109	0.103997	60	0.00439103	0.00439103	MMP3	-2.76097	0.277958	18	1.42644	1.14161	3	0.337882		MMP3	-1.94057	0.376922	14	-0.68	0.41	1	0.345417
MMP7	-1.30696		1	1.20111	0.618444	16	0.0711382		MMP7	-1.80363	2.14426	3	0.264225	0.144413	61	0.0722718		MMP7	-0.719342	0.138495	37	0.61678	0.311421	29	0.057545		MMP7	-0.427141	0.182792	39	0.4324	0.3547	32	0.232293
MMP8	-2.33488	0.784479	3	0.182575	0.632409	19	0.776111		MMP8	-1.72886	1.24784	12	0.427352	0.125797	72	0.00111916	0.00111916	MMP8	-1.99551	0.301287	29	0.757157	0.661365	17	0.269116		MMP8	-1.70793	0.27056	31	0.693	0.4664	20	0.152877
MMP9	-1.8083	0.432196	7	0.580094	0.559496	21	0.312196		MMP9	-0.294594	1.2047	12	0.424021	0.10609	74	0.000151873	0.000151873	MMP9	0.757825	0.16359	40	0.4235	0.2929	33	0.157929		MMP9	0.71918	0.184623	39	0.7071	0.3472	32	0.05062
MOG	1.26853	1.47276	15	-0.3756	0.375	26	0.326151		MOG	6.29837	0.749001	16	0.260143	0.118253	77	0.0308546		MOG	7.83007	0.188241	40	-0.188259	0.158101	35	0.241997		MOG	8.11992	0.160831	40	-0.2404	0.2121	35	0.265015
MOGS	0.328402	0.936962	24	0.09162	0.5827	22	0.876564		MOGS	2.89859	1.37735	16	0.143828	0.0662474	73	0.0332226		MOGS	4.87446	0.144088	40	0.206756	0.100767	35	1.962e-06	1.962e-06	MOGS	4.7286	0.0814838	40	0.2955	0.09997	35	0.0056293	0.0056293
MPI	4.44901	0.84965	25	-0.1065	0.1666	30	0.527772		MPI	2.49175	1.37284	16	-0.176583	0.0620353	78	0.00566315		MPI	4.41929	0.0970329	40	0.197176	0.0528626	35	0.000697205	0.000697205	MPI	4.42857	0.0618104	40	0.3071	0.07638	35	0.000305403	0.000305403
MPZ	-0.940203	1.1083	15	0.4512	0.4539	28	0.329051		MPZ	2.30312	3.54827	16	0.498527	0.139936	72	0.000661002	0.000661002	MPZ	2.45103	0.127354	40	0.581027	0.189633	35	0.00425607	0.00425607	MPZ	2.38251	0.121097	39	0.8726	0.176	34	2.09035e-05	2.09035e-05
MPZL1	2.70719	1.30562	25	0.2292	0.1771	28	0.206667		MPZL1	3.05359	1.07014	16	0.112118	0.0558921	82	0.0481965		MPZL1	4.54021	0.0690375	40	0.357006	0.0990971	35	0.000994722	0.000994722	MPZL1	4.43375	0.0604354	40	0.4655	0.1065	35	0.000110997	0.000110997
MRGPRD				0	0	0	0		MRGPRD	-1.83586	1.39968	3	-0.383263	0.453101	6	0.436226		MRGPRD	-1.1116	0.226135	21	-0.337305	0.296138	8	0.292174		MRGPRD	-0.974122	0.20298	23	0.2382	0.4175	9	0.58223
MRGPRE	-1.10896	1.49947		-0.08642	0.8204	6	0.920199		MRGPRE	0.181253	2.09158	13	0.161275	0.272598	32	0.558393		MRGPRE	-2.27993	0.36366	34	0.733713	0.427672	19	0.103399		MRGPRE	-2.42973	0.192608	30	0.4996	0.5735	11	0.404049
MRGPRF	-0.564694	1.89485	4	-0.341	0.7581	18	0.658536		MRGPRF	-0.504444	2.00247	12	0.461486	0.158764	48	0.00555613		MRGPRF	1.81192	0.168439	40	0.711138	0.215733	34	0.00234837	0.00234837	MRGPRF	1.64869	0.146265	40	0.7772	0.2451	35	0.00327299	0.00327299
MRGPRG	0.432959		1	0	0	0	0		MRGPRG	-3.84369		1						MRGPRG	-1.2268	1.04804	4	2.73056		1			MRGPRG	-1.54752		1	1.608
MRGPRX1	-0.768264		1	0.9939	0.8267	16	0.247931		MRGPRX1				0.464707	0.457764	17	0.325132		MRGPRX1	-1.10526	1.02625	7	2.73056		1			MRGPRX1	-1.85552	0.228588	5
MRGPRX2	0.37277		1	0.1596	0.5784	17	0.786181		MRGPRX2				0.505927	0.424826	17	0.251059		MRGPRX2	-2.21112	0.362014	12	-2.01469		1			MRGPRX2	-2.42037	0.423797	9
MRGPRX3	-2.02237		1	2.624	1.143	9	0.0507477		MRGPRX3	-2.35545	1.01751	6	1.22306	0.496866	20	0.0235713		MRGPRX3	0.155244	0.158303	38	0.541071	0.253793	30	0.0416062		MRGPRX3	0.140693	0.1287	37	0.4763	0.2412	31	0.0578937
MRGPRX4	-0.728614	0.903337	2	0.2085	0.6596	17	0.756017		MRGPRX4				0.667695	0.314407	17	0.0496409		MRGPRX4	-1.51294	0.711274	10	1.08737		1			MRGPRX4	-2.0153	0.44158	8	1.168	0.5696	3	0.132784
MSX1	-0.312088	1.18717	19	0.5856	0.48	29	0.232642		MSX1	1.32018	1.33835	16	0.544474	0.132883	75	0.000105779	0.000105779	MSX1	3.93795	0.173189	40	1.21721	0.273548	35	8.7727e-05	8.7727e-05	MSX1	3.3623	0.169707	40	1.522	0.321	35	3.94706e-05	3.94706e-05
MTNR1A	-1.47486	0.879101	4	0.5801	0.4702	17	0.235119		MTNR1A	-2.6851	1.16715	4	0.181154	0.187129	65	0.336654		MTNR1A	-1.07891	0.246797	23	-0.275544	0.403051	9	0.513518		MTNR1A	-1.28718	0.219548	22	0.3454	0.4659	8	0.479582
MTNR1B	2.36169	1.10022	2	0.1303	0.7191	17	0.858467		MTNR1B	-2.2633	1.05191	9	0.170153	0.144513	68	0.243192		MTNR1B	-0.408697	0.228252	34	-0.151785	0.334296	25	0.653876		MTNR1B	-0.996393	0.248123	28	0.1813	0.356	16	0.618584
MTOR	2.87819	1.12102	25	0.189968	0.288762	23	0.517445		MTOR	3.48537	0.927741	16	-0.0634235	0.0666202	68	0.344511		MTOR	4.788	0.0850156	40	0.028826	0.0949	35	0.76316		MTOR	4.67496	0.114574	40	0.1179	0.09874	35	0.240555
MYCBP2	3.4331	1.09588	25	-0.05072	0.1671	30	0.763704		MYCBP2	3.93086	0.874892	16	-0.0953034	0.0876065	75	0.280189		MYCBP2	5.3743	0.0868441	40	0.372828	0.121286	35	0.00414646	0.00414646	MYCBP2	5.31254	0.0907117	40	0.5863	0.1329	35	9.76414e-05	9.76414e-05
MYRIP	3.4181	1.58271	25	0.2418	0.2082	31	0.25469		MYRIP	2.96086	1.24564	16	-0.637093	0.113449	76	3.15112e-07	3.15112e-07	MYRIP	3.5321	0.0954262	40	0.114489	0.103345	35	0.275717		MYRIP	3.54327	0.0977076	40	0.1672	0.1393	35	0.238474
NAAA	2.29359	1.43526	25	0.491352	0.311534	30	0.125596		NAAA	1.86639	1.2909	16	0.117734	0.0766153	76	0.128578		NAAA	3.93794	0.0727926	40	0.274535	0.0955789	35	0.00696931	0.00696931	NAAA	3.75248	0.0759225	40	0.2794	0.07527	34	0.000756733	0.000756733
NAPEPLD	2.16216	1.0584	25	-0.0427867	0.166821	30	0.79939		NAPEPLD	-0.446001	1.25925	15	0.253625	0.131409	50	0.0594001		NAPEPLD	4.81848	0.0575737	40	0.243945	0.092177	35	0.0122309	0.0122309	NAPEPLD	4.77353	0.0584233	40	0.4001	0.09546	35	0.000186413	0.000186413
NBEA	2.38082	1.17413	25	0.1504	0.2131	31	0.485667		NBEA	3.07053	0.819292	16	-0.329145	0.104516	82	0.00229292	0.00229292	NBEA	4.57731	0.147935	40	-0.158993	0.157003	35	0.318374		NBEA	4.51957	0.164251	40	0.2231	0.1765	35	0.214816
NCAM1	5.95771	1.16694	25	0.0649112	0.181322	31	0.722859		NCAM1	6.10729	1.05938	16	0.184377	0.0669202	76	0.00735844	0.00735844	NCAM1	7.57464	0.0893297	40	0.257622	0.0701249	35	0.000815772	0.000815772	NCAM1	7.55563	0.0882892	40	0.3291	0.09641	35	0.00167618	0.00167618
NCAM2	0.00649345	1.86365	25	0.04369	0.3543	31	0.902676		NCAM2	4.27579	0.777125	16	0.31077	0.075352	82	8.94974e-05	8.94974e-05	NCAM2	5.25822	0.111316	40	0.320484	0.0781682	35	0.00024288	0.00024288	NCAM2	5.18612	0.0772068	40	0.5114	0.0901	35	2.26895e-06	2.26895e-06
NCAN	1.02474	1.42138		-0.4839	0.324	30	0.146151		NCAN	4.25222	0.919924	16	-0.332208	0.133103	82	0.0145945	0.0145945	NCAN	6.72521	0.124556	40	-0.0868335	0.173049	35	0.61904		NCAN	6.57931	0.133697	40	0.09954	0.1604	35	0.539098
NDP	0.883812	1.4192	13	-0.4852	0.4966	26	0.337935		NDP	2.89034	1.60525	16	0.13674	0.10923	80	0.214317		NDP	6.27262	0.0711269	40	0.466476	0.116575	35	0.000322395	0.000322395	NDP	6.04397	0.0588664	40	0.6143	0.1147	35	5.91206e-06	5.91206e-06
NECTIN1	2.22256	1.16692	24	-0.3592	0.2595	10	0.199599		NECTIN1	3.81924	1.21096	16	0.244888	0.116362	35	0.0428004		NECTIN1	5.18967	0.232439	40	-0.0975665	0.141045	35	0.4938		NECTIN1	5.45022	0.189623	40	-0.05649	0.2189	35	0.797927
NECTIN2	1.39186	1.57051	24	-0.4665	0.1858	9	0.0363184		NECTIN2	2.66527	1.39756	16	0.0428481	0.126754	33	0.73754		NECTIN2	4.55461	0.0830258	40	0.573369	0.166985	35	0.00158411	0.00158411	NECTIN2	4.46366	0.112053	40	0.7573	0.1939	35	0.00042517	0.00042517
NECTIN3	-0.344766	1.38995	24	0.183	0.4196	10	0.673111		NECTIN3	1.9229	0.725036	16	-0.112204	0.136423	21	0.420507		NECTIN3	2.11225	0.117777	40	0.254445	0.152523	35	0.104455		NECTIN3	1.85666	0.0905153	40	0.3639	0.1409	35	0.0143158	0.0143158
NECTIN4	-2.81955	1.09806	4	2.23372	0.306095	3	0.0182653		NECTIN4	-2.55365	1.04283	11	0.162249	0.182369	25	0.382471		NECTIN4	0.237719	0.158403	40	0.633795	0.202866	35	0.0036343	0.0036343	NECTIN4	0.219901	0.10456	40	0.7011	0.2378	35	0.00574015	0.00574015
NEDD4	-1.40708	1.91631	13	1.432	0.6291	24	0.0324728		NEDD4	0.566319	1.04125	16	0.406143	0.0945182	76	5.13129e-05	5.13129e-05	NEDD4	5.3567	0.132807	40	0.899473	0.188725	35	3.4465e-05	3.4465e-05	NEDD4	5.22472	0.0944767	40	1.159	0.202	35	1.89747e-06	1.89747e-06
NEGR1	1.55332	1.65135	25	0.6023	0.3052	31	0.0577514		NEGR1	2.52499	1.20554	16	-0.0502801	0.0959976	47	0.602957		NEGR1	5.13294	0.186936	40	0.0632213	0.115975	35	0.589253		NEGR1	5.20977	0.0711637	40	0.3092	0.1453	35	0.0406653	0.0406653
NEO1	1.88469	0.907777	25	-0.1623	0.2967	31	0.588348		NEO1	4.88851	0.875114	16	0.227349	0.0669392	77	0.00108899	0.00108899	NEO1	5.89578	0.233951	40	0.502509	0.0925917	35	4.786e-06	4.786e-06	NEO1	6.05448	0.0836391	40	0.5311	0.1057	35	1.59554e-05	1.59554e-05
NEU1	3.07634	1.7077	25	0.07367	0.3474	31	0.833464		NEU1	1.63305	0.713119	14	-0.0708545	0.0963892	77	0.464548		NEU1	4.59514	0.135325	40	0.370645	0.0809226	35	5.9731e-05	5.9731e-05	NEU1	4.58818	0.0743518	40	0.4719	0.1028	35	5.82248e-05	5.82248e-05
NEUROG2				1.174	0.821	16	0.173232		NEUROG2	-2.20659	1.38729	11	0.264004	0.122925	64	0.0355924		NEUROG2	1.37771	0.251664	40	1.04114	0.363566	33	0.00733166	0.00733166	NEUROG2	1.43617	0.159711	39	0.7549	0.3652	33	0.0469152
NF2	2.97843	0.944814	25	-0.09137	0.1889	30	0.632205		NF2	3.25991	0.899547	16	-0.0197083	0.0850605	77	0.817395		NF2	5.70006	0.0627309	40	0.477931	0.107729	35	9.1233e-05	9.1233e-05	NF2	5.76587	0.0596246	40	0.4829	0.1248	35	0.000470147	0.000470147
NFASC	4.13429	1.33924	25	-0.1193	0.2086	31	0.571549		NFASC	5.0651	0.861268	16	0.153357	0.0922314	69	0.100968		NFASC	6.39805	0.1008	40	0.155675	0.0997483	35	0.12787		NFASC	6.41266	0.145685	40	0.2413	0.165	35	0.152681
NFAT5	1.65431	1.17427	25	0.01419	0.1868	30	0.939953		NFAT5	3.07758	0.337326	16	0.269894	0.065517	81	9.19336e-05	9.19336e-05	NFAT5	4.90568	0.10203	40	0.502452	0.0893386	35	2.652e-06	2.652e-06	NFAT5	4.716	0.0673438	40	0.6622	0.0791	35	8.97079e-10	8.97079e-10
NFATC1	-2.05583	1.65745	8	0.3533	0.4413	23	0.432035		NFATC1	0.632192	1.04784	16	0.331964	0.0888008	81	0.000346454	0.000346454	NFATC1	2.32382	0.111468	40	0.70688	0.181572	35	0.000439399	0.000439399	NFATC1	1.90527	0.0924275	40	0.9454	0.1671	35	2.39702e-06	2.39702e-06
NFATC2	-1.80121	1.26862	15	0.4179	0.4434	25	0.355383		NFATC2	1.26296	0.853009	16	0.316639	0.109773	46	0.00599668		NFATC2	3.2686	0.0970771	40	0.427948	0.0928814	35	5.5134e-05	5.5134e-05	NFATC2	3.01805	0.10202	40	0.5435	0.1326	35	0.000243801	0.000243801
NFATC3	-0.329368	1.51442	24	0.3183	0.2961	27	0.292337		NFATC3	1.84823	0.53743	16	0.272163	0.0715901	81	0.000279317	0.000279317	NFATC3	4.3684	0.153487	40	0.829474	0.167784	35	2.0323e-05	2.0323e-05	NFATC3	4.45831	0.0617815	40	0.8787	0.1618	35	4.75664e-06	4.75664e-06
NFATC4	-1.86411	0.971071	17	0.1698	0.4052	27	0.678564		NFATC4	1.11036	1.37963	16	0.3127	0.0974166	77	0.00194595	0.00194595	NFATC4	3.69881	0.142435	40	0.640125	0.167904	35	0.000552316	0.000552316	NFATC4	3.53874	0.0893117	40	0.687	0.1683	35	0.000255269	0.000255269
NFKB1	0.552467	1.14863	25	-0.0541	0.3	30	0.858136		NFKB1	2.45709	1.2399	16	0.336551	0.0695821	80	6.40004e-06	6.40004e-06	NFKB1	3.90007	0.0938167	40	0.669367	0.113444	35	1.16e-06	1.16e-06	NFKB1	3.77185	0.0545054	40	0.6848	0.1189	35	1.76585e-06	1.76585e-06
NFKB2	-1.82944	1.64337	17	0.8931	0.4753	26	0.0719675		NFKB2	1.10828	1.85699	16	0.212901	0.0954826	80	0.0286044		NFKB2	3.14008	0.143362	40	1.1994	0.213859	35	2.78e-06	2.78e-06	NFKB2	2.98575	0.0936328	40	1.125	0.1953	35	1.76966e-06	1.76966e-06
NFKBIA	2.91608	1.70649	23	0.6838	0.3221	31	0.0421571		NFKBIA	4.68557	1.45445	16	0.528806	0.142397	82	0.000374014	0.000374014	NFKBIA	6.46005	0.132111	40	0.89605	0.158975	35	2.556e-06	2.556e-06	NFKBIA	6.49914	0.109637	40	0.8135	0.1774	35	5.90105e-05	5.90105e-05
NGF	-1.61608	1.97008	3	0.3144	0.5688	18	0.587617		NGF	-1.83228	1.7913	12	0.413459	0.123219	70	0.00129093	0.00129093	NGF	-0.874642	0.177969	38	-0.0872411	0.245891	31	0.725222		NGF	-1.41984	0.175193	37	0.6666	0.245	27	0.0112503
NGLY1	1.95285	1.38385	23	0.09207	0.1522	29	0.550014		NGLY1	1.75578	1.20726	16	0.0705363	0.0576016	76	0.224576		NGLY1	3.00837	0.0539489	40	0.507918	0.097917	35	9.819e-06	9.819e-06	NGLY1	2.90758	0.0456324	40	0.6263	0.0964	35	2.25439e-07	2.25439e-07
NID1	-0.9931	1.03073	8	0.5226	0.5232	23	0.328704		NID1	1.72277	1.28113	16	0.282787	0.106568	77	0.00969386	0.00969386	NID1	3.41081	0.106617	40	0.18432	0.147351	35	0.219519		NID1	3.37052	0.127961	40	0.4664	0.164	35	0.00749724	0.00749724
NLGN1	1.09897	1.20381	25	0.2704	0.2323	31	0.253598		NLGN1	2.07664	0.695165	16	0.0905032	0.0746847	69	0.229782		NLGN1	3.56686	0.0914307	40	0.23702	0.0974352	35	0.0204021	0.0204021	NLGN1	3.48623	0.112719	40	0.412	0.1294	35	0.00309805	0.00309805
NLGN2	3.2896	1.14197	25	-0.08558	0.2713	31	0.754564		NLGN2	4.56734	1.1353	16	0.0394761	0.0706129	50	0.578674		NLGN2	7.00504	0.132703	40	-0.133014	0.126714	35	0.301269		NLGN2	7.06504	0.132761	40	0.02306	0.1463	35	0.875739
NLGN3	0.0523976	1.89542	25	0.04036	0.3037	31	0.895157		NLGN3	4.55953	1.16138	16	0.0590604	0.0878244	77	0.503316		NLGN3	6.48645	0.136519	40	-0.0453174	0.10652	35	0.673196		NLGN3	6.53072	0.0995752	40	-0.01489	0.1212	35	0.902962
NLGN4X	1.20568	1.4946	25	-0.03812	0.2189	31	0.862916		NLGN4X	2.46628	0.922089	16	0.0391435	0.0751171	71	0.603942		NLGN4X	4.10814	0.0776351	40	0.107214	0.092545	35	0.254745		NLGN4X	3.98405	0.0961186	40	0.3632	0.0955	35	0.000566712	0.000566712
NLGN4Y	-0.170313	1.7487	22	0.328	0.3052	25	0.293149		NLGN4Y	0.279302	3.43085	11	0.134903	0.151388	62	0.37637		NLGN4Y	2.16269	0.354709	40	0.515511	0.498734	35	0.3086		NLGN4Y	2.13189	0.345173	40	0.8024	0.4916	35	0.111866
NLN	1.12992	1.32564	25	0.3799	0.2972	30	0.211286		NLN	2.28424	1.01184	16	0.0994296	0.06127	50	0.111047		NLN	3.61573	0.0644283	40	0.331364	0.0887525	35	0.00069	0.00069	NLN	3.51481	0.0690666	40	0.4466	0.1071	35	0.000197756	0.000197756
NMB	2.41454	1.40837	24	0.739	0.2176	27	0.00220901		NMB	3.17486	1.22371	16	0.12457	0.0874656	80	0.158321		NMB	4.69739	0.140353	40	0.630249	0.229769	35	0.00964489	0.00964489	NMB	4.46976	0.110898	40	0.4705	0.2298	35	0.0483859
NME1	6.14166	1.90527	25	-0.23	0.2409	22	0.350601		NME1	2.37085	1.88344	16	-0.315145	0.0995349	77	0.00222334	0.00222334	NME1	5.56602	0.0947849	40	-0.0456887	0.0895539	35	0.61321		NME1	5.54929	0.0940907	40	-0.1158	0.07196	34	0.117358
NME2	5.86899	1.18504	25	0.1674	0.1371	10	0.252843		NME2	0.985373	2.1932	15	0.151293	0.147883	20	0.319132		NME2	7.46184	0.0698129	40	0.390883	0.0936625	35	0.000196524	0.000196524	NME2	7.58189	0.0485762	40	0.3509	0.093	35	0.0006178	0.0006178
NMS	0.53827	1.43742	4	1.928	0	1	0		NMS	-2.00066		1						NMS	0.763632	0.628831	8	1.15631	1.97325	3	0.6172		NMS	0.972615	1.85992	2	1.511	0.523	1	0.212135
NMU	-0.477447	1.63486	6	0.7952	0.4678	18	0.107399		NMU	-0.199613	0.946314	8	-0.193354	0.166684	68	0.250164		NMU	-0.449005	0.247789	28	-0.100893	0.67132	10	0.883852		NMU	-0.697603	0.209517	23	-0.5874	0.3782	7	0.171386
NMUR1	-0.977485	3.01683	2	0.8073	0.7196	18	0.277523		NMUR1	-2.72671	0.736929	11	0.24074	0.145906	72	0.103369		NMUR1	1.47733	0.142652	40	0.624466	0.197723	35	0.00332147	0.00332147	NMUR1	1.40378	0.116635	40	0.7633	0.2192	35	0.00142035	0.00142035
NMUR2	-0.200986	1.62722	15	0.5749	0.5807	26	0.331599		NMUR2	0.480016	1.04818	16	0.381646	0.174339	45	0.0339386		NMUR2	1.68744	0.20859	40	1.73304	0.410955	35	0.000173056	0.000173056	NMUR2	1.6475	0.240352	40	1.758	0.4735	35	0.000731669	0.000731669
NOG	1.83889	1.59832	24	-0.612	0.403	30	0.139646		NOG	0.943425	1.28522	16	0.179884	0.178792	43	0.320124		NOG	3.7863	0.138058	40	0.0896233	0.150065	35	0.554312		NOG	3.44911	0.141908	40	0.3265	0.1593	35	0.0484666
NOS1	-3.34041	1.48956	16	1.17355	0.438393	25	0.0131846		NOS1	1.44982	1.5217	16	0.21483	0.114029	77	0.0633898		NOS1	5.16341	0.187469	40	-0.546845	0.195216	35	0.00833964	0.00833964	NOS1	5.57131	0.181749	40	-0.4974	0.1895	35	0.0129001	0.0129001
NOS2	-1.27409	0.925875	11	0.15504	0.555825	24	0.782786		NOS2	-0.574031	0.991248	14	0.330421	0.100358	77	0.00150883	0.00150883	NOS2	0.872402	0.172132	40	0.302811	0.246816	33	0.228824		NOS2	0.946191	0.139735	40	-0.03546	0.213	35	0.86877
NOS3	-1.25984	0.930921	19	0.283499	0.447583	27	0.532005		NOS3	0.544928	1.92293	16	0.312897	0.138418	78	0.0266132		NOS3	3.12498	0.129958	40	0.646623	0.202954	35	0.00308615	0.00308615	NOS3	3.22815	0.128845	40	0.6315	0.2119	35	0.00529046	0.00529046
NPB	2.3318	1.48694	22	0.2455	0.3127	26	0.439831		NPB				-0.344289	0.284702	17	0.244115		NPB	0.321692	0.240974	37	-0.437279	0.419209	24	0.307738		NPB	0.085274	0.21156	38	-0.1656	0.3364	31	0.626068
NPBWR1	-1.02563	2.4183	7	-0.225	0.5818	21	0.703003		NPBWR1				0.292986	0.136177	28	0.0405412		NPBWR1	-2.93428	0.315157	18	0.261056	1.00223	4	0.811341		NPBWR1	-2.88274	0.381954	11	1.323	1.304	2	0.417312
NPBWR2				0.1657	0.8308	16	0.844561		NPBWR2				0.143114	0.150623	59	0.345982		NPBWR2	-2.54703	0.232836	32	0.634537	0.375757	18	0.109539		NPBWR2	-2.51778	0.217492	28	1.229	0.3939	21	0.00563786	0.00563786
NPFF	0.75841	1.01608	12	0.3256	0.5324	24	0.546782		NPFF	1.96848	2.28505	7	0.414405	0.113991	73	0.000517633	0.000517633	NPFF	4.31542	0.126409	40	1.02505	0.233456	35	0.000104284	0.000104284	NPFF	4.26477	0.103017	40	1.206	0.2393	35	1.52004e-05	1.52004e-05
NPFFR1	-1.64741	1.53773	13	0.09244	0.3369	24	0.786269		NPFFR1	0.371741	0.92061	16	0.225953	0.140375	77	0.111625		NPFFR1	2.49257	0.11939	40	0.816575	0.169635	35	2.9916e-05	2.9916e-05	NPFFR1	2.6264	0.0706493	40	0.9538	0.1843	35	1.0149e-05	1.0149e-05
NPFFR2	0.151631	3.79456	2	0.7343	0.6397	18	0.266899		NPFFR2	-2.49126	1.0754	11	0.508799	0.235002	39	0.0367269		NPFFR2	-0.21356	0.245582	39	-0.105722	0.343978	33	0.760567		NPFFR2	-0.654571	0.163315	39	0.8167	0.2934	31	0.00920745
NPPA	0.759789	1.51947	7	0.3888	0.5725	21	0.504833		NPPA	-0.352181	0.858316	8	0.104364	0.124062	61	0.403564		NPPA	-0.0241092	0.211837	37	0.841394	0.354814	24	0.0264759		NPPA	-0.120098	0.258608	33	0.9843	0.2222	22	0.000257225	0.000257225
NPPB	-0.487285	0.273778	2	0.4654	0.7037	18	0.517211		NPPB	-0.779257	0.792039	10	0.233105	0.102415	62	0.0263644		NPPB	2.00927	0.275417	37	-0.271475	0.394094	29	0.496572		NPPB	2.65689	0.255156	35	0.4154	0.2891	29	0.162225
NPPC	-1.19134	1.44558	12	0.7651	0.6837	23	0.275183		NPPC	1.13291	1.28498	14	0.423249	0.149476	71	0.00604347	0.00604347	NPPC	1.55092	0.183877	40	0.104935	0.238283	30	0.754318		NPPC	2.11775	0.175917	39	-0.3054	0.2305	31	0.195153
NPSR1	-1.95068		1	-0.6663	0	1	0		NPSR1	-2.36372	1.74609	11	0.430321	0.589524	14	0.478371		NPSR1	-2.19646	0.241861	31	0.900228	0.34751	17	0.0197168		NPSR1	-2.28861	0.233412	29	0.4033	0.4284	15	0.362397
NPW	0.739182	1.92606	6	0.4498	0.6435	21	0.492591		NPW	-0.732444	1.43936	13	0.387914	0.189939	40	0.0479229		NPW	-0.525081	0.363349	25	1.93715	0.636887	16	0.00824366		NPW	-0.617341	0.25508	25	1.701	0.434	17	0.00110641	0.00110641
NPY	4.45544		1	0.6416	0.6943	17	0.369112		NPY	1.4679	1.98674	11	0.381314	0.16276	74	0.0218676		NPY	6.91535	0.309739	40	-0.776538	0.389662	35	0.0543528		NPY	7.1229	0.357053	40	-0.9664	0.3925	34	0.0193666
NPY1R	0.906799	1.70568	19	0.8943	0.4058	29	0.0359454		NPY1R	0.355897	1.38221	15	0.392004	0.118827	75	0.0014941	0.0014941	NPY1R	3.3145	0.212932	40	-0.144144	0.239316	35	0.550961		NPY1R	3.32038	0.22673	40	0.2102	0.2529	35	0.411543
NPY2R	-2.74019	0.308957	3	1.633	0.5731	17	0.0116043		NPY2R	-1.61184	1.99315	12	0.217568	0.0933999	63	0.023109		NPY2R	-0.106434	0.370163	35	0.404811	0.449665	27	0.376262		NPY2R	-0.77693	0.373794	36	0.8806	0.4823	26	0.0794074
NPY4R	-1.23655	1.54478	23	-0.1532	0.7305	11	0.838041		NPY4R	-2.7867	0.84279	4	-0.0433015	0.735034	8	0.95467		NPY4R	-1.9103	0.20318	29	0.18945	0.357557	13	0.605878		NPY4R	-1.75201	0.176516	33	0.2201	0.4385	13	0.624835
NPY5R	-1.45672	1.30458	16	0.3338	0.3797	27	0.387468		NPY5R	-1.19701	1.2071	13	0.245018	0.116985	71	0.0398431		NPY5R	1.73405	0.301832	39	-0.841787	0.319323	33	0.0128258	0.0128258	NPY5R	2.08838	0.249287	38	-0.9507	0.3537	32	0.0114578
NPY6R	-2.63003	0.0762857	3	0.58	0.6321	19	0.370929		NPY6R	0.280527	0.69705	16	0.302621	0.1227	75	0.0159651		NPY6R									NPY6R
NR4A2	4.96335	1.21182	25	-0.1489	0.2796	31	0.598236		NR4A2	1.78399	1.88914	16	-0.569949	0.122906	81	1.3562e-05	1.3562e-05	NR4A2	3.06401	0.15698	40	0.264628	0.262212	35	0.320008		NR4A2	2.89732	0.169227	40	0.316	0.2689	35	0.248248
NRCAM	3.61797	1.27105	25	0.252	0.2067	31	0.232367		NRCAM	5.36522	1.01537	16	-0.172353	0.065742	82	0.010449	0.010449	NRCAM	6.26282	0.10455	40	0.128398	0.078262	35	0.110099		NRCAM	6.07215	0.110725	40	0.3233	0.09431	35	0.00160609	0.00160609
NRGN	0.889613	1.82862	19	0.6161	0.4563	25	0.18955		NRGN	4.22928	1.63093	16	-0.0195639	0.136064	80	0.886037		NRGN	10.4559	0.417511	40	-0.57072	0.326626	35	0.0896071		NRGN	11.1092	0.300781	40	-0.6389	0.2971	34	0.038938
NRP1	-0.323285	1.75708	24	0.2873	0.3376	31	0.401549		NRP1	0.923625	1.47671	16	0.208	0.0651161	81	0.00200591	0.00200591	NRP1	2.78124	0.0782003	40	0.306796	0.12453	35	0.0189724	0.0189724	NRP1	2.82418	0.0823804	40	0.3807	0.1644	35	0.0267925	0.0267925
NRP2	-1.75859	1.61738	19	0.5209	0.3909	30	0.193091		NRP2	2.3867	1.03126	16	0.183618	0.0607942	80	0.00340057	0.00340057	NRP2	3.2737	0.114821	40	0.429532	0.136732	35	0.00347302	0.00347302	NRP2	3.38416	0.0973957	40	0.4637	0.1388	35	0.00203792	0.00203792
NRTN	-0.162194	0.630174	6	0.7118	0.7561	19	0.358912		NRTN	-0.633954	1.23013	15	0.402823	0.17974	75	0.0280163		NRTN	-0.081739	0.281201	36	0.0129795	0.207732	28	0.950661		NRTN	-0.317185	0.216845	33	0.2712	0.3636	21	0.46393
NRXN1	3.36045	1.28213	25	0.1065	0.192	31	0.583307		NRXN1	2.78774	0.791888	16	-0.327583	0.0918092	75	0.000635375	0.000635375	NRXN1	3.84839	0.107071	40	0.274296	0.104022	35	0.012521	0.012521	NRXN1	3.66506	0.0924473	40	0.5059	0.1037	35	2.65323e-05	2.65323e-05
NRXN2	3.89281	0.814432	25	-0.1496	0.2095	31	0.480869		NRXN2	4.42536	1.10339	16	-0.0355065	0.089756	75	0.693547		NRXN2	6.19411	0.0937278	40	0.0380169	0.101538	35	0.710445		NRXN2	6.13922	0.113974	40	0.1097	0.1163	35	0.352317
NRXN3	4.7907	1.21584	25	-0.04315	0.2263	31	0.850062		NRXN3	3.64448	0.83522	16	-0.935018	0.134093	82	7.61e-10	7.61e-10	NRXN3	4.8528	0.155826	40	-0.1751	0.163258	35	0.291017		NRXN3	4.74771	0.192263	40	-0.01716	0.1687	34	0.91962
NT5E	-0.710292	1.27463	18	0.2753	0.3095	28	0.381506		NT5E	2.87377	0.981863	16	-0.132856	0.093117	81	0.157539		NT5E	4.31051	0.21245	40	0.0265835	0.145683	35	0.856291		NT5E	4.30001	0.0999222	40	0.2328	0.1556	35	0.14386
NTF3	0.0859482	0.00876019	2	0.02392	0.6288	18	0.970104		NTF3	-2.00391	0.632121	7	0.273533	0.159082	67	0.0902208		NTF3	-2.53125	0.408352	23	0.67235	0.588564	6	0.305043		NTF3	-2.40742	0.163501	25	0.4562	0.4234	5	0.330468
NTF4	-1.61782		1	-0.8449	0.6469	9	0.227821		NTF4	-0.951531	1.41323	2	0.228802	0.160649	20	0.170596		NTF4	-1.64394	0.443064	14	-3.51726	0.162419	2	0.0293825		NTF4	-1.63933	0.265657	19	-0.0228	1.355	5	0.98738
NTN1	3.15836	1.64648	25	-0.1607	0.1883	31	0.40013		NTN1	3.50375	1.54902	16	-0.36491	0.129028	81	0.00591428	0.00591428	NTN1	3.70475	0.0919661	40	0.058921	0.16765	35	0.727431		NTN1	3.25976	0.110255	40	0.2359	0.1495	35	0.124128
NTS	-0.47131	1.94079	4	0.4365	0.8353	20	0.60731		NTS	1.50466	1.72497	12	0.417052	0.252948	69	0.103808		NTS	3.17699	0.325304	40	-0.653637	0.497982	34	0.198385		NTS	0.432215	0.185208	37	-0.3654	0.3862	26	0.353134
NTSR1	5.2913	1.1276	25	-0.309	0.2744	30	0.269365		NTSR1	1.22516	1.76188	16	-0.592045	0.155076	74	0.000280011	0.000280011	NTSR1	-0.19165	0.216485	39	0.183758	0.297021	32	0.540646		NTSR1	-0.176459	0.244642	38	-0.1937	0.3965	30	0.628689
NTSR2	2.89678	1.36649	23	-0.1777	0.3254	28	0.589561		NTSR2	4.97934	0.930099	16	-0.42105	0.159089	82	0.00976573	0.00976573	NTSR2	7.41006	0.107369	40	0.412933	0.171814	35	0.0218461	0.0218461	NTSR2	7.14841	0.103773	40	0.7008	0.179	35	0.000429061	0.000429061
NUCB1	5.07695	1.64454	25	0.165192	0.250161	31	0.514073		NUCB1	5.23907	1.24224	16	-0.120739	0.0715909	82	0.0955446		NUCB1	7.42723	0.0491329	40	0.30626	0.10381	35	0.0057139	0.0057139	NUCB1	7.45239	0.0415656	40	0.2869	0.09704	35	0.00562556	0.00562556
NUCB2	1.53001	1.347	24	-0.06181	0.182	31	0.736487		NUCB2	2.11769	1.24307	16	-0.0492458	0.0697028	82	0.481898		NUCB2	4.04476	0.0552923	40	0.401642	0.134709	35	0.0052704	0.0052704	NUCB2	4.02693	0.0626648	40	0.5424	0.1695	35	0.00298047	0.00298047
NXNL1	-0.614225		1	0.759325	0.665243	17	0.270489		NXNL1	-0.209452	1.54526	8	-0.226594	0.335687	25	0.506118		NXNL1	1.83327	0.19597	39	1.18435	0.224863	34	8.393e-06	8.393e-06	NXNL1	2.0168	0.130532	40	0.8151	0.2366	34	0.00157326	0.00157326
NXNL2									NXNL2	-0.425677	0.986081	11	0.0534135	0.278556	28	0.849372		NXNL2	4.24669	0.0854364	40	0.542701	0.149085	35	0.000895986	0.000895986	NXNL2	4.21491	0.0921566	40	0.8439	0.1516	35	3.15042e-06	3.15042e-06
NXPE1	-1.51187	1.34253	11	0.8091	0.6817	18	0.251579		NXPE1	-3.15039	1.32662	12	0.510979	0.180687	24	0.00953593		NXPE1	-2.35679	0.207445	36	1.39228	0.344998	26	0.000452101	0.000452101	NXPE1	-2.35085	0.224486	35	1.631	0.3306	29	3.32411e-05	3.32411e-05
NXPE2	-2.2251	1.42079	19	0.9941	0.5027	9	0.0833913		NXPE2	-1.29121	0.892828	11	0.630611	0.470791	11	0.210064		NXPE2	-1.36034	0.202115	37	0.633677	0.324824	27	0.0619314		NXPE2	-1.50567	0.16883	32	0.798	0.3624	25	0.0375476
NXPE3	2.65247	1.04204	25	0.2307	0.2859	23	0.428399		NXPE3	3.97781	0.940406	16	0.0501528	0.0631409	69	0.429785		NXPE3	5.44656	0.0906492	40	0.318282	0.119392	35	0.0116662	0.0116662	NXPE3	5.64248	0.0632624	40	0.4235	0.1383	35	0.00426713	0.00426713
NXPE4	-1.86882	1.08336	2	1.93	0.8375	8	0.0546108		NXPE4	-3.16731	1.07692	7	0.228172	0.163108	56	0.167457		NXPE4	-2.08404	0.285803	25	0.961837	0.482423	17	0.0635071		NXPE4	-2.07506	0.2467	24	1.436	0.4352	14	0.00526049
NXPH1	2.40828	2.30918	22	0.173	0.3603	29	0.634785		NXPH1	2.30133	1.13502	15	-0.297088	0.153379	45	0.0591876		NXPH1	3.40149	0.214082	39	-0.823565	0.223714	35	0.00079882	0.00079882	NXPH1	2.96141	0.234332	40	-0.7443	0.2425	34	0.00434837	0.00434837
NXPH2	0.439392	1.86963	16	0.4289	0.4719	26	0.372087		NXPH2	0.351772	2.07309	14	0.324588	0.243135	45	0.18874		NXPH2	-0.0987539	0.222893	34	-1.13103	0.31766	18	0.00240679	0.00240679	NXPH2	-0.248698	0.216011	31	-1.022	0.4625	14	0.0443252
NXPH3	-1.88114	1.17581	12	0.5608	0.4962	23	0.270563		NXPH3	1.12915	1.58326	16	0.0414737	0.0893154	71	0.643838		NXPH3	3.24051	0.133239	40	0.234359	0.159061	35	0.149845		NXPH3	3.46668	0.116908	40	0.007882	0.2312	35	0.973006
NXPH4	0.386325	1.82966	9	1.28	0.7176	17	0.0934714		NXPH4	1.06675	1.52598	14	-0.0418572	0.134058	68	0.755834		NXPH4	1.11047	0.169776	40	-0.0495623	0.234721	34	0.834081		NXPH4	1.44213	0.174816	40	0.1046	0.2311	34	0.653758
OCLN	-1.5947	1.29427	17	-0.130394	0.406826	26	0.751242		OCLN	-2.15553	1.04033	8	0.404312	0.133843	69	0.00355012	0.00355012	OCLN	2.74446	0.120638	40	0.412929	0.147987	35	0.00857112	0.00857112	OCLN	2.7154	0.107007	40	0.3645	0.2101	35	0.0918044
OMG	4.73446	1.66007	24	0.2574	0.2347	22	0.285032		OMG	5.17941	1.11317	16	0.287347	0.132275	40	0.0359704		OMG	6.50523	0.122923	40	-0.296523	0.123123	35	0.000396135	0.000396135	OMG	6.47685	0.137288	40	-0.1457	0.1533	35	0.348346
OPCML	-1.92521	1.39836	23	0.3715	0.3058	29	0.234619		OPCML	2.2537	1.70307	16	-0.0514125	0.131997	80	0.697955		OPCML	4.25915	0.223104	40	-0.732964	0.210602	35	0.00139424	0.00139424	OPCML	4.26535	0.242055	40	-0.4579	0.2356	35	0.0603045
OPN1LW				0	0	0	0		OPN1LW				1.92275	0.697446	5	0.0510148		OPN1LW	-0.881377	0.790033	5						OPN1LW	-1.15053		1	-1.58
OPN1MW	-2.29791		1	2.474	0	1	0		OPN1MW				0.057281	0.333689	5	0.87204		OPN1MW	7.39118		1						OPN1MW	-2.80055	1.02461	2
OPN1MW2									OPN1MW2									OPN1MW2	-0.402273	0.84048	3						OPN1MW2	-2.646	0.497128	3	3.016		1
OPN1MW3									OPN1MW3									OPN1MW3									OPN1MW3
OPN1SW	-0.478858	1.04453	5	0.3407	0.4788	18	0.48639		OPN1SW	-2.87668	1.11176	6	0.174884	0.138198	60	0.210682		OPN1SW	2.47023	0.150312	40	-0.0933847	0.183782	33	0.0749637		OPN1SW	2.50894	0.171025	40	-0.1816	0.2054	34	0.383225
OPN3	1.85048	1.73505	25	-0.2026	0.1959	26	0.310813		OPN3	-1.21479	1.45193	15	-0.0734336	0.0801044	73	0.362348		OPN3	3.46878	0.144081	40	-0.0958802	0.153612	34	0.536797		OPN3	3.06171	0.131964	40	0.1465	0.1295	35	0.265955
OPN4	-2.39446	1.98466	3	0.5477	0.6293	19	0.395597		OPN4	-0.0645604	1.00779	16	0.273527	0.147443	50	0.0695982		OPN4	2.48879	0.285015	37	0.108244	0.421809	32	0.799169		OPN4	2.77096	0.313445	39	0.4127	0.4319	33	0.346436
OPN5	-2.24828	1.75972	15	0.2166	0.5924	24	0.717932		OPN5	-3.55252	0.584207	9	0.146151	0.157501	31	0.360846		OPN5	-2.42108	0.299969	32	-0.234738	0.277091	21	0.406948		OPN5	-2.71531	0.178319	30	0.2902	0.3123	19	0.365037
OPRD1	-2.20561	1.25057	16	0.7041	0.4958	27	0.167423		OPRD1	-1.48875	1.37796	13	0.163391	0.153246	74	0.289844		OPRD1	3.27664	0.130545	40	0.35466	0.176229	35	0.0521425		OPRD1	3.57843	0.153539	40	0.5237	0.1962	35	0.0115742	0.0115742
OPRK1	1.75356	1.39568	25	0.4563	0.2928	30	0.130008		OPRK1	0.572015	0.944336	16	-0.0712258	0.135987	76	0.601983		OPRK1	2.18016	0.227553	40	-0.244275	0.280931	35	0.390659		OPRK1	1.98686	0.284778	40	0.4861	0.3159	35	0.13308
OPRL1	2.17254	1.61925	25	0.2604	0.2941	30	0.383258		OPRL1	-0.582509	0.647753	13	-0.0511269	0.120394	76	0.672297		OPRL1	4.05865	0.181744	39	-0.334524	0.21121	35	0.122488		OPRL1	3.80473	0.239636	40	-0.08549	0.2385	35	0.722286
OPRM1	-4.95679	0.772132	15	0.7738	0.4914	26	0.127859		OPRM1	-1.29138	1.77716	15	0.319313	0.103318	73	0.00283957	0.00283957	OPRM1	-0.410292	0.14446	40	0.611301	0.163524	35	0.000680793	0.000680793	OPRM1	-0.443542	0.0976571	40	0.8028	0.1878	35	0.000145869	0.000145869
OR10A2									OR10A2	-2.24616	0.782931	11	-0.0662744	0.535415	13	0.903538		OR10A2	-1.27135	0.162407	35	0.49487	0.296049	28	0.106162		OR10A2	-1.02987	0.200754	35	0.948	0.3554	30	0.0123654	0.0123654
OR10A3									OR10A3				0.259968	0.566133	12	0.655032		OR10A3	1.05489	3.62436	2						OR10A3	-3.28212		1	-1.3
OR10A4									OR10A4	-1.41608	1.31778	3	1.03448	0.277697	16	0.00203149		OR10A4	-0.0253741	0.222923	35	0.277349	0.340289	30	0.421696		OR10A4	-0.197872	0.193073	36	1.067	0.358	29	0.00601944	0.00601944
OR10A5									OR10A5	-2.14612	0.72013	5	0.694175	0.41502	20	0.110786		OR10A5	0.182495	0.17352	34	0.0192101	0.309944	22	0.95118		OR10A5	-0.0569558	0.19672	34	0.5187	0.4189	23	0.228619
OR10A6									OR10A6									OR10A6			0						OR10A6	-5.30952	0.176361	2	2.945
OR10A7									OR10A7									OR10A7	-0.452802	1.96127	3						OR10A7	1.19821		1
OR10AC1									OR10AC1	-2.38693	1.19488	11	-0.04766	0.316603	10	0.883662		OR10AC1									OR10AC1
OR10AD1									OR10AD1	-0.502434	0.849283	10	0.503077	0.332295	10	0.164336		OR10AD1	0.799219	0.182976	38	0.477783	0.244143	32	0.0594067		OR10AD1	0.501889	0.170107	39	1.155	0.2528	32	7.86073e-05	7.86073e-05
OR10AG1									OR10AG1	-3.01469	0.833319	3	0.0373304		1			OR10AG1	-1.98952	2.25154	2						OR10AG1	-4.31922		1	1.945
OR10C1									OR10C1				0.279396	0.107857	62	0.0119736		OR10C1	-2.65408	0.297602	9						OR10C1	-2.02552	1.01607	2
OR10D3									OR10D3	-3.24204	1.20073	3	-0.324067	0.538225	13	0.558311		OR10D3									OR10D3
OR10G2									OR10G2									OR10G2	-1.85239	0.654336	4						OR10G2	-1.4522	0.331601	8
OR10G3									OR10G3	-1.9744	2.02766	2	-1.91012		1			OR10G3	-2.90286	0.297592	5						OR10G3	-3.68618	0.540948	2
OR10G4									OR10G4	-3.96876	0.812797	2	-1.01381		1			OR10G4	-3.62179		1						OR10G4			0
OR10G6									OR10G6									OR10G6									OR10G6
OR10G7									OR10G7	-3.18218		1						OR10G7	-2.90731	0.385364	7						OR10G7	-3.90566	0.286613	3
OR10G8									OR10G8	-0.95839		1	0.614652	0.587565	5	0.354562		OR10G8	-1.30158	0.381828	2						OR10G8	-1.54519	1.13525	2
OR10G9									OR10G9									OR10G9	-1.57052	1.40735	2						OR10G9			0
OR10H1									OR10H1	-4.28658	1.08887	6	0.311716	0.138532	61	0.0281197		OR10H1	-2.98222	0.973575	8	0.412825	0.031952	3	0.00593665		OR10H1	-3.08796	0.489204	8	3.019	0.5735	2	0.11953
OR10H2									OR10H2	-1.0236		1	0.365574	0.135062	67	0.00864137		OR10H2	-1.47398	0.290571	15	1.03837	0.796238	4	0.283235		OR10H2	-1.11202	0.581298	8	4.001		1
OR10H3									OR10H3	-2.72354		1	0.236967	0.129068	61	0.0713148		OR10H3	-1.64815		1						OR10H3	-1.03256	1.53208	2
OR10H4									OR10H4				0.698275	0.573966	5	0.290639		OR10H4	-1.4024	0.870197	6						OR10H4	-2.85224	0.242056	4
OR10H5									OR10H5	-4.51409	1.16948	6	-0.0702768	0.523059	6	0.898361		OR10H5	-3.06613	0.996478	9	0.0921921		1			OR10H5	-4.29592	0.163861	3
OR10J1									OR10J1	-2.51212		1	0.154324	0.1099	57	0.165774		OR10J1	-3.59367	0.1828	4						OR10J1	-2.73901	0.367785	4	1.034		1
OR10J3									OR10J3				0.915571	0.667521	5	0.242093		OR10J3	-1.10446	0.413975	8	-0.128211	0.521563	2	0.846536		OR10J3	-1.79403	0.576913	4
OR10J4									OR10J4	-0.340643	0.770394	2						OR10J4									OR10J4
OR10J5									OR10J5	-0.969926	1.80069	2	0.750559	0.444907	7	0.142575		OR10J5	-0.274909	1.21502	3						OR10J5			0
OR10K1									OR10K1									OR10K1	-3.65625	0.578253	3	-1.6578		1			OR10K1	-4.00298	0.415238	2
OR10K2									OR10K2	-3.90471	0.0553903	2	0.948871	0.183005	2	0.121293		OR10K2	-2.6863	0.698082	3						OR10K2	-3.94173	0.134596	4
OR10Q1									OR10Q1	-2.37862	0.350335	3						OR10Q1	-1.65099	0.405336	6						OR10Q1	-0.896458	0.752235	8
OR10R2									OR10R2				0.0663612	0.572615	5	0.913324		OR10R2	-1.39413	0.945445	3						OR10R2	-0.580286	1.156	2
OR10S1									OR10S1									OR10S1	-2.03831	0.202877	3						OR10S1	-1.40736	0.460869	5
OR10T2									OR10T2				1.13086	0.381345	5	0.0413303		OR10T2	-1.2	0.265894	3						OR10T2	-0.4924	0.195758	3
OR10V1									OR10V1	-1.43214		1	-0.018148		1			OR10V1	-2.00006	0.209961	10	0.810462	1.67392	3	0.676096		OR10V1	-1.56412	0.213964	13	1.846		2
OR10W1									OR10W1	-2.8244		1	0.679554		1			OR10W1	-2.61157	0.466716	3						OR10W1	-1.84985	0.415445	5	1.812	0.133	1	0.046644
OR10X1									OR10X1									OR10X1	-0.901514	0.234284	2						OR10X1	0.243157	0.748036	3
OR10Z1									OR10Z1	-4.48179	0.968126	4	0.624862	0.657126	3	0.442017		OR10Z1	-3.75455	1.21042	3						OR10Z1	-3.53673		1
OR11A1									OR11A1				0.186364	0.118316	64	0.120235		OR11A1	0.877072	0.140115	39	0.995734	0.245459	35	0.000275243	0.000275243	OR11A1	1.0852	0.11409	40	1.076	0.225	35	3.50712e-05	3.50712e-05
OR11G2									OR11G2	-3.58111	0.547902	3	0.424759	0.417337	7	0.348052		OR11G2	-3.71792	0.304749	8	-1.89541		1			OR11G2			0	2.071
OR11H1									OR11H1									OR11H1	-1.75669	0.172747	14	-2.4827		1			OR11H1	-1.24187	0.186365	9	1.071	1.037	3	0.489728
OR11H12									OR11H12				0.0708294	0.363929	5	0.855173		OR11H12	-0.872571	0.423076	7	1.20986	0.251295	2	0.130376		OR11H12	-1.14673	0.553908	6	1.945
OR11H2									OR11H2									OR11H2									OR11H2
OR11H4									OR11H4	-2.21635	1.1403	2	-1.18266	0.328038	2	0.172251		OR11H4	-2.03448	0.243642	19	-0.120681	0.790697	4	0.888387		OR11H4	-1.73949	0.246918	23	1.201	0.5817	7	0.0845018
OR11H6									OR11H6									OR11H6	-1.10762	0.506422	11	3.39394		1			OR11H6	-1.32434	0.809225	7
OR11H7									OR11H7	-2.07632	1.25394	2	0.140316	0.544986	2	0.839576		OR11H7									OR11H7
OR11L1									OR11L1	-2.44091	0.304153	2	-0.23992		1			OR11L1	-1.43692	0.269964	3	0.455253		1			OR11L1	-2.11838	0.33288	5
OR12D1									OR12D1									OR12D1									OR12D1
OR12D2									OR12D2				0.247398	0.0900177	58	0.00800748	0.00800748	OR12D2	-0.970686	0.239465	27	0.106526	0.346659	14	0.763501		OR12D2	-3.15341	0.521738	3
OR12D3									OR12D3				-0.0217668	0.162987	54	0.894265		OR12D3	-1.51807	0.253366	30	0.857275	0.340571	18	0.0221549		OR12D3	-2.15428	0.362158	5
OR13A1									OR13A1	-5.40385	0.416466	2	-0.62022		1			OR13A1	-1.884	0.204443	24	0.0117838	0.487804	12	0.981176		OR13A1	-2.22106	0.173951	28	-0.3325	0.3592	11	0.376358
OR13C2									OR13C2	-1.70432	1.17712	5	0.110992	0.397928	5	0.794128		OR13C2	-1.14074	0.172436	18	0.2647	0.713207	4	0.735213		OR13C2	-1.28168	0.232876	13	-0.4065	1.514	2	0.832957
OR13C3									OR13C3	-2.49586		1						OR13C3	-1.79241	0.243686	15						OR13C3	-2.14505	0.263576	9	1.039	0.3727	3	0.108192
OR13C4									OR13C4	-2.94235	0.28691	3	0.632989	0.305206	17	0.054582		OR13C4	-1.44015	0.238907	8	0.350226		1			OR13C4	-1.67819	0.240902	9
OR13C5									OR13C5	-2.24511	1.7565	6	0.805586	0.424435	6	0.116158		OR13C5	-1.22144	0.179456	24	1.04773	0.377887	13	0.0168808		OR13C5	-1.18078	0.179587	21	1.373	0.4614	14	0.0107144
OR13C7									OR13C7									OR13C7									OR13C7
OR13C8									OR13C8	-1.59299	1.52972	3	0.0373304		1			OR13C8	-1.75874	0.25522	14	-0.645367	1.30305	3	0.669475		OR13C8	-2.1123	0.395971	8	1.174	0.2705	3	0.0492031
OR13C9									OR13C9	-1.68797	1.34355	2	-0.397527	0.120204	2	0.186935		OR13C9	-1.06641	0.316315	10	0.75012		1			OR13C9	-1.6856	0.140577	9	0.1095	1.19	2	0.94156
OR13D1									OR13D1	-0.65659	1.22132	6	0.0975319	0.361697	11	0.792911		OR13D1	-0.218688	0.212864	29	0.132524	0.37894	20	0.73041		OR13D1	-0.591821	0.234764	32	0.9229	0.4961	22	0.0776117
OR13F1									OR13F1	-1.80296	1.22302	6	0.0426701	0.30588	3	0.901835		OR13F1	-1.45419	0.17457	18	-0.767647	0.735489	4	0.373313		OR13F1	-1.13157	0.371926	15	0.9028	0.9504	6	0.385757
OR13G1									OR13G1	-3.42981	0.879312	5	0.857367	0.274114	3	0.0888118		OR13G1	-2.97333	0.368191	8						OR13G1	-3.62728	0.215534	6	2.53
OR13H1									OR13H1	-3.16191		1						OR13H1	-2.15944		1						OR13H1	-0.829082		1
OR13J1									OR13J1	-1.20798	0.808052	10	0.00151663	0.464303	9	0.997474		OR13J1	1.63911	0.140794	37	-0.0680465	0.238598	32	0.777397		OR13J1	1.64921	0.191523	40	0.4411	0.3132	33	0.168948
OR14A16									OR14A16									OR14A16	-2.80097	0.183102	4	2.39394		1			OR14A16	-2.28887		1	-2.7
OR14A2									OR14A2	-1.51635		1	-0.203573		1			OR14A2									OR14A2
OR14C36									OR14C36	-1.29986	1.19456	10	-0.278652	0.765613	6	0.730772		OR14C36	-1.42614	0.456352	7	0.702906	0.894517	2	0.575995		OR14C36	-0.919756	1.53708	4	0.459	1.407	3	0.775201
OR14I1									OR14I1									OR14I1	0.519433	0.244635	33	-0.617058	0.36527	16	0.111836		OR14I1	0.691929	0.175021	34	-0.4949	0.342	18	0.166073
OR14J1									OR14J1				0.211917	0.121452	26	0.0932931		OR14J1	-4.16126	0.290083	16	0.612962	0.51253	5	0.297768		OR14J1	-3.35973	0.737375	3	2.218		1
OR14K1									OR14K1	-1.73743	0.849681	4	-0.62022		1			OR14K1									OR14K1
OR14L1									OR14L1									OR14L1									OR14L1
OR1A1									OR1A1	-4.02633	0.904925	6	0.432614	0.134605	67	0.00202672	0.00202672	OR1A1	-4.8974	0.301336	9	2.01796		1			OR1A1	-4.22365	0.909357	5	1.444		1
OR1A2									OR1A2				0.544057	0.151858	61	0.000682385	0.000682385	OR1A2	-1.53522	1.11008	2						OR1A2	-1.45441	0.50737	5	-0.41		1
OR1B1									OR1B1	-2.00562	0.875502	6	-1.04203	0.500601	4	0.128812		OR1B1	-1.12916	0.274469	13	0.935189		1			OR1B1	-1.24532	0.29067	20	1.426	0.3168	4	0.0459762
OR1C1									OR1C1	-2.79289	0.114907	3	0.306935	0.331541	17	0.368313		OR1C1	-2.26504	1.3574	6						OR1C1	-3.63173	0.636509	4	2.53
OR1D2									OR1D2	-3.38916	1.90949	3	0.4613	0.127622	63	0.000604487	0.000604487	OR1D2	-3.90058	0.428635	11	0.579533	0.982928	5	0.587152		OR1D2	-3.71215	0.319189	11	2.096	1.128	3	0.204275
OR1D4									OR1D4	-2.68836		1	-0.0288792	0.465182	5	0.953476		OR1D4									OR1D4
OR1D5									OR1D5	-0.48382	0.320635	2	0.19776	0.248068	56	0.428764		OR1D5	-1.1301	0.230144	18	-0.503123	0.284833	5	0.152075		OR1D5	-1.30754	0.220886	21	0.7874	0.63	8	0.25155
OR1E1									OR1E1	-1.44063	0.0914611	3	0.276858	0.145712	60	0.0623179		OR1E1	-1.43415	0.28541	17	0.666607	0.981343	6	0.527126		OR1E1	-1.65743	0.245226	17	0.9711	0.5139	7	0.107689
OR1E2									OR1E2	-1.96667		1	1.51729		1			OR1E2	-1.52503	0.237396	21	0.957369	0.5732	11	0.12583		OR1E2	-0.730531	0.265395	18	0.658	0.3242	7	0.0887362
OR1E3									OR1E3	-1.21053	1.97243	2						OR1E3									OR1E3
OR1F1									OR1F1	-0.272069	1.27434	8	0.362134	0.108722	64	0.00145139	0.00145139	OR1F1	1.41665	0.209612	32	-1.25005	0.308257	22	0.000569367	0.000569367	OR1F1	1.58255	0.221704	33	-0.8788	0.357	23	0.0225815
OR1G1									OR1G1	-2.44228	1.09613	3	0.336546	0.16076	63	0.0404047		OR1G1	-0.993102	0.880903	8	1.89482	0.560432	2	0.183073		OR1G1	-1.48658	0.269198	6	-0.05
OR1I1									OR1I1	-3.18633	0.858991	3	-0.0348029	0.110283	28	0.754749		OR1I1	-2.32776	1.00177	4						OR1I1	-3.58094	0.594768	4	-1.19		1
OR1J1									OR1J1	-0.671659	2.23021	2	-3.76103		1			OR1J1	-1.1432	0.280402	26	1.49125	0.494276	13	0.0107215		OR1J1	-1.00736	0.16813	24	1.532	0.4346	13	0.00418839
OR1J2									OR1J2	-1.03976	1.6173	2	0.783626	0.381909	12	0.0647674		OR1J2	-0.217718	1.52396	4						OR1J2			0
OR1J4									OR1J4	-2.44228	1.09613	3	0.0950169	0.384657	13	0.80907		OR1J4	-0.674187	0.494874	3	-2.09472		1			OR1J4	-1.74039		1
OR1K1									OR1K1	-1.19654	0.820707	9	-0.18986	0.570335	6	0.75272		OR1K1	-0.903398	0.223615	27	0.492058	0.439188	8	0.29952		OR1K1	-0.421948	0.233258	27	0.00725	0.3313	12	0.982931
OR1L1									OR1L1	-3.15964		1						OR1L1	-1.16004	0.712764	8	3.33508		1			OR1L1	-1.7412	0.283911	10
OR1L3									OR1L3	-2.22488	0.793146	4	0.425446	0.377905	7	0.303256		OR1L3	-1.33362	0.247984	13	0.104591		1			OR1L3	-1.4745	0.174995	16	0.588	0.6074	4	0.404416
OR1L4									OR1L4	-1.09579	1.27171	4	-0.231287	0.353602	8	0.533947		OR1L4	-0.115864	0.241922	23	0.747652	0.512949	12	0.172916		OR1L4	0.339975	0.169084	30	-0.1024	0.3613	20	0.780145
OR1L6									OR1L6	-1.12835	1.2381	6	-1.53193	0.629884	5	0.0718193		OR1L6	-0.227358	0.249134	32	0.0705538	0.453716	20	0.878058		OR1L6	-0.156965	0.192085	25	0.07585	0.3766	12	0.843775
OR1L8									OR1L8	-1.44889	0.872085	9	-0.156249	0.49742	8	0.762585		OR1L8	-1.97353	0.188854	24	-0.0605853	0.483566	7	0.9044		OR1L8	-1.88965	0.213766	23	0.3836	0.8145	8	0.654324
OR1M1									OR1M1	-4.16256	1.77326	2	0.536319	0.311231	2	0.334744		OR1M1	-3.21916	0.257249	5						OR1M1	-4.0559	0.00768678	2	1.945
OR1N1									OR1N1	-2.90859	0.297078	3	1.84755		1			OR1N1	-1.27231	0.61518	10	3.54665		1			OR1N1	-1.64642	0.23823	11	-1.92		1
OR1N2									OR1N2	-2.68552	0.446979	3	0.434495	0.440409	7	0.361951		OR1N2	-1.62023	0.44039	11	0.379628		1			OR1N2	-1.31102	0.545987	5	0.2297	1.299	3	0.87598
OR1Q1									OR1Q1	-0.872541	1.03564	5	0.449269	0.305996	19	0.159303		OR1Q1	-1.24239	0.322906	19	1.15537	0.782953	6	0.200066		OR1Q1	-1.34278	0.247562	18	0.5363	0.2762	4	0.191625
OR1R1									OR1R1									OR1R1									OR1R1				0.945
OR1S1									OR1S1	-2.8293		1						OR1S1	-1.37841	1.70873	2						OR1S1	-3.16269	0.0795479	2
OR1S2									OR1S2				-0.0944534	0.394604	5	0.822589		OR1S2	-1.89829	0.506896	3						OR1S2	-0.515424	0.335284	2
OR2A1									OR2A1	-3.52704	1.21935	9	0.224428	0.497546	9	0.663915		OR2A1									OR2A1
OR2A12									OR2A12	-2.71766	1.45803	9	-0.221833	0.457489	9	0.640751		OR2A12	-1.89014	2.03954	3						OR2A12	-2.68094	0.931007	5
OR2A14									OR2A14	-2.01052	2.4474	6	-0.127614	0.582676	10	0.831526		OR2A14	-2.86612	0.389327	7						OR2A14	-1.56954	0.54983	9	0.433	1.513	2	0.822551
OR2A2									OR2A2	-2.28143	0.707004	5	0.691766	0.523817	5	0.257117		OR2A2	-1.03522	0.335519	13	-1.13222	0.0593863	2	0.0333692		OR2A2	-1.49115	0.234269	13	0.58	0.5	2	0.452929
OR2A25									OR2A25	-3.41452	0.249967	2	0.295396	0.382018	7	0.468733		OR2A25	-0.649157	0.190958	37	0.749707	0.242681	25	0.00501502		OR2A25	-0.989927	0.142773	38	0.6908	0.3221	31	0.0404968
OR2A4									OR2A4				-0.136039	0.589058	12	0.821598		OR2A4	-0.54837	2.24088	4	1.45525		1			OR2A4	-1.4197	0.368429	6	-0.64
OR2A42									OR2A42	-4.2616	1.35935	7	0.677913	0.724671	5	0.402503		OR2A42	-0.0486559	0.155035	40	0.48447	0.207702	35	0.0257296	0.0257296	OR2A42	-0.139937	0.115675	40	0.4968	0.2451	34	0.0511071
OR2A5									OR2A5	-4.0533	2.05155	8	0.418709	0.77222	7	0.607205		OR2A5	-3.78449	0.913636	9						OR2A5	-5.26025	0.346853	5	2.115
OR2A7									OR2A7	-1.57509	1.20473	12	0.0808521	0.209489	28	0.702559		OR2A7	0.466214	0.157855	35	0.257726	0.250622	31	0.312009		OR2A7	0.223751	0.182876	39	0.3407	0.2924	32	0.252855
OR2AE1									OR2AE1	-2.45564	0.490834	3	1.00525	0.63629	3	0.254912		OR2AE1	-1.0124	0.241034	20	-0.585222	0.836697	6	0.515482		OR2AE1	-1.2822	0.196931	24	1.532	0.346	6	0.00684098
OR2AG1									OR2AG1	-3.19339	1.91126	11	-0.511178	0.657189	8	0.462147		OR2AG1	-4.18795	0.38698	20	0.321046	0.554594	5	0.593705		OR2AG1	-3.59132	0.237936	19	1.149	0.6815	6	0.152534
OR2AG2									OR2AG2	-2.7735	0.859914	9	-0.338777	0.645339	8	0.615821		OR2AG2	-3.09647	0.191796	22	0.464047	0.523168	7	0.409219		OR2AG2	-3.1464	0.216	25	0.115	0.5652	7	0.845498
OR2AJ1									OR2AJ1	-1.92298	1.1764	6	0.0201256	0.923415	6	0.983455		OR2AJ1									OR2AJ1
OR2AK2									OR2AK2	-1.51401	1.74983	8	0.408214	0.62548	8	0.534825		OR2AK2	-0.589099	0.269015	25	0.410608	0.415594	16	0.338831		OR2AK2	-0.465537	0.154601	33	0.3372	0.4242	18	0.438225
OR2AT4									OR2AT4	-4.15395	0.547427	11	-0.443735	0.300762	7	0.190564		OR2AT4	-3.87281	0.206394	32	0.765881	0.40465	24	0.0710511		OR2AT4	-3.82709	0.204517	30	1.093	0.4152	22	0.0155361
OR2B11									OR2B11	-3.63781	1.35495	11	0.161861	0.445093	11	0.723685		OR2B11	-4.27548	0.631717	9	1.62035	0.562036	2	0.212553		OR2B11	-4.42547	0.313112	10	2.511	0.5364	2	0.0427387
OR2B2									OR2B2	-1.1918		1	0.248151	0.120436	52	0.0444757		OR2B2	-0.883381	0.964217	7						OR2B2	-1.1697	0.429582	9	0.345	0.7902	4	0.691908
OR2B3									OR2B3				0.188346	0.282602	26	0.511214		OR2B3	-2.87794		1						OR2B3	-1.82172		1
OR2B6									OR2B6	-2.09157	0.240603	2	0.347286	0.101362	53	0.0012034		OR2B6	-0.396072	1.56449	4						OR2B6	-1.13818	0.658217	7
OR2B8									OR2B8									OR2B8									OR2B8
OR2C1									OR2C1	-0.800094	0.72106	13	0.2896	0.140425	71	0.042891		OR2C1	0.27973	0.165659	37	0.108598	0.240526	27	0.655387		OR2C1	0.229032	0.126477	38	0.06325	0.2619	25	0.811328
OR2C3									OR2C3	-3.50874	1.099	8	0.122006	0.214248	39	0.572393		OR2C3	-3.44706	0.665003	14	-0.303045	0.90031	4	0.758585		OR2C3	-4.41641	0.4107	8	1.945
OR2D2									OR2D2	-0.920489	0.891919	4	-0.282649	0.370258	4	0.500777		OR2D2	-0.857223	0.215328	31	0.461326	0.420521	13	0.294162		OR2D2	-0.767036	0.211523	25	0.6277	0.6081	7	0.341768
OR2D3									OR2D3	-2.31086	0.0380503	2	0.129808	0.758428	2	0.892085		OR2D3	-0.735961	0.216584	30	1.14976	0.432807	16	0.017957		OR2D3	-0.586698	0.222176	28	0.4729	0.308	20	0.14119
OR2F1									OR2F1	-3.54502	1.15208	7	0.374711	0.184815	59	0.0472156		OR2F1	-4.17943	0.30164	8						OR2F1	-3.95902	0.106058	6
OR2F2									OR2F2	-1.98076	0.923061	2	0.332403	0.13353	48	0.0163944		OR2F2	-1.03302	0.448754	13	0.338466	0.425401	6	0.462309		OR2F2	-1.88319	0.177745	14	1.714	0.9963	3	0.227515
OR2G2									OR2G2									OR2G2	-0.932024	1.26006	6	-1.07284		1			OR2G2			0
OR2G3									OR2G3									OR2G3	-2.91271	0.987365	4						OR2G3	2.47825		1
OR2G6									OR2G6	-4.65942	1.32447	5	1.95067		1			OR2G6	-3.55559	0.655615	15	0.848843		1			OR2G6	-4.18554	0.24767	13	-0.77	0.33	2	0.257762
OR2H1									OR2H1				0.231761	0.0990305	60	0.0226697		OR2H1	-1.80777	0.160729	35	-0.226086	0.236581	25	0.348782		OR2H1	-2.09256	0.214763	30	0.5571	0.3024	17	0.0852656
OR2H2									OR2H2	-4.41334		1	0.339806	0.0861078	60	0.000213769	0.000213769	OR2H2	1.05673	0.191765	40	0.745826	0.218714	34	0.00173038	0.00173038	OR2H2	1.20538	0.183611	39	0.8793	0.1847	34	3.7382e-05	3.7382e-05
OR2I1									OR2I1									OR2I1									OR2I1				-0.58
OR2J1									OR2J1									OR2J1									OR2J1
OR2J2									OR2J2				0.18549	0.122524	58	0.135576		OR2J2	-1.99264	0.272405	22	1.05529	0.427577	8	0.0429523		OR2J2	-3.11012	0.753613	3	4.501		1
OR2J3									OR2J3				0.360402	0.148956	49	0.0193783	0.0193783	OR2J3	-2.71895	0.239407	22	0.738024	0.686014	5	0.342563		OR2J3	-3.5336	0.200417	5
OR2K2									OR2K2	-0.728801	0.732272	7	0.384394	0.3481	18	0.284865		OR2K2	-1.46169	0.276859	23	-0.176871	0.794095	9	0.829328		OR2K2	-1.44069	0.231614	26	1.01	0.4941	7	0.0870342
OR2L13									OR2L13	1.74806	1.73064	14	0.140522	0.207476	31	0.50341		OR2L13	2.83415	0.229283	39	-0.304624	0.274298	31	0.275568		OR2L13	2.69364	0.273621	40	-0.04584	0.3833	33	0.905576
OR2L2									OR2L2	-1.32186	1.05353	13	-0.148383	0.284995	25	0.607381		OR2L2	-1.25988	0.240068	35	-0.389643	0.327931	20	0.249407		OR2L2	-1.49507	0.227849	34	0.1812	0.3345	21	0.593722
OR2L3									OR2L3	-1.69108	1.08608	12	0.251462	0.351711	12	0.489526		OR2L3	-1.77752	0.23887	31	-0.0426594	0.458434	20	0.926843		OR2L3	-1.41664	0.216464	31	-0.6224	0.2776	19	0.0377937
OR2L5									OR2L5	-2.65116	1.469	13	1.33513	0.369012	11	0.00470424		OR2L5	-1.21027	0.193503	32	0.0655559	0.43302	17	0.881547		OR2L5	-1.51224	0.195919	35	0.02642	0.2978	19	0.930293
OR2L8									OR2L8	-1.33324	1.63573	5	0.490524	0.839881	5	0.590544		OR2L8	-0.272913	0.199855	34	0.439825	0.292678	23	0.147127		OR2L8	0.166879	0.24839	29	-0.06337	0.3361	20	0.852575
OR2M2									OR2M2	-2.70859	1.25614	4	0.824953	0.386009	6	0.0856273		OR2M2	-2.04846	0.341783	7	2.05831		1			OR2M2	-1.78836	0.402613	13	1.265	1.516	2	0.491728
OR2M3									OR2M3	-3.69409	1.71283	12	0.265689	0.437279	10	0.558473		OR2M3	-4.77818	0.234941	17	1.23812	0.707318	3	0.222144		OR2M3	-4.58641	0.203852	19	-0.4297	0.6097	6	0.512463
OR2M4									OR2M4	-2.20328	0.975077	12	0.159189	0.264573	23	0.553537		OR2M4	-3.68474	0.247226	21	0.464971	0.536501	7	0.419426		OR2M4	-3.88553	0.276802	18	1.414	0.5158	6	0.0518185
OR2M5									OR2M5	-1.65652	1.16216	3	-0.0856668	0.493864	3	0.878256		OR2M5	-1.74095	0.214818	17	-1.16257	1.3826	3	0.488935		OR2M5	-0.898582	0.256551	12	1.108	1.426	2	0.518411
OR2M7									OR2M7	-0.877928	1.52152	2	-1.46782	1.15312	2	0.423924		OR2M7	-1.36327	0.445539	10	1.05831		1			OR2M7	-1.31612	0.311739	9	1.445		2
OR2S2									OR2S2				0.395329	0.0933008	59	8.20682e-05	8.20682e-05	OR2S2	-1.01243	0.329715	18	-0.130916	0.398098	4	0.763875		OR2S2	-1.20177	0.159155	22	1.189	0.319	8	0.00580569
OR2T1									OR2T1									OR2T1	-2.2282	0.697853	6						OR2T1	-3.17363	0.506578	4
OR2T10									OR2T10	-2.92554	0.604845	2	-0.672102	0.341712	2	0.299442		OR2T10	-3.61573	0.224946	7						OR2T10	-4.07341	0.315957	3
OR2T11									OR2T11	-3.30217	1.04914	5						OR2T11	-2.85809	0.496853	11	1.23661	0.781353	2	0.358744		OR2T11	-3.45976	0.303435	8	-0.6735	0.9165	2	0.596548
OR2T12									OR2T12	-3.69989	1.54726	9	-0.989284	0.75477	6	0.246928		OR2T12	-3.31772	0.255945	21	0.682721	0.460227	7	0.188486		OR2T12	-3.22299	0.175665	15	1.121	0.5763	6	0.123732
OR2T2									OR2T2									OR2T2	-2.93074	0.919587	5						OR2T2	-3.37403	0.455744	5	0.623
OR2T27									OR2T27									OR2T27	-1.94876	0.216891	7						OR2T27	-1.06526	0.415852	12	-1.99		2
OR2T29									OR2T29									OR2T29	-2.0519	1.03251	7						OR2T29	-2.55129	0.62081	2	1.945
OR2T3									OR2T3									OR2T3	-1.39496	0.363752	6	1.70747		1			OR2T3	-1.42785	0.120766	3
OR2T33									OR2T33	-3.16906	1.19092	7	-0.644632	0.540302	6	0.286354		OR2T33	-2.54946	0.281119	22	-0.133573	0.945677	9	0.891169		OR2T33	-2.7841	0.282399	17	0.6075	1.124	4	0.62639
OR2T34									OR2T34									OR2T34	-2.32341	0.126292	2						OR2T34	-0.101512	0.767082	3
OR2T35									OR2T35				0.302633	0.102303	14	0.0110956		OR2T35	-3.15584	0.403701	8	-0.12971		1			OR2T35	-3.62624	0.18604	5	0.445		1
OR2T4									OR2T4									OR2T4	-1.59065	0.311861	11						OR2T4	-1.49475	0.230588	14	0.665		1
OR2T5									OR2T5				-0.162581	0.793942	5	0.847744		OR2T5	-2.01946	0.992542	8						OR2T5	-2.4805	0.62081	2
OR2T6									OR2T6									OR2T6	-3.85377	0.289513	10	2.75012		1			OR2T6	-3.95232	0.346535	7
OR2T7									OR2T7	-4.24824		1						OR2T7									OR2T7
OR2T8									OR2T8	-1.17322	0.66861	10	-0.698469	0.347834	19	0.0598864		OR2T8	-1.04641	0.156912	31	0.325056	0.337874	19	0.348772		OR2T8	-0.960127	0.202663	31	0.4394	0.4908	15	0.386906
OR2V1									OR2V1	-2.20093	1.1867	4	-0.547632		1			OR2V1	-2.46477	0.658062	5						OR2V1	-4.30427		1	2.36
OR2V2									OR2V2	-3.90293	0.320308	3	0.805665	0.589932	7	0.221014		OR2V2	-1.56476	2.60686	3						OR2V2	-4.10158	0.347973	4
OR2W1									OR2W1				0.296652	0.104186	55	0.00622251	0.00622251	OR2W1	-2.62232	0.0717233	2						OR2W1	-1.4181	0.544661	4
OR2W3									OR2W3	0.968392	1.60267	13	-0.274535	0.215249	27	0.213437		OR2W3	1.30376	0.23966	37	-0.644994	0.408026	23	0.128202		OR2W3	1.54595	0.204147	36	-0.8093	0.2802	26	0.00788273	0.00788273
OR2Y1									OR2Y1									OR2Y1	-0.921404		1						OR2Y1	-2.15913	0.572048	2
OR2Z1									OR2Z1									OR2Z1	-1.64775	1.3272	4						OR2Z1	-0.983138	1.31089	3
OR3A1									OR3A1	-2.30204	1.01939	6	0.142513	0.103589	65	0.173695		OR3A1	-1.89372	0.265783	20	0.508694	1.09018	4	0.672579		OR3A1	-1.91836	0.221412	16	1.613	0.4161	6	0.011672
OR3A2									OR3A2	-1.07109	0.922	14	0.267011	0.145001	74	0.0696205		OR3A2	-0.778559	0.21399	34	0.684822	0.361345	21	0.0726129		OR3A2	-0.930221	0.197456	31	-0.2565	0.3268	18	0.44399
OR3A3									OR3A3	-2.5002	1.02617	9	0.289587	0.106502	68	0.00832805	0.00832805	OR3A3	-2.86284	0.427423	20	1.9141	0.434533	9	0.00227164		OR3A3	-2.72734	0.21551	18	0.7013	0.6704	8	0.330356
OR4A15									OR4A15				0.351307	0.467549	9	0.473946		OR4A15	-0.700739	0.636166	4						OR4A15	-0.901691	0.868609	5	0.623
OR4A16									OR4A16									OR4A16	-1.15607	0.384775	3						OR4A16	-2.11684	0.297859	4
OR4A47									OR4A47									OR4A47	-1.38122	0.416376	4						OR4A47	-1.0177	0.502143	9	3.117	0.686	2	0.137911
OR4A5									OR4A5									OR4A5	-1.23981	0.411754	8						OR4A5	-2.14289	0.335986	8	1.403	0.677	2	0.286212
OR4A8									OR4A8									OR4A8									OR4A8
OR4B1									OR4B1									OR4B1	-2.66029	0.0626322	2						OR4B1	-1.59861	0.820096	2
OR4C11									OR4C11	-3.72216		1						OR4C11	-4.20103		1						OR4C11	-2.94219	0.625845	4	0.034		1
OR4C12									OR4C12	-1.62498		1						OR4C12	-1.07129	0.360169	7						OR4C12	-2.2244	0.213167	5
OR4C13									OR4C13									OR4C13	-0.0664345	0.963248	6	0.116593		1			OR4C13	-2.67932	0.188518	2
OR4C15									OR4C15				0.67943	1.049	5	0.552481		OR4C15			0						OR4C15			0
OR4C16									OR4C16									OR4C16	-1.93592	0.323837	5						OR4C16	-1.64465		1
OR4C3									OR4C3				0.176516	0.603071	5	0.78431		OR4C3	-1.73487	0.397875	6	1.50588		1			OR4C3	-2.26613	0.271932	4
OR4C45									OR4C45									OR4C45									OR4C45
OR4C46									OR4C46				1.4258	1.29379	5	0.332297		OR4C46	-1.5942	0.264949	7	0.122508		1			OR4C46	-1.29069	0.736259	3
OR4C5									OR4C5									OR4C5									OR4C5
OR4C6									OR4C6	-2.37647		1						OR4C6	-1.777		1						OR4C6	-0.992077	0.483298	3
OR4D1									OR4D1	-2.96699	0.620505	9	0.026985	0.260611	21	0.918562		OR4D1	-4.47117	0.422354	4						OR4D1	-3.87646	0.23511	6
OR4D10									OR4D10	-3.96859	0.548037	2						OR4D10	-3.98822	0.0717233	2						OR4D10	-3.0562		1
OR4D11									OR4D11									OR4D11	-1.29394	1.13805	2						OR4D11			0
OR4D2									OR4D2				0.0875025	0.321379	22	0.788072		OR4D2	-1.64358	1.33501	6						OR4D2	-2.85801	0.321163	4
OR4D5									OR4D5	-1.33259		1	0.387468	0.362503	5	0.345341		OR4D5	0.689371	2.15763	3						OR4D5	-0.578535	0.62593	2
OR4D6									OR4D6	-2.26629		1						OR4D6	0.602738	2.20412	3						OR4D6	-0.893342	0.77348	2
OR4D9									OR4D9	-2.73978	2.59768	6	-0.519071	2.95722	3	0.876829		OR4D9	1.36643	5.98639	2						OR4D9	-5.9494		1
OR4E1									OR4E1	-2.99692	0.649454	4	0.202954	0.269219	3	0.529599		OR4E1									OR4E1
OR4E2									OR4E2	-3.05033		1	0.698594		1			OR4E2	-3.25317		1						OR4E2	-1.78136		1
OR4F15									OR4F15	-3.35465		1						OR4F15	-0.621669	2.18629	3						OR4F15	-3.43946	0.445114	4
OR4F16									OR4F16									OR4F16									OR4F16
OR4F17									OR4F17									OR4F17	-2.58156	0.810686	5						OR4F17	-2.20063	1.04926	3	0.679		1
OR4F21									OR4F21									OR4F21	-0.682328	0.448596	13						OR4F21	-1.21034	0.305557	10	0.933	1.013	2	0.526157
OR4F29									OR4F29									OR4F29	-0.328005	0.170883	26	0.0228395	0.374112	13	0.952332		OR4F29	-0.308085	0.220345	28	0.1348	0.4508	14	0.769939
OR4F3									OR4F3									OR4F3									OR4F3				2.267
OR4F4									OR4F4				0.0616832	0.573438	5	0.919518		OR4F4	-4.86221		1						OR4F4	-0.945679		1
OR4F5									OR4F5									OR4F5	-2.79627	0.3269	5						OR4F5	-1.5953	1.0348	2
OR4F6									OR4F6	-2.31954	1.03113	3	0.685301		1			OR4F6	-1.25335	0.895695	5						OR4F6	0.101668	1.70084	2
OR4K1									OR4K1	-2.95671		1	0.581761	0.522433	6	0.316115		OR4K1	-1.23065	1.89291	4						OR4K1	-2.69327	0.369405	2
OR4K13									OR4K13	-4.58129	1.67774	4	4.16173		1			OR4K13	-5.32858		1						OR4K13	0.378371		1
OR4K14									OR4K14									OR4K14	-1.49396		1						OR4K14	-3.18263	0.436149	2	2.431		1
OR4K15									OR4K15									OR4K15	-1.46672	0.52939	9						OR4K15	-1.39466	0.522092	7	3.402		1
OR4K17									OR4K17	-2.89348	0.182988	2	0.0181113	0.509187	7	0.97278		OR4K17	-3.73555		1						OR4K17	-4.36249	0.495642	4
OR4K2									OR4K2	-4.15487	0.758162	7	-0.135893	0.310638	3	0.704482		OR4K2	-4.75742	1.11103	2						OR4K2	-2.47833	1.14691	2
OR4K3									OR4K3	-2.60373		1	-1.62022		1			OR4K3									OR4K3
OR4K5									OR4K5									OR4K5	-1.24706	0.460407	2						OR4K5			0
OR4L1									OR4L1									OR4L1	-0.327649	0.447083	6						OR4L1	-1.73579		1
OR4M1									OR4M1									OR4M1	-2.56236	1.26527	5						OR4M1	-3.65238		1
OR4M2									OR4M2									OR4M2	-1.78868	0.823486	8	-0.0271471	0.164463	2	0.89588		OR4M2	-1.9285	0.377683	11
OR4M2B									OR4M2B									OR4M2B									OR4M2B
OR4N2									OR4N2	-3.04703	0.891098	7	0.0621878	0.588835	6	0.919997		OR4N2	-3.09974	0.221898	16	-2.57025	0.0875482	2	0.0216767		OR4N2	-3.29914	0.316171	7
OR4N4									OR4N4				0.486847	0.368238	5	0.25667		OR4N4	-0.512468	0.568145	10	1.46115		1			OR4N4	-0.975328	0.42947	6	-0.12		1
OR4N4C									OR4N4C									OR4N4C									OR4N4C
OR4N5									OR4N5	-4.17356		1						OR4N5	-3.3641	0.0697175	3						OR4N5	-3.28046	0.339906	3
OR4Q2									OR4Q2	-3.48168		1						OR4Q2									OR4Q2
OR4Q3									OR4Q3	-2.02878		1						OR4Q3	-2.29196	0.777967	7						OR4Q3	-2.54493	0.336527	8	1.08		1
OR4S1									OR4S1				0.515462	0.377579	5	0.243938		OR4S1	-2.10587	0.51468	4						OR4S1	-0.733163		1
OR4S2									OR4S2	-0.241195		1	-3.9509		1			OR4S2	-3.04322	0.436116	4						OR4S2	-4.02082		1
OR4X1									OR4X1									OR4X1	-0.916203	0.976106	3						OR4X1			0
OR4X2									OR4X2	-0.849461		1	0.178017	0.400473	6	0.675249		OR4X2	-2.82545		1						OR4X2	-1.36613	0.285809	3
OR51A2									OR51A2									OR51A2	4.36422		1						OR51A2			0
OR51A4									OR51A4	-4.03841	0.518118	2	-0.111815	0.591205	5	0.859199		OR51A4	-4.37926	0.504379	2						OR51A4	-3.69162	0.126081	2
OR51A7									OR51A7				0.125276	0.484478	5	0.80872		OR51A7	-2.64086	0.760181	2						OR51A7	-1.40012		1
OR51B2									OR51B2	-0.613786	1.07881	5	0.420187	0.181515	33	0.0271891		OR51B2	-0.959244	0.849302	8	1.32781	0.695889	3	0.196602		OR51B2	-1.90741	0.255385	3
OR51B4									OR51B4	-1.73358	0.618908	2	0.229192	0.194319	31	0.247483		OR51B4	-0.555343	0.465587	13						OR51B4	-1.33877	0.326528	10	0.58	1.5	2	0.765113
OR51B5									OR51B5	-3.37642	1.03025	7	0.444732	0.156913	38	0.00739785	0.00739785	OR51B5	-0.610408	0.152482	39	1.07526	0.291875	34	0.000817022	0.000817022	OR51B5	-0.582504	0.139616	40	1.234	0.2908	35	0.000168259	0.000168259
OR51B6									OR51B6	-1.04724	2.54914	4	0.4251	0.172074	29	0.0198497		OR51B6	-1.19921	0.286168	10	0.0273122	1.2163	3	0.984121		OR51B6	-0.916467	0.310275	11	0.9917	0.7775	2	0.330282
OR51C1									OR51C1									OR51C1									OR51C1
OR51D1									OR51D1	-3.12675		1	0.883621	0.794304	6	0.316551		OR51D1	-3.63997	0.646186	3						OR51D1	-3.82931	0.70425	2	1.726		1
OR51E1									OR51E1	-2.5842	1.08527	9	0.49185	0.18535	38	0.0116663	0.0116663	OR51E1	-1.67853	0.20988	30	-0.475394	0.408742	18	0.260874		OR51E1	-1.74058	0.180644	31	-0.5294	0.3348	21	0.130376
OR51E2									OR51E2	-2.47909	1.39363	11	0.387635	0.138537	71	0.00663557	0.00663557	OR51E2	0.507046	0.133588	39	0.809781	0.227831	35	0.00113726	0.00113726	OR51E2	0.631243	0.135103	40	1.204	0.2748	35	0.000107135	0.000107135
OR51F1									OR51F1									OR51F1	-0.567086	1.14504	4						OR51F1	-2.12466	0.467032	2	1.878
OR51F2									OR51F2	-1.16632		1						OR51F2	-2.49896	0.310393	5						OR51F2	-1.18129		1
OR51G1									OR51G1	-2.298		1	0.801167	0.567436	6	0.217076		OR51G1	-1.63282	0.740762	3						OR51G1	-1.34259	1.12462	2
OR51G2									OR51G2	-3.60574	0.673095	2	1.74974		1			OR51G2	-4.02182	0.460407	2						OR51G2	-3.57535	0.599927	2
OR51H1									OR51H1									OR51H1									OR51H1
OR51I1									OR51I1	-1.90088	1.04785	4	-0.0677932	0.239597	28	0.779376		OR51I1	-1.89785	0.189549	11	0.45649	0.351899	2	0.418089		OR51I1	-1.26335	0.291203	10	2.501		1
OR51I2									OR51I2	-2.93614	0.811787	4	0.465456	0.147781	28	0.00396882		OR51I2	-3.20968	0.241646	14	0.806978	0.450645	5	0.147822		OR51I2	-3.43173	0.41254	5
OR51J1									OR51J1	-1.86878	1.12829	5	0.407703	0.197774	19	0.054005		OR51J1									OR51J1
OR51L1									OR51L1	-4.7711	0.518118	2	1.66343		1			OR51L1			0						OR51L1			0
OR51M1									OR51M1	-2.73434	2.38824	7	-0.0620409	0.186271	32	0.741325		OR51M1	-3.66234	0.308558	10	1.53814	0.479822	2	0.192505		OR51M1	-3.49913	0.305149	8
OR51Q1									OR51Q1	-1.90017	0.938965	3	0.26733	0.429022	7	0.556138		OR51Q1	-1.22726	0.281809	14	0.0777878	1.02057	5	0.942907		OR51Q1	-1.4955	0.346443	10	0.9837	0.2883	4	0.0761977
OR51S1									OR51S1									OR51S1	-1.39011	1.03695	2						OR51S1			0	3.267
OR51T1									OR51T1									OR51T1	-2.59947	0.239819	2						OR51T1	-1.76126	0.495119	3
OR51V1									OR51V1									OR51V1	-1.44567	0.72292	4						OR51V1	-1.17771	1.57184	2
OR52A1									OR52A1	-3.28423	0.643284	4	0.408497	0.127906	61	0.00223848	0.00223848	OR52A1	-1.39332	2.31893	4						OR52A1	0.620883		1
OR52A5									OR52A5	-3.23962	0.440124	2	-0.747459	0.266354	2	0.217926		OR52A5	-3.84179	0.355157	8	-0.877492		1			OR52A5	-3.20542	1.29855	3
OR52B2									OR52B2	-2.24975	1.06615	2	0.300778	0.523845	6	0.590714		OR52B2	-1.35791	0.514196	7	-0.12971		1			OR52B2	-1.00272	0.308221	10	-0.99		1
OR52B4									OR52B4	-2.43906	0.00120378	2						OR52B4	-1.88957	0.286929	8	0.4729	0.664511	2	0.606243		OR52B4	-1.6629	0.823465	5
OR52B6									OR52B6	-1.95524	0.706156	8	1.1017	0.536851	8	0.0792788		OR52B6	-1.07862	0.214296	26	1.80656	0.363216	16	0.000166625	0.000166625	OR52B6	-1.05172	0.222503	23	1.104	0.4147	14	0.0195561
OR52D1									OR52D1	-1.74675	1.18541	6	0.130001	0.222464	31	0.563339		OR52D1	-1.46121	0.201091	14	-0.094716		1			OR52D1	-1.34466	0.255705	10			1
OR52E1									OR52E1									OR52E1									OR52E1				1.36
OR52E2									OR52E2									OR52E2	-2.81532	0.0981961	3						OR52E2	-0.171651	1.32947	2
OR52E4									OR52E4	-2.58968	1.19357	6	-0.402784	0.735639	4	0.62212		OR52E4	-3.09067	0.226758	7						OR52E4	-3.58653	0.17096	5
OR52E5									OR52E5	-3.97566	0.65292	2	0.670493	0.0953728	2	0.0899512		OR52E5									OR52E5
OR52E6									OR52E6									OR52E6	-1.44194	0.43813	5						OR52E6			0
OR52E8									OR52E8	-2.43333		1	1.033		1			OR52E8	-1.60639	0.212953	4	-0.368179	0.823432	2	0.732326		OR52E8	-1.0865	1.32972	4
OR52H1									OR52H1	-2.54002	1.93765	3	1.25403	0.495707	2	0.23965		OR52H1	-1.39849	0.248852	16	0.704706	0.40464	5	0.156547		OR52H1	-1.16565	0.42296	11	0.7837	1.324	3	0.61384
OR52I1									OR52I1	-2.03082	0.332624	4	-0.0473622	0.463318	3	0.927905		OR52I1	-1.55268	0.298095	9	1.01796		1			OR52I1	-1.60143	0.230943	10	-1.1		1
OR52I2									OR52I2	-4.25724	1.39677	11	0.440846	0.329482	7	0.229374		OR52I2	-3.31562	1.47019	5	1.75012		1			OR52I2	-4.19347	0.375982	10	1.592		1
OR52J3									OR52J3									OR52J3	-2.34906	0.304735	3						OR52J3	1.55309	2.97478	2
OR52K1									OR52K1	-3.08932	1.42965	7	-0.289592	0.79705	7	0.728816		OR52K1	-4.41806	0.280532	10	-0.862589		1			OR52K1	-3.93986	0.454102	7	0.946		1
OR52K2									OR52K2	-1.96017	0.766786	3	0.835176	0.631016	6	0.242941		OR52K2	-1.42413	0.17406	16	-0.791247	0.358833	5	0.0921332		OR52K2	-1.22193	0.242519	15	0.3575	0.5003	4	0.526458
OR52L1									OR52L1									OR52L1	-1.08944	0.526855	11	-0.883407		1			OR52L1	-0.857216	0.542782	9	1.551	1.065	4	0.282574
OR52M1									OR52M1									OR52M1	-1.09553		1						OR52M1	-1.60727	0.175455	5	1.697	0.248	1	0.0923818
OR52N1									OR52N1	-3.77212	0.546916	5	0.731254	0.903914	2	0.566974		OR52N1	-2.24413	0.51462	3						OR52N1	-3.65847	0.375225	7	1.558		1
OR52N2									OR52N2	-1.95217	1.4258	6	-0.181898	0.665448	4	0.802325		OR52N2	-2.23426	0.171631	7	0.122508		1			OR52N2	-2.11484	0.244289	8	1.14	0.696	2	0.348946
OR52N4									OR52N4	-1.65456	1.53157	7	-0.332512	0.29759	5	0.326424		OR52N4	-1.71733	0.301741	19	1.92823	2.10411	3	0.456195		OR52N4	-1.6184	0.229749	28	0.7602	0.5691	16	0.20296
OR52N5									OR52N5	-3.73061	2.05065	2	0.0996105		1			OR52N5	-2.77338	0.392702	6	-1.4827		1			OR52N5	-2.88928	0.466225	4	2.356	0.911	1	0.23489
OR52R1									OR52R1									OR52R1	-1.82762	0.744037	4						OR52R1	-1.73643	0.470145	6
OR52W1									OR52W1	-0.466724	1.00595	4	-0.78713	0.769362	2	0.492733		OR52W1	-0.453424	0.202433	27	0.204004	0.413385	16	0.628814		OR52W1	-0.68657	0.218015	31	1.118	0.349	19	0.00522384	0.00522384
OR56A1									OR56A1	-4.61717	0.686962	3	1.72118	1.47112	3	0.362563		OR56A1	-3.86117	1.21624	6						OR56A1	-4.06538	0.420312	7	0.945
OR56A3									OR56A3	-2.92783	0.366569	2	-0.342339	0.591088	2	0.665799		OR56A3	-4.29221	0.365002	4						OR56A3	-3.24891	1.02058	5
OR56A4									OR56A4	-3.47946	1.51434	3						OR56A4	-3.18578	0.966262	5						OR56A4	-4.15541	0.320948	5
OR56A5									OR56A5	-2.18948		1	0.801926		1			OR56A5	-1.85587	0.280001	8						OR56A5	-1.76568	0.232733	7	1.034		1
OR56B1									OR56B1	-2.99618	0.573508	2	0.503729	0.337769	7	0.186466		OR56B1	-1.78724	0.633746	12	-1.46245		1			OR56B1	-2.63262	0.373036	6	1.26	1.185	2	0.48047
OR56B2									OR56B2									OR56B2									OR56B2
OR56B4									OR56B4	-3.39599	0.720619	2						OR56B4	-1.50659	0.479374	20	0.0782815	0.999077	3	0.944672		OR56B4	-1.9171	0.271118	9	-0.88		1
OR5A1									OR5A1	-4.35772	2.05065	2	0.209047	0.687978	6	0.773475		OR5A1	-4.63226	0.276313	4						OR5A1	-4.98608	0.685476	3	1.444		1
OR5A2									OR5A2	-5.58745		1	1.62229		1			OR5A2	-5.50835		1						OR5A2	-3.91592		1
OR5AC1									OR5AC1									OR5AC1									OR5AC1
OR5AC2									OR5AC2									OR5AC2	-2.50029		1						OR5AC2	-1.82639	0.364947	4
OR5AK2									OR5AK2	-1.51	0.947426	8	0.00170918	0.434596	9	0.996958		OR5AK2	-1.32252	0.348742	11	2.33899		1			OR5AK2	-0.978335	0.58877	6	1.08		1
OR5AL1									OR5AL1	-2.24776		1						OR5AL1									OR5AL1
OR5AN1									OR5AN1	-5.26557	0.240603	2						OR5AN1	-4.85903	0.0283708	3						OR5AN1	-4.32171	0.533901	6	0.851		2
OR5AR1									OR5AR1									OR5AR1	-1.02459	0.720508	4						OR5AR1	-1.26312	0.276863	3	2.945
OR5AS1									OR5AS1	-3.84817	0.957362	6	0.0830918	0.360415	2	0.855751		OR5AS1	-5.32792	0.604953	2						OR5AS1	-4.82598	0.578228	4
OR5AU1									OR5AU1	-4.95835	0.94805	5	1.41925	0.632384	4	0.110521		OR5AU1	-5.47229	0.183866	4						OR5AU1	-5.25906	0.495377	2
OR5B12									OR5B12	-2.69838	0.883952	4	-0.833818	0.805323	3	0.40927		OR5B12	-2.49979	0.216371	10	-1.00351	0.476861	2	0.282431		OR5B12	-2.3282	0.478122	8
OR5B17									OR5B17	-0.721258		1	1.02535		1			OR5B17	-1.84978	0.308543	3						OR5B17	-1.21618	0.123754	3	1.61		1
OR5B2									OR5B2	-3.50753		1						OR5B2	-3.29154	0.555844	6						OR5B2	-2.64207	0.959042	2
OR5B21									OR5B21	-1.78278	0.771057	3	-0.860386	0.412497	3	0.172312		OR5B21	-1.01408	0.705307	5	3.50588		1			OR5B21	-2.62892	0.649973	4
OR5B3									OR5B3	-2.07252		1	1.31636		1			OR5B3	-1.50499	0.465169	3						OR5B3	-2.5339	0.223807	3
OR5BS1									OR5BS1									OR5BS1									OR5BS1
OR5C1									OR5C1	-1.46588	1.6365	9	0.76576	0.377016	7	0.0885277		OR5C1	-1.04135	0.196325	25	-0.0467564	0.575615	6	0.938418		OR5C1	-0.891381	0.175733	22	-0.4403	0.3412	8	0.23793
OR5D13									OR5D13	-2.26629		1						OR5D13	-2.18975		1						OR5D13	-0.732609	1.86828	2
OR5D14									OR5D14	-2.26629		1	1.21819		1			OR5D14	-1.79264	0.297414	5						OR5D14	-0.18626		1
OR5D16									OR5D16	-0.66258		1						OR5D16			0						OR5D16	-0.267999	1.07547	2
OR5D18									OR5D18									OR5D18	-0.860006	0.394986	2						OR5D18	-1.18167		1
OR5D3									OR5D3									OR5D3									OR5D3
OR5F1									OR5F1				1.23768	0.374356	5	0.0297614		OR5F1	0.642216	2.358	3						OR5F1	-2.07162	0.722894	2
OR5G3									OR5G3									OR5G3									OR5G3
OR5H1									OR5H1	-3.38607		1	0.702771	0.413509	18	0.107442		OR5H1	-0.731602	2.85572	3						OR5H1	-4.79586	0.120957	2
OR5H14									OR5H14	-4.88596	0.431456	4	1.74135	0.975486	2	0.325079		OR5H14	-5.33198	0.116826	4						OR5H14			0
OR5H15									OR5H15									OR5H15	-2.95379	0.387502	2						OR5H15	-1.56992	0.47082	3
OR5H2									OR5H2									OR5H2	-2.81434	0.360147	2						OR5H2	-2.12953	0.0409584	2
OR5H6									OR5H6									OR5H6	-1.98895	0.367461	5						OR5H6	-2.78283		1
OR5H8									OR5H8									OR5H8									OR5H8
OR5I1									OR5I1				0.36432	0.13767	58	0.0105	0.0105	OR5I1	1.35432	2.43617	2						OR5I1			0
OR5J2									OR5J2	-2.6106		1	0.0438044	0.343069	13	0.900514		OR5J2	0.993617	2.81282	2						OR5J2	0.447748	0.917161	4
OR5K1									OR5K1	-3.66142	0.617704	2	0.736605	0.712117	14	0.319814		OR5K1	-1.01188	3.24307	4						OR5K1	-4.17378	0.178258	2
OR5K2									OR5K2	-2.52839	1.18098	3	1.50852	0.669965	3	0.153177		OR5K2	-0.938797	0.23142	26	1.3176	0.632004	9	0.070586		OR5K2	-0.609497	0.156855	26	0.6197	0.3669	12	0.119349
OR5K3									OR5K3									OR5K3	-2.7001		1						OR5K3	-0.937864	0.149527	3
OR5K4									OR5K4	-0.751441		1	-0.277323		1			OR5K4			0						OR5K4	-1.36092	0.472386	2
OR5L1									OR5L1									OR5L1	-2.65504	0.243952	2						OR5L1	-2.5809		1
OR5L2									OR5L2				0.688292	0.269543	17	0.0212502		OR5L2	-1.73959		1						OR5L2			0
OR5M1									OR5M1	-2.90408	0.116492	3	-1.01019		1			OR5M1	-2.40365	0.61441	3						OR5M1	-4.30477	0.676361	2
OR5M10									OR5M10									OR5M10	-1.94121	0.260405	4						OR5M10	-2.02009	0.35243	2
OR5M11									OR5M11									OR5M11	2.3082		1						OR5M11	-0.657847	0.135675	5
OR5M3									OR5M3									OR5M3	-2.62087	0.190971	7						OR5M3	-2.25496	0.393333	7
OR5M8									OR5M8									OR5M8	-1.31704	0.625256	4						OR5M8	-2.12507	0.31904	3
OR5M9									OR5M9									OR5M9	-2.01034	0.366551	4						OR5M9	-1.7488	0.241338	2
OR5T1									OR5T1									OR5T1	-1.72027		1						OR5T1	-0.768206		1
OR5T2									OR5T2				0.36902	0.313917	10	0.26994		OR5T2	-3.29254	0.498596	3	-1.09472		1			OR5T2	-2.88014	0.356021	4
OR5T3									OR5T3									OR5T3	-2.02786		1						OR5T3			0
OR5V1									OR5V1				0.219042	0.157266	35	0.172718		OR5V1	-2.18252	0.35177	21	-0.0245181	0.562312	10	0.966185		OR5V1	-3.94652	0.339154	6	1.679		1
OR5W2									OR5W2									OR5W2	0.464265	0.38448	2	0.309238		1			OR5W2	-1.44411	0.718604	3
OR6A2									OR6A2	-3.21304	1.89278	7	0.167348	0.150142	67	0.269064		OR6A2	-2.86441	0.439196	21	1.83131	0.284255	6	0.00133964		OR6A2	-3.42108	0.207378	23	1.3	0.2648	11	0.000614797
OR6B1									OR6B1	-3.15987	1.29943	6	0.434397	0.255369	30	0.0996335		OR6B1	-3.3165	0.834206	10	-0.734073	0.856581	2	0.548934		OR6B1	-3.69175	0.316625	5
OR6B2									OR6B2	-1.99913	0.793614	4	2.16948		1			OR6B2	-1.26302	0.555907	13	0.0782293	1.37715	3	0.959864		OR6B2	-1.2467	0.347819	10	-1.34		1
OR6B3									OR6B3	-1.07246	1.04486	5	-0.23422	0.726368	5	0.76326		OR6B3	-0.16681	0.425948	21	0.0531184	1.33624	5	0.970191		OR6B3	-0.309734	0.375691	18	0.6844	1.048	5	0.549266
OR6C1									OR6C1	-2.9153	0.673095	2	0.0329951		1			OR6C1	-2.02705	0.456861	5						OR6C1	-1.89983	0.856109	3
OR6C2									OR6C2	-2.06097		1	-0.670235		1			OR6C2	-1.88261		1						OR6C2	-3.38513	0.306455	5
OR6C3									OR6C3									OR6C3	-0.330129	2.46348	4						OR6C3			0
OR6C4									OR6C4	-3.83127	0.0995865	2	1.72846	1.6368	2	0.482665		OR6C4	-3.13927	0.865364	3						OR6C4	-4.41753	0.326884	4
OR6C6									OR6C6	-0.497874		1	-2.62094		1			OR6C6	-2.24006	1.00491	3						OR6C6	-2.85698	0.29193	5
OR6C65									OR6C65									OR6C65	-1.31174	0.674015	3						OR6C65	-2.06712	0.44739	3
OR6C68									OR6C68	-0.891553		1	-1.39877		1			OR6C68	0.140783	1.64297	3						OR6C68	0.74919	2.58964	2
OR6C70									OR6C70									OR6C70	-1.65763		1						OR6C70	-1.04107	0.693226	4
OR6C74									OR6C74	-2.17876		1						OR6C74	-1.21161	1.12853	3						OR6C74	-1.99333	0.192536	3
OR6C75									OR6C75	-2.53034	1.69476	2	-1.0977	1.81242	2	0.653318		OR6C75	-4.94031		1						OR6C75	-3.66706	0.207313	2
OR6C76									OR6C76									OR6C76	-1.27889	0.436153	5						OR6C76	-1.62985	1.1308	3
OR6F1									OR6F1	-1.35405		1	-0.301406		1			OR6F1	-2.55787	0.267859	5						OR6F1	-2.54758	0.483254	4
OR6J1									OR6J1	-3.28436	1.07975	9	0.315594	0.49091	8	0.540783		OR6J1									OR6J1
OR6K2									OR6K2				0.695706	0.446302	5	0.194043		OR6K2	-1.09348	0.324917	4						OR6K2	-0.486877		1
OR6K3									OR6K3									OR6K3	-2.81476	0.566109	3						OR6K3	-2.00443		1
OR6K6									OR6K6	-2.49854		1						OR6K6	0.55554	3.61213	2						OR6K6	-0.858558	0.230589	4
OR6M1									OR6M1	-2.2617		1	0.233113	0.986491	5	0.824803		OR6M1	-0.805294	0.224558	29	0.770948	0.360165	24	0.0431443		OR6M1	-0.860827	0.257378	23	1.259	0.4437	14	0.0139772
OR6N1									OR6N1	-3.78042	1.32601	2	0.500394	0.676675	6	0.492844		OR6N1	-2.71558		1						OR6N1	-2.19759	0.181056	3
OR6N2									OR6N2	-3.55499	0.940324	3	1.40311	0.346625	2	0.154183		OR6N2	-4.16157	0.377112	2						OR6N2			0
OR6Q1									OR6Q1									OR6Q1	-2.07264	0.253552	2						OR6Q1	-1.6805		1
OR6S1									OR6S1									OR6S1	1.74492	2.43404	2						OR6S1	-1.12479	1.02718	4
OR6T1									OR6T1	-1.60593	0.610284	4	1.46684	0.786	3	0.202994		OR6T1	-0.844277	1.24756	5						OR6T1	-1.39083	0.500937	3
OR6V1									OR6V1	-1.45064		1						OR6V1	0.886722	0.228831	38	1.29776	0.318631	33	0.000285195	0.000285195	OR6V1	0.908498	0.259781	39	1.216	0.3857	32	0.00365146	0.00365146
OR6X1									OR6X1	-2.08697	0.240603	2						OR6X1	-1.71513	0.264453	10						OR6X1	-1.40292	0.266382	10	2.986	1.064	2	0.10696
OR6Y1									OR6Y1	-3.89523		1	0.0414068	0.393243	6	0.920235		OR6Y1	-1.52758	1.82933	4						OR6Y1	-2.99263	1.42282	2
OR7A10									OR7A10	-3.46372	0.199881	3	0.467815	0.179335	56	0.0116842		OR7A10	-1.62734	0.8888	7						OR7A10	-1.7073	0.293199	8	1.107		1
OR7A17									OR7A17	-2.89194		1	-0.122119	0.144178	62	0.400306		OR7A17	-2.02941	0.192941	35	0.457071	0.306889	29	0.147571		OR7A17	-2.04354	0.185046	37	1.266	0.3397	30	0.000865746	0.000865746
OR7A5									OR7A5	1.49804	1.57973	15	0.986034	0.261645	76	0.000324883	0.000324883	OR7A5	0.132505	0.359419	32	1.18329	0.569106	26	0.0480097		OR7A5	-0.0411386	0.309573	36	1.484	0.4384	26	0.00235038	0.00235038
OR7C1									OR7C1	-2.25319	1.14649	14	0.52233	0.133664	61	0.000239318	0.000239318	OR7C1	-3.35799	0.260736	35	0.992866	0.439259	26	0.0327618		OR7C1	-3.46501	0.24288	35	0.8049	0.4631	30	0.0928125
OR7C2									OR7C2				0.155352	0.0931449	55	0.101135		OR7C2	-2.72992	0.0388105	2						OR7C2	-1.13879	1.34925	3	2.688	0.743	1	0.171684
OR7D2									OR7D2	-1.87588	1.92126	7	-0.794596	0.374917	23	0.045579		OR7D2	1.49151	0.144733	40	0.675653	0.246752	35	0.00976008	0.00976008	OR7D2	1.46142	0.100349	40	0.6883	0.19	35	0.000967129	0.000967129
OR7D4									OR7D4	-5.02974	1.36622	5	0.968113	0.328888	8	0.0216027		OR7D4	-3.42728	0.396207	7	-1.54475		1			OR7D4	-3.89166	0.291176	5	2.736
OR7E111F									OR7E111F									OR7E111F									OR7E111F
OR7E24									OR7E24	-3.60444		1	0.192606	0.0798129	51	0.0195189		OR7E24	1.10913	0.111998	40	0.0588041	0.185482	34	0.7532		OR7E24	1.10781	0.137491	39	0.1575	0.2176	33	0.474444
OR7G1									OR7G1									OR7G1	-0.58772	0.377046	6	-0.468369		1			OR7G1	-0.872359	0.122405	2	3.241
OR7G2									OR7G2	-4.03276	1.43729	3	1.0721	0.321502	3	0.079369		OR7G2	-4.23124	0.150689	3						OR7G2	-3.34443	0.424998	3
OR7G3									OR7G3	-1.00787	0.420484	2	0.537265	0.602582	5	0.422992		OR7G3	-0.473286	1.39062	4						OR7G3	-2.4833	0.369616	3
OR8A1									OR8A1	-3.41063	1.21574	4	-0.219902	0.699353	4	0.773789		OR8A1	-4.0497	0.204706	24	1.14219	0.447916	13	0.0254635		OR8A1	-2.90489	0.186837	28	1.048	0.3019	19	0.00293069	0.00293069
OR8B12									OR8B12									OR8B12	-2.75829	0.22086	8	-0.402577		1			OR8B12	-2.04074	0.369931	13	2.162	0.09832	5	0.000205866
OR8B2									OR8B2				0.136137	0.637602	12	0.834832		OR8B2	-2.17847	0.364863	5	-0.526649		1			OR8B2	-2.23979	0.398458	6	1.513	0.5675	1	0.228516
OR8B3									OR8B3									OR8B3	-3.0273	0.37484	8	0.00459142	1.20263	3	0.997307		OR8B3	-3.06057	0.580528	2
OR8B4									OR8B4	-0.809711		1						OR8B4	-2.05135	0.204058	6	0.350226		1			OR8B4	-1.63004	1.56528	2	1.218		1
OR8B8									OR8B8	-2.25907		1	0.122585	0.314414	18	0.701464		OR8B8	-3.65589	0.290926	10	3.58794		1			OR8B8	-3.75934	0.262455	9	1.82		2
OR8D1									OR8D1	-4.6575	0.867988	5	-0.0280022	0.324847	21	0.932164		OR8D1	-5.08537	0.255323	8						OR8D1	-5.34475	0.214728	6	1.945
OR8D2									OR8D2				0.260459	0.189136	31	0.178672		OR8D2	-1.77038	0.304969	7	-0.606063		1			OR8D2	-2.31315	0.891453	2
OR8D4									OR8D4	-4.0995	1.26118	3	0.588657	1.25889	2	0.721547		OR8D4	-4.14233	0.20536	3						OR8D4	-3.66778	0.473159	7	0.445		1
OR8G1									OR8G1	-4.68561		1	-0.451289	0.394007	18	0.26792		OR8G1	-3.22526	0.94658	5						OR8G1	-2.91917	0.982468	5	-0.4555	1.554	4	0.788567
OR8G3									OR8G3									OR8G3									OR8G3
OR8G5									OR8G5									OR8G5	-2.53113	0.396531	5						OR8G5	-2.28168		1
OR8H1									OR8H1				-1.11218	1.10513	5	0.371172		OR8H1			0						OR8H1	-2.49958	1.2084	3	-0.96		1
OR8H2									OR8H2	-3.89811		1	1.98223		1			OR8H2	-2.97346	1.40351	2						OR8H2	-3.51175		1
OR8H3									OR8H3									OR8H3	-1.58431	0.0733245	2						OR8H3	-1.4282	1.30759	2
OR8I2									OR8I2	-2.60136		1						OR8I2	-1.16022	1.08741	2						OR8I2	-1.92926	0.31634	7
OR8J1									OR8J1				0.518283	0.71728	5	0.509933		OR8J1	-2.23569	0.851519	2						OR8J1			0
OR8J2									OR8J2									OR8J2									OR8J2
OR8J3									OR8J3	-4.23701	0.0553903	2	0.0373304		1			OR8J3	-1.96302	0.829121	4						OR8J3	-3.52448	0.470134	3
OR8K1									OR8K1									OR8K1	-1.5421	0.743174	4						OR8K1	-1.82432		1
OR8K3									OR8K3				0.062637	0.572393	5	0.918132		OR8K3	-4.0357		1						OR8K3	-1.68914	0.47268	2
OR8K5									OR8K5									OR8K5	0.440409		1						OR8K5	-0.541206	0.232509	3	-0.575	0.455	2	0.426164
OR8S1									OR8S1									OR8S1	-1.42233	0.30397	21	0.810326	0.463416	6	0.140781		OR8S1	-1.26079	0.245376	20	0.1876	0.5569	8	0.747731
OR8U1									OR8U1				1.59979	0.620414	5	0.0614188		OR8U1	-1.60731	0.548529	2						OR8U1	-1.81029	0.82738	3	4.53
OR8U3									OR8U3									OR8U3									OR8U3
OR8U8									OR8U8									OR8U8									OR8U8
OR8U9									OR8U9									OR8U9									OR8U9
OR9A2									OR9A2									OR9A2	0.426765	0.242641	37	0.889097	0.332578	28	0.0125849		OR9A2	0.622126	0.209561	39	0.2246	0.3519	32	0.528131
OR9A4									OR9A4	-2.62646	0.544567	6	0.604685	0.950339	5	0.559179		OR9A4	-2.49856	0.253215	12	1.6571	0.76499	5	0.0962244		OR9A4	-2.39297	0.214117	15	1.278	1.229	3	0.374831
OR9G1									OR9G1									OR9G1	-3.45309	0.492945	5						OR9G1	-4.06921	0.34832	6
OR9G4									OR9G4									OR9G4	-2.87927	0.253671	2						OR9G4	-2.67411		1
OR9G9									OR9G9									OR9G9									OR9G9
OR9H1									OR9H1									OR9H1									OR9H1
OR9I1									OR9I1	-2.47219		1	-0.277323		1			OR9I1	-3.88171	0.260761	5	2.11659		1			OR9I1	-3.64542	0.294061	3
OR9K2									OR9K2	-2.86818	0.897245	4	-0.027387	0.927332	4	0.978294		OR9K2	-3.72926	0.29118	5						OR9K2	-3.00698	0.130442	2
OR9Q1									OR9Q1	-3.53529	1.16574	2	8.2681		1			OR9Q1	-0.862	0.175401	38	1.07701	0.298892	33	0.00105169	0.00105169	OR9Q1	-0.973839	0.177851	39	1.132	0.3167	34	0.00114044	0.00114044
OR9Q2									OR9Q2	-2.50942	0.963725	7	1.33266	0.484997	7	0.0333898		OR9Q2	-4.05135	0.489356	4						OR9Q2	-3.59859		1	2.308
OTX2	-0.527539	2.00558	12	0.4761	0.5557	26	0.399686		OTX2	1.15188	1.86535	15	0.314521	0.19376	46	0.111522		OTX2	-0.254939	0.335929	37	0.160046	0.502283	31	0.752214		OTX2	-1.57877	0.274289	35	0.3846	0.5109	22	0.460334
OVGP1	-0.178919	1.45862	19	0.7483	0.4678	26	0.122235		OVGP1	0.853901	1.77771	15	0.143794	0.118555	81	0.228741		OVGP1	2.73467	0.145482	40	-0.0118007	0.12125	35	0.923029		OVGP1	2.79882	0.160646	40	0.09679	0.19	34	0.613802
OXER1	-0.612123	0.990476	4	0.6686	0.5236	20	0.216997		OXER1	-0.231954	1.17431	15	-0.175716	0.240497	30	0.470862		OXER1	2.1384	0.17155	40	0.839695	0.208374	34	0.000309151	0.000309151	OXER1	1.90839	0.115457	40	0.938	0.1969	34	3.68698e-05	3.68698e-05
OXGR1	-0.145477	1.20856	3	0.1353	0.69	18	0.84687		OXGR1	-0.908177	1.4947	10	0.592401	0.443732	27	0.193435		OXGR1	-0.551162	0.191941	39	-0.067243	0.330453	33	0.840027		OXGR1	-0.814351	0.153909	36	0.4481	0.292	23	0.139112
OXT	1.47899	1.5077	9	-0.04101	0.6079	20	0.946915		OXT	-0.369184	0.771972	8	0.275351	0.134308	72	0.0440433		OXT	0.908222	0.6455	26	1.07815	1.04513	13	0.322606		OXT	0.0174715	0.24073	25	0.09838	0.3744	15	0.79634
OXTR	0.803833	1.33032	22	-0.04325	0.4004	29	0.91474		OXTR	2.28854	1.52508	16	0.0122008	0.16033	76	0.939544		OXTR	2.64908	0.157358	40	0.805694	0.141429	35	2.134e-06	2.134e-06	OXTR	2.83429	0.119145	40	1.232	0.1706	35	2.79396e-08	2.79396e-08
P2RY1	-1.30923	1.32314	13	0.1972	0.4661	26	0.675865		P2RY1	1.50894	1.20806	16	0.250332	0.123288	77	0.0458081		P2RY1	3.86703	0.208406	40	0.121449	0.152935	35	0.432635		P2RY1	3.73437	0.145639	40	0.6472	0.1903	35	0.00173326	0.00173326
P2RY10	-2.2181		1	1.175	0.6348	17	0.0826481		P2RY10	-3.424	0.453586	8	0.361829	0.135579	65	0.00963535		P2RY10	-2.59787	1.21748	9	2.00297		1			P2RY10	-2.83547	0.302899	13	-0.0435	1.017	1	0.972773
P2RY11	2.22813	1.29068	25	-0.2365	0.3126	20	0.458596		P2RY11	1.09497	1.56498	16	-0.171626	0.194872	15	0.393342		P2RY11	4.77651	0.0615383	40	0.499215	0.12141	35	0.00023474	0.00023474	P2RY11	4.78417	0.0825596	40	0.5221	0.1186	35	0.000106186	0.000106186
P2RY12	0.382724	1.44743	15	-0.6568	0.4962	24	0.198631		P2RY12	4.13236	0.932422	16	0.113245	0.196138	47	0.566501		P2RY12	3.70856	0.258593	40	-0.41641	0.287684	34	0.000427361	0.000427361	P2RY12	3.31543	0.228668	40	-0.5457	0.2527	34	0.0381638
P2RY13	-0.414899	1.27304	15	0.4605	0.5601	26	0.418827		P2RY13	2.30764	0.969403	16	0.0840512	0.1722	74	0.626941		P2RY13	3.11616	0.138814	40	0.377953	0.161963	35	0.0256681	0.0256681	P2RY13	2.85254	0.113247	40	0.4625	0.1432	35	0.00274185	0.00274185
P2RY14	-0.665644	1.61132	15	-1.415	0.5294	24	0.0135805		P2RY14	0.874079	0.911809	16	0.38506	0.135478	75	0.00578566	0.00578566	P2RY14	2.58405	0.130362	40	0.375707	0.16984	35	0.0337798		P2RY14	2.6082	0.157531	40	0.3483	0.1624	34	0.039442
P2RY2	-4.01741	0.812359	9	0.66	0.7111	24	0.362937		P2RY2	-1.02662	1.04543	16	0.0778005	0.125889	81	0.538326		P2RY2	-0.231308	0.178115	40	0.837924	0.278625	35	0.0049306	0.0049306	P2RY2	0.322767	0.131985	40	0.4372	0.2264	34	0.0620816
P2RY4				-0.06125	0.7217	16	0.933491		P2RY4	-2.07317	1.40769	11	0.0442044	0.111164	72	0.692081		P2RY4	-1.31692	0.291965	33	-0.270357	0.42253	17	0.53133		P2RY4	-1.53242	0.157782	31	-0.3034	0.5072	12	0.561839
P2RY6	-2.24595	1.20121	19	0.8634	0.5093	24	0.103524		P2RY6	-1.11855	1.12868	16	0.174165	0.130061	81	0.184332		P2RY6	0.326799	0.168921	40	0.695328	0.154159	35	7.3367e-05	7.3367e-05	P2RY6	0.0806621	0.111842	40	0.8361	0.1968	35	0.000158226	0.000158226
P2RY8	-4.11213	0.376927	2	0.9285	0.6281	18	0.157601		P2RY8				0.565622	0.139813	30	0.000353444		P2RY8	0.731796	0.200605	40	0.957378	0.209411	35	6.1256e-05	6.1256e-05	P2RY8	0.822654	0.132598	40	1.051	0.2248	35	4.49084e-05	4.49084e-05
PAK1	3.53092	1.53479	25	-0.356736	0.189244	31	0.0691408		PAK1	3.49967	1.41109	16	-0.121725	0.146828	76	0.409717		PAK1	5.24319	0.158436	40	-0.378646	0.145182	35	0.0134309	0.0134309	PAK1	5.16856	0.185511	40	-0.2648	0.2012	35	0.196998
PAK2	2.80487	1.06889	25	0.0410143	0.181401	30	0.822711		PAK2	4.36514	0.984399	16	0.23078	0.0647595	75	0.000644609	0.000644609	PAK2	5.94719	0.0889891	40	0.603423	0.100803	35	8.98e-07	8.98e-07	PAK2	5.77923	0.0558603	40	0.6123	0.1045	35	1.31754e-06	1.31754e-06
PAK3	2.96966	1.23594	25	0.167683	0.164069	31	0.314941		PAK3	3.03035	1.52722	16	-0.546037	0.14282	77	0.000267849	0.000267849	PAK3	5.11568	0.127675	40	-0.0316723	0.158085	35	0.842408		PAK3	5.05821	0.11899	40	0.2497	0.1505	35	0.106166
PAK4	-0.329899	1.196	23	0.32438	0.337218	28	0.344621		PAK4	1.91822	1.26545	16	0.218808	0.072515	77	0.00346748	0.00346748	PAK4	4.4426	0.0565703	40	0.369762	0.0947041	35	0.000425552	0.000425552	PAK4	4.39967	0.0502188	40	0.2777	0.1014	35	0.00974327	0.00974327
PAK5	1.59741	1.01331		0.233723	0.354454	10	0.526156		PAK5	0.7264	1.22537	13	-0.181901	0.486881	13	0.715215		PAK5	3.73337	0.161215	40	0.179473	0.177646	35	0.319507		PAK5	3.71345	0.17462	40	0.4852	0.185	35	0.0129586	0.0129586
PAM	4.27222	1.27177	25	0.4908	0.2346	31	0.0450192		PAM	4.29694	1.32441	16	-0.231165	0.0896669	82	0.0117472	0.0117472	PAM	5.95097	0.277858	40	-0.499553	0.153967	35	0.00264105	0.00264105	PAM	5.98773	0.174025	40	-0.378	0.1635	35	0.0269704	0.0269704
PARD6A	3.88673	1.14503	25	0.262	0.3893	30	0.506257		PARD6A	2.62181	1.43119	15	-0.0786248	0.0908343	80	0.389339		PARD6A	5.74938	0.0983706	39	0.349712	0.137919	35	0.0159896	0.0159896	PARD6A	5.85651	0.0724046	40	0.3648	0.1124	35	0.00264039	0.00264039
PCDH1	-0.762672	1.54103	25	-0.04548	0.3556	29	0.899157		PCDH1	3.31683	1.07597	16	0.264186	0.0775513	75	0.00106647	0.00106647	PCDH1	5.60693	0.106568	40	-0.0773696	0.167437	35	0.646946		PCDH1	5.74469	0.136572	40	-0.09554	0.1541	35	0.539485
PCDH10	4.79328	1.15155	25	0.0004488	0.2645	31	0.998657		PCDH10	4.0879	0.852328	16	-0.397513	0.102282	50	0.000305675	0.000305675	PCDH10	5.95359	0.110832	40	-0.0402965	0.100795	35	0.691856		PCDH10	5.76051	0.129297	40	0.1848	0.136	35	0.183055
PCDH11X	-3.09185	1.58352	14	0.7092	0.6346	28	0.273607		PCDH11X	0.0614596	0.745597	15	0.139467	0.181269	69	0.444323		PCDH11X	2.74834	0.220552	40	0.469115	0.261328	35	0.0815297		PCDH11X	2.56502	0.232011	40	1.104	0.2749	35	0.000308938	0.000308938
PCDH11Y	-3.43147	1.74486	14	0.04788	0.594	18	0.936703		PCDH11Y	-1.40761	2.31482	10	0.686178	0.542238	15	0.226364		PCDH11Y	0.466875	0.279611	39	0.667875	0.367171	35	0.0777328		PCDH11Y	0.132988	0.25266	40	0.9551	0.358	35	0.0115995	0.0115995
PCDH12	-1.02934	1.49474	17	-0.4863	0.4333	26	0.272407		PCDH12	0.264165	1.22155	16	0.372749	0.116965	74	0.00211765	0.00211765	PCDH12	2.2679	0.0768535	40	0.170126	0.122409	35	0.00384588	0.00384588	PCDH12	2.25248	0.0952259	40	0.2533	0.1612	35	0.125271
PCDH15	-0.0254672	1.28308	24	0.4083	0.3646	31	0.271725		PCDH15	0.887741	0.882997	16	-0.0628973	0.225478	33	0.782077		PCDH15	1.35838	0.115463	40	0.3459	0.165783	35	0.0445069		PCDH15	1.00787	0.110636	40	0.7955	0.1793	35	9.14805e-05	9.14805e-05
PCDH17	3.46815	1.58807	25	-0.6236	0.2579	30	0.0221396		PCDH17	3.89938	0.754368	16	0.014471	0.0984531	82	0.88351		PCDH17	5.53284	0.152339	40	0.546589	0.117381	35	4.7681e-05	4.7681e-05	PCDH17	5.89733	0.0508319	40	0.6409	0.09437	35	8.24444e-08	8.24444e-08
PCDH19	-1.11467	1.70046	19	0.8995	0.3706	30	0.021659		PCDH19	1.45822	0.774935	15	0.396487	0.119198	49	0.00169377	0.00169377	PCDH19	1.93537	0.136529	40	0.284912	0.185783	35	0.134381		PCDH19	1.16129	0.180828	40	0.6472	0.1947	35	0.00213828	0.00213828
PCDH20	0.342202	0.89414	20	0.487	0.3934	18	0.232535		PCDH20	-3.41893	0.640163	8	1.26142	0.344505	16	0.00231442		PCDH20	3.6203	0.19304	40	-0.0659803	0.219248	35	0.765293		PCDH20	3.46067	0.191313	40	0.2022	0.1958	35	0.309039
PCDH7	3.17884	1.42717	25	0.353	0.2745	31	0.208392		PCDH7	2.82171	1.05198	16	-0.0273974	0.0885908	81	0.757929		PCDH7	4.76739	0.101287	40	0.182075	0.109877	35	0.106696		PCDH7	4.73946	0.110922	40	0.3433	0.09455	35	0.00092033	0.00092033
PCDH8	4.09328	1.58565	25	-0.2242	0.3678	30	0.546829		PCDH8	1.68457	0.912505	15	-1.76977	0.208759	80	1e-12	1e-12	PCDH8	3.95397	0.304004	39	-0.770804	0.372324	33	0.046579		PCDH8	3.55421	0.36605	40	-0.1804	0.4129	35	0.664865
PCDH9	1.25739	0.992418	25	-0.06286	0.2181	31	0.775191		PCDH9	4.86224	0.34235	16	0.406435	0.0976826	82	7.8484e-05	7.8484e-05	PCDH9	5.58882	0.159304	40	0.697353	0.15893	35	0.000105217	0.000105217	PCDH9	5.79956	0.0780947	40	0.6805	0.1752	35	0.000450611	0.000450611
PCDHA@				0	0	0	0		PCDHA@									PCDHA@									PCDHA@				2.513
PCDHA1	0.457453	0.979279		0.05187	0.1581	10	0.750352		PCDHA1				-0.299974	0.156227	19	0.0708332		PCDHA1	2.76214	0.0953281	40	0.511129	0.156304	35	0.00246664	0.00246664	PCDHA1	2.69482	0.0848894	40	0.9801	0.2078	35	4.23071e-05	4.23071e-05
PCDHA10	-0.865972	1.01021	25	0.2548	0.3518	26	0.475567		PCDHA10	-0.928329	0.864445	16	0.268804	0.159881	71	0.0971671		PCDHA10	1.58928	0.0782262	40	0.570982	0.11033	35	1.0179e-05	1.0179e-05	PCDHA10	1.35545	0.0939933	40	0.7189	0.109	34	1.9676e-07	1.9676e-07
PCDHA11	0.134272	0.965058	25	0.05437	0.1412	10	0.709194		PCDHA11	-1.16805	0.649911	16	-0.265218	0.284032	25	0.359727		PCDHA11	1.21951	0.124045	40	-0.0230814	0.138128	35	0.868279		PCDHA11	0.989674	0.137108	39	0.2508	0.1915	33	0.199533
PCDHA12	0.483599	0.969013	25	0.04618	0.1564	10	0.774503		PCDHA12	-1.91209	1.59416	15	-0.0462789	0.470425	15	0.923028		PCDHA12	0.590314	0.138666	40	0.871722	0.207248	34	0.000186709	0.000186709	PCDHA12	0.528405	0.131427	40	0.6605	0.2344	33	0.00821371
PCDHA13	0.496698	0.965073	25	0.2206	0.1793	10	0.249725		PCDHA13	-2.19293	0.766801	16	0.294547	0.278204	15	0.307642		PCDHA13	0.872171	0.141291	40	0.440965	0.215148	34	0.0484229		PCDHA13	0.500043	0.163769	38	0.645	0.2487	33	0.0142191
PCDHA14				0	0	0	0		PCDHA14									PCDHA14									PCDHA14				-1.38
PCDHA2	0.335862	0.972005	25	0.6127	0.4614	27	0.195752		PCDHA2	-1.06045	0.717729	16	0.30739	0.116971	64	0.0107777	0.0107777	PCDHA2	0.464546	0.163423	40	0.44391	0.207297	34	0.0675116		PCDHA2	0.433807	0.168922	38	0.1319	0.2162	30	0.546823
PCDHA3	0.48864	0.977073	25	-0.1258	0.3815	18	0.74569		PCDHA3	-1.02549	1.01697	16	0.102403	0.190324	16	0.59844		PCDHA3	1.56257	0.124048	40	-0.0538842	0.189253	34	0.77764		PCDHA3	1.38295	0.0933034	40	-0.07682	0.1623	34	0.639065
PCDHA4	-0.673531	0.956605	25	0.2832	0.07892	10	0.0058541		PCDHA4	-0.950157	0.695352	16	-0.120954	0.19405	21	0.540122		PCDHA4	2.67289	0.0954509	40	0.58357	0.147212	35	0.000358827	0.000358827	PCDHA4	2.7142	0.064085	40	0.8233	0.1421	35	1.58828e-06	1.58828e-06
PCDHA5	0.476019	0.971202	25	0.2017	0.4234	27	0.637825		PCDHA5	-1.57028	0.674898	14	0.220248	0.10366	79	0.0367778		PCDHA5	0.583054	0.122348	40	0.458212	0.161767	35	0.00770821	0.00770821	PCDHA5	0.599523	0.145268	40	0.5584	0.2133	35	0.0131242	0.0131242
PCDHA6	0.374331	0.928956	25	-0.4777	0.5374	18	0.386499		PCDHA6	-0.758596	0.861256	15	0.198706	0.238427	14	0.419665		PCDHA6	1.67138	0.18093	39	-0.202959	0.215953	34	0.0910725		PCDHA6	1.70924	0.170233	38	0.03188	0.2364	33	0.893594
PCDHA7	0.508989	0.974771	25	0.04303	0.1555	10	0.788225		PCDHA7	-1.33379	1.01755	15	-0.228117	0.254456	15	0.385147		PCDHA7	0.704549	0.138531	40	-0.355125	0.229875	33	0.132217		PCDHA7	0.508589	0.13763	37	-0.06886	0.2808	29	0.808089
PCDHA8	0.504422	0.949093	25	0.1985	0.1021	9	0.0877098		PCDHA8	-2.07167	1.01958	13	0.279522	0.409064	18	0.503611		PCDHA8	0.159884	0.155447	38	0.141453	0.298714	29	0.639491		PCDHA8	0.288241	0.137412	38	-0.02697	0.2844	30	0.925118
PCDHA9	-0.257272	0.962449	25	0.4641	0.4027	27	0.259625		PCDHA9	-2.28574	1.09428	15	0.202784	0.11409	68	0.0800404		PCDHA9	0.582557	0.117771	40	0.828436	0.203882	35	0.000270007	0.000270007	PCDHA9	0.508685	0.0905826	40	1.029	0.165	35	4.23328e-07	4.23328e-07
PCDHAC1	0.504007	1.01941	25	0.5901	0.2959	27	0.056689		PCDHAC1	-0.934002	1.09139	15	-0.447963	0.285374	32	0.126628		PCDHAC1	0.781955	0.137063	40	0.008189	0.20257	35	0.967998		PCDHAC1	0.583681	0.196081	40	0.4496	0.1805	34	0.0179708	0.0179708
PCDHAC2	0.734595	0.99484	25	-0.3768	0.4608	19	0.42422		PCDHAC2	1.13102	1.00269	16	-0.220409	0.228576	47	0.339953		PCDHAC2	3.19243	0.191147	40	-0.578894	0.21442	35	0.010732	0.010732	PCDHAC2	3.20011	0.257855	40	-0.3442	0.2727	35	0.215512
PCDHACT	1.40549	0.970847	25	0.04319	0.1565	10	0.788842		PCDHACT									PCDHACT									PCDHACT				-3.03
PCDHB@				0	0	0	0		PCDHB@									PCDHB@									PCDHB@
PCDHB1				-0.197	0.9836	16	0.843924		PCDHB1	-3.43475	1.25855	10	-0.0175729	0.166187	71	0.91609		PCDHB1	1.9841	0.154221	40	1.02088	0.231788	35	0.000100208	0.000100208	PCDHB1	1.92407	0.0983995	40	1.132	0.2517	35	8.07358e-05	8.07358e-05
PCDHB10	0.303825	1.43599	21	0.462	0.349	19	0.202197		PCDHB10	1.02499	1.26858	16	0.230683	0.123707	40	0.0697537		PCDHB10	3.13108	0.117156	40	-0.243305	0.121397	35	0.0530681		PCDHB10	3.0472	0.12473	40	-0.0004118	0.1154	34	0.997176
PCDHB11	-1.54351	1.04432	18	0.2164	0.5785	25	0.711624		PCDHB11	0.0487678	0.657775	16	0.163295	0.10606	75	0.127911		PCDHB11	2.06861	0.0900233	40	0.549722	0.124018	35	9.2245e-05	9.2245e-05	PCDHB11	2.08531	0.0876059	40	0.6688	0.1321	35	1.42391e-05	1.42391e-05
PCDHB12	-0.836362	1.75915	9	0.428	0.6432	24	0.512433		PCDHB12	0.542185	0.712984	15	0.232629	0.114333	76	0.0454195		PCDHB12	1.38358	0.139119	40	0.27737	0.204144	35	0.373522		PCDHB12	1.20432	0.129351	40	0.513	0.1571	35	0.00249246	0.00249246
PCDHB13	-2.18968	1.31889	19	0.6123	0.3583	23	0.101547		PCDHB13	0.52525	0.577783	15	0.168152	0.111779	79	0.136536		PCDHB13	2.45735	0.0738715	40	0.638299	0.139108	35	5.8295e-05	5.8295e-05	PCDHB13	2.4132	0.0762992	40	0.7779	0.1359	35	1.9715e-06	1.9715e-06
PCDHB14	0.230823	1.20543	19	-0.3551	0.5211	28	0.501418		PCDHB14	1.08559	1.20743	16	0.303848	0.0923986	47	0.00193599	0.00193599	PCDHB14	3.0555	0.100405	40	0.277127	0.0710335	35	0.00042921	0.00042921	PCDHB14	3.0561	0.102964	40	0.4423	0.1116	35	0.000358269	0.000358269
PCDHB15	-0.987623	1.25513	13	-0.09015	0.4211	26	0.832244		PCDHB15	1.27561	1.22812	16	0.248832	0.103371	47	0.0201468		PCDHB15	2.84116	0.0907866	40	0.00690889	0.116415	35	0.953067		PCDHB15	2.73152	0.0932158	40	0.11	0.1353	34	0.422118
PCDHB16	-1.23077	1.43502	17	0.1061	0.4622	25	0.820302		PCDHB16	0.541402	0.738032	16	0.182805	0.141872	45	0.2043		PCDHB16	2.8719	0.106844	40	0.255972	0.132374	35	0.0615127		PCDHB16	2.78629	0.0874415	40	0.4272	0.1298	35	0.00232438	0.00232438
PCDHB17P	-1.42558	1.06816	7	-1.905	0	1	0		PCDHB17P	-0.709206	1.01445	14	-0.181169	0.405329	14	0.662254		PCDHB17P									PCDHB17P				1.609
PCDHB18P	-2.68317	0.728253	9	0.1894	1.334	4	0.896099		PCDHB18P	-0.921754	1.14229	14	0.207445	0.185731	28	0.273874		PCDHB18P									PCDHB18P
PCDHB19P	-2.08501	1.02861	13	-0.5474	0.4219	16	0.214056		PCDHB19P	-1.77952	1.0657	12	0.0922563	0.258651	17	0.72599		PCDHB19P									PCDHB19P
PCDHB2	-0.348065	1.28412	21	0.07779	0.3333	27	0.81729		PCDHB2	-1.06826	0.910514	14	0.0370043	0.141714	48	0.795141		PCDHB2	1.8989	0.0941096	40	0.0440595	0.102502	34	0.670134		PCDHB2	1.7361	0.128652	40	0.2802	0.1321	34	0.0418173
PCDHB3	-0.345384	1.53184	20	0.1656	0.4104	26	0.689946		PCDHB3	-0.183382	0.891249	15	0.331418	0.0982784	69	0.00123363	0.00123363	PCDHB3	1.67825	0.121655	40	-0.422766	0.228112	34	0.00466445	0.00466445	PCDHB3	1.52312	0.147826	39	-0.09576	0.1871	34	0.612135
PCDHB4	0.58985	0.742283	20	-0.1985	0.3267	28	0.54848		PCDHB4	2.31624	1.1673	16	0.186749	0.0822831	47	0.0279652		PCDHB4	3.77869	0.119252	40	0.194114	0.148213	35	0.199087		PCDHB4	3.38808	0.113232	40	0.3418	0.1076	35	0.00317864	0.00317864
PCDHB5	-0.689015	1.2257	16	-0.4954	0.4929	24	0.325334		PCDHB5	1.06649	1.04768	16	0.243666	0.161656	46	0.138718		PCDHB5	2.98158	0.119969	40	0.180392	0.159982	34	0.267617		PCDHB5	2.60784	0.132017	40	0.3084	0.137	34	0.031174
PCDHB6	-0.834269	1.43812	12	0.2694	0.6656	23	0.689538		PCDHB6	0.0068352	1.39149	16	0.142304	0.102515	75	0.169262		PCDHB6	1.97016	0.096103	40	0.127116	0.160624	34	0.434368		PCDHB6	1.75779	0.106602	40	0.5749	0.1497	34	0.000527166	0.000527166
PCDHB7	-0.388893	1.44198	9	-0.2482	0.8354	21	0.769429		PCDHB7	0.590358	0.982301	15	0.346274	0.104268	49	0.00171999	0.00171999	PCDHB7	1.84432	0.110637	40	0.168644	0.144027	35	0.249774		PCDHB7	1.42707	0.118019	40	0.6462	0.1284	34	1.66792e-05	1.66792e-05
PCDHB8	-1.86214	1.22311	7	0.6844	0.5334	20	0.214854		PCDHB8	-0.71176	0.672574	13	0.357935	0.114966	69	0.00270559	0.00270559	PCDHB8	1.05568	0.157287	40	-0.0475144	0.276976	34	0.864837		PCDHB8	0.835219	0.176181	37	0.4234	0.1984	30	0.0414647
PCDHB9	-0.901101	1.33529	18	1.01	0.4717	28	0.0414074		PCDHB9	0.0821178	1.26554	15	0.58268	0.158803	45	0.000653813	0.000653813	PCDHB9	2.29266	0.0867831	40	0.544508	0.156534	35	0.00140122	0.00140122	PCDHB9	2.236	0.0875441	40	0.597	0.1688	35	0.0011936	0.0011936
PCDHG@				0	0	0	0		PCDHG@									PCDHG@									PCDHG@				1.551
PCDHGA1	-0.87008	1.07596	25	0.1911	0.435	27	0.664117		PCDHGA1	-0.551019	0.894643	16	0.19472	0.105628	66	0.0698235		PCDHGA1	2.32282	0.103472	40	0.623086	0.144575	35	0.000132161	0.000132161	PCDHGA1	2.18475	0.114266	40	0.7985	0.1399	35	2.2874e-06	2.2874e-06
PCDHGA10	-0.939754	1.04093	25	0.2787	0.3676	30	0.454448		PCDHGA10	0.751127	0.490954	16	0.206392	0.092691	60	0.0297998		PCDHGA10	2.9799	0.125194	40	0.392428	0.151077	35	0.0137786	0.0137786	PCDHGA10	2.71989	0.144156	40	0.8001	0.1672	35	3.25689e-05	3.25689e-05
PCDHGA11	-1.19083	1.08608	25	0.3964	0.4733	19	0.413346		PCDHGA11	0.0356242	0.664136	16	-0.0398832	0.218755	15	0.857946		PCDHGA11	2.49831	0.13175	40	0.469317	0.160388	34	0.00616848	0.00616848	PCDHGA11	2.12552	0.169196	40	0.6746	0.2144	34	0.00349928	0.00349928
PCDHGA12	-0.962606	1.0559	25	-0.1562	0.2589	10	0.561159		PCDHGA12	1.04867	0.797009	16	0.453083	0.204267	21	0.0382883		PCDHGA12	4.63968	0.130962	40	0.383961	0.19218	35	0.0537755		PCDHGA12	3.7824	0.15022	40	0.5804	0.2102	35	0.00922704	0.00922704
PCDHGA2	-1.28307	1.11097	25	0.08959	0.2668	10	0.744731		PCDHGA2	0.632131	0.711276	16	0.182889	0.26175	21	0.492775		PCDHGA2	2.27725	0.134342	40	0.146784	0.171694	35	0.398595		PCDHGA2	2.03689	0.191314	40	0.3955	0.2549	34	0.130335
PCDHGA3	-0.848392	1.11939	25	0.5737	0.4375	26	0.201668		PCDHGA3	0.925453	0.902013	15	0.361833	0.110918	61	0.00182637	0.00182637	PCDHGA3	2.95576	0.148707	40	-0.138608	0.237696	35	0.563658		PCDHGA3	2.90466	0.181935	40	0.2609	0.2155	35	0.23439
PCDHGA4	-0.936652	1.06782	25	0.7073	0.5933	27	0.243981		PCDHGA4	0.644017	0.960655	16	0.380305	0.29877	28	0.213905		PCDHGA4	3.00878	0.143153	40	0.0217634	0.181713	35	0.90538		PCDHGA4	2.92072	0.175809	40	0.1001	0.2216	35	0.654534
PCDHGA5	-0.912522	1.04959	25	-0.1123	0.231	11	0.637269		PCDHGA5	0.010192	0.646158	16	0.183635	0.199488	20	0.368836		PCDHGA5	2.2886	0.107631	40	0.411747	0.108873	35	0.000602081	0.000602081	PCDHGA5	1.94352	0.0965077	40	0.4221	0.1261	35	0.00199956	0.00199956
PCDHGA6	-0.925248	0.993537	25	-0.238	0.2889	10	0.431362		PCDHGA6	-0.0200929	0.733003	16	0.223302	0.238254	16	0.36348		PCDHGA6	2.40037	0.10124	40	0.228244	0.121474	35	0.0688443		PCDHGA6	2.27675	0.118804	40	0.3869	0.1245	35	0.00380433	0.00380433
PCDHGA7	-1.06824	1.05554	25	-0.1851	0.3357	10	0.594842		PCDHGA7	0.152566	0.933562	16	0.253156	0.235701	20	0.29625		PCDHGA7	1.91067	0.107444	40	-0.0200184	0.158115	35	0.899978		PCDHGA7	1.509	0.1467	40	0.2774	0.2044	34	0.183856
PCDHGA8	-1.10593	1.05	25	0.2687	0.3513	26	0.451572		PCDHGA8	-1.85471	1.54436	15	0.188087	0.122642	68	0.12983		PCDHGA8	1.05353	0.113459	39	1.16824	0.226637	35	1.0822e-05	1.0822e-05	PCDHGA8	1.14909	0.0932982	40	1.071	0.2359	35	6.74198e-05	6.74198e-05
PCDHGA9	-0.870307	1.08344	25	-0.02616	0.3354	26	0.938465		PCDHGA9	1.50224	0.709863	16	0.136295	0.105368	75	0.199856		PCDHGA9	3.48761	0.114697	40	0.0384278	0.141598	35	0.296683		PCDHGA9	3.22316	0.157441	40	0.3902	0.2248	35	0.0916259
PCDHGB1	-0.903042	1.04459	25	-0.1571	0.2573	10	0.556744		PCDHGB1	0.478746	0.654531	16	-0.0554654	0.173648	21	0.752726		PCDHGB1	2.69129	0.157684	40	-0.127055	0.21675	34	0.561748		PCDHGB1	2.49225	0.194075	40	0.1361	0.2636	35	0.609025
PCDHGB2	-0.90108	1.04213	25	-0.152	0.247	10	0.553702		PCDHGB2	0.9975	0.934896	16	0.266357	0.167791	21	0.128099		PCDHGB2	3.25781	0.11412	40	0.253393	0.128009	35	0.0558985		PCDHGB2	2.8512	0.133484	40	0.4163	0.1507	35	0.00921549	0.00921549
PCDHGB3	-0.942131	1.05173	25	-0.0622	0.2936	10	0.836971		PCDHGB3	-0.168182	0.443157	16	-0.00606639	0.175008	20	0.97271		PCDHGB3	1.43859	0.186798	40	0.305459	0.316605	35	0.341467		PCDHGB3	1.18595	0.197473	39	0.3473	0.2087	32	0.105819
[truncated: 1,007 more rows]

## Sheet: Sheet2
		Pigmented neurons									Substantia nigra								Caudate Nucleus									Putamen
[truncated: 18 more rows]
