# Supplementary material for: G-protein coupled receptor, signal and signal-transduction related transcript mapping in nigral volume and pigmented neurons reveals a potential deficit of nigral feedback signals associated with Parkinson’s disease
Source: PLoS One. 2026 Jul 24;21(7):e0352503. doi: 10.1371/journal.pone.0352503 (PMC13399538; doi:10.1371/journal.pone.0352503)
Supplement: S4 Table — ChEA3 analysis reveals a list 11 transcription factors that may regulate a majority of the nine significantly elevated transcripts with TPM > 2. ChEA3 Score and Rank indicate the relative strength of association between submitted GOIs and TF. (XLSX) [file pone.0352503.s004.xlsx]

## Sheet: Table S2
GPCR	average TPM	GPCR Primary transduction family	Notes
DRD2	85.6149	Gi
PTGIR	45.8511	Gs
NTSR1	39.1597	Gq
GABBR2	34.9555	Gi	obligate heterodimer
GABBR1	25.4146	Gi (via GABBR2)
ADGRL1	22.9735	Gs/i/q
GPR162	21.7849	?
SSTR1	18.3524	Gi
GPR26	15.4295	Gs
ACKR1	15.1741	?
HTR2A	12.1706	Gq
AGTR1	10.499	Gi/q
GPRC5B	10.4527	?
ADGRB3	9.31305	?
GPR137	8.79444	?	GPR137: no homology to known GPCRs
GPR20	8.50907	Gi
GPR158	8.23051	?
ADGRB2	8.21678	Gz
GPR37L1	7.5877	Gi
GPR161	7.56874	?
NTSR2	7.44765	Gq
GPR176	7.25004	Gi
ADGRB1	6.3443	?
GPR27	6.27415	Gq
ADGRA1	5.7142	?
FZD3	5.7	Gs
CELSR2	5.43683	Gs
MTNR1B	5.1397	Gi
P2RY11	4.68527	Gq
OPRL1	4.50818	Gi
GPR173	3.78184	?
GPRC5A	3.77929	?
OPN3	3.60619	?
GPR148	3.37504	?
OPRK1	3.37189
HRH3	3.11667
S1PR1	2.9844
GPR22	2.93071
HTR5A	2.87563
ADGRL3	2.8134
ADGRL2	2.71673
GRM1	2.66509
GPR75	2.6352
CHRM5	2.61726
GPR12	2.57065
CCKAR	2.43685
EDNRB	2.3336
GRM5	2.32123
GPR39	2.30409
GPR85	2.28668
ADRB1	2.07908
CELSR3	2.01877
TAS2R1	2.00395
ADGRA2	1.96432
HCRTR2	1.94984
CCR10	1.94319
CCRL2	1.92317
MLNR	1.88452
NPY1R	1.87488
FPR1	1.80994
GPR149	1.79185
OXTR	1.74573
TAS2R10	1.74172
LPAR1	1.73233
GPR3	1.73207
MC1R	1.70651
ADGRE3	1.70191
TAS2R7	1.6953
SSTR4	1.6342
LPAR2	1.63371
GRPR	1.55563
TAS2R31	1.53693
LGR4	1.51812
GRM3	1.4904
APLNR	1.43584
MCHR1	1.43083
GPR146	1.43005
PTGER2	1.42682
TAS2R4	1.42624
ADORA3	1.38311
BDKRB1	1.35135
MRGPRG	1.35
ACKR3	1.3194
P2RY12	1.3038
TAAR5	1.30209
MRGPRX2	1.29484
MC4R	1.28558
PTGER1	1.21456
CCKBR	1.18711
PTH1R	1.17873
ADRA2C	1.16253
MC5R	1.15938
GALR3	1.15184
PTGDR2	1.14507
ADGRG1	1.14172
DRD4	1.14146
TAS2R43	1.12465
NPFFR2	1.11082
UTS2R	1.11064
GPR37	1.06902
GPR63	1.04884
GPR17	1.04826
ADGRV1	1.03735
GPR45	1.02325
TAS2R19	1.02265
GPR52	1.01165
GPR19	1.01078
GPR62	1.00963
KISS1R	0.955116
ADGRG3	0.945946
TAS1R3	0.925871
LPAR5	0.919212
GPR183	0.914332
OXGR1	0.90408
HTR1F	0.904001
CX3CR1	0.871458
NMUR2	0.869956
ADORA1	0.85246
S1PR5	0.84811
TACR2	0.839558
GIPR	0.838282
TAS2R20	0.834134
ADRB2	0.83336
ADGRL4	0.832917
HTR2C	0.821358
MC3R	0.815184
TRHR	0.812862
GPR87	0.808904
CXCR4	0.803472
CHRM1	0.802111
GPR61	0.792104
AVPR2	0.783739
CNR1	0.779554
FZD8	0.764213
HTR4	0.76157
ADGRE5	0.75715
GPR153	0.754822
P2RY13	0.750072
HTR2B	0.745014
GPR18	0.74421
GPR135	0.741129
ADRA2A	0.737898
GPR68	0.734525
FZD9	0.725443
OPN1SW	0.717545
HTR1A	0.717319
SSTR2	0.69587
FFAR4	0.694211
TAS2R30	0.693077
GPR34	0.677648
MRGPRF	0.676099
LTB4R2	0.669632
FZD7	0.660821
GPR6	0.659796
GPR150	0.654504
OXER1	0.654233
PRLHR	0.653309
FFAR2	0.643376
F2RL2	0.639954
LGR5	0.639851
FFAR1	0.639675
CCR7	0.638344
P2RY14	0.630407
FPR2	0.625912
ADGRA3	0.624053
DRD5	0.620697
F2RL1	0.608416
CCR1	0.607332
MRGPRX4	0.603483
CELSR1	0.602333
CMKLR2	0.601761
TAS2R14	0.601387
TAS2R50	0.59042
MRGPRX1	0.587123
LGR6	0.581375
CXCR5	0.5813
CYSLTR1	0.5807
HTR7	0.569137
C5AR1	0.565675
GLP2R	0.565388
FZD6	0.563134
GRM6	0.562443
TAS2R8	0.561942
CCR8	0.560647
HCAR2	0.556248
CHRM4	0.555725
S1PR3	0.546272
CRHR1	0.546159
ADGRG7	0.54593
GPER1	0.542824
ACKR2	0.539537
PTGER4	0.535163
GPR65	0.523069
TACR3	0.522209
GPR4	0.521368
FZD2	0.520139
NMUR1	0.507864
GNRHR2	0.507836
GPBAR1	0.503434
TAS2R3	0.502694
GPR84	0.495943
BDKRB2	0.49318
CALCR	0.491948
NPBWR1	0.491195
C3AR1	0.490276
CRHR2	0.489684
PTAFR	0.486238
ACKR4	0.485583
GPR42	0.48264
GPR171	0.482445
GCGR	0.479232
HTR6	0.4781
TAS2R60	0.477859
ADGRF5	0.475674
TAS2R46	0.475298
PROKR1	0.471826
SSTR3	0.467308
GPR31	0.465712
MRGPRE	0.463627
CHRM2	0.459342
LPAR6	0.445592
GNRHR	0.445288
GPR160	0.442144
GPRC6A	0.440299
TAS2R13	0.435486
GALR2	0.434567
TAAR6	0.433405
FZD1	0.432802
ADGRE1	0.430834
NPY4R	0.424387
GPR32	0.420311
HRH2	0.419845
SUCNR1	0.412443
ADORA2A	0.411773
P2RY1	0.403536
GPR35	0.400974
TAS2R5	0.397831
GPR83	0.39606
TSHR	0.395147
CALCRL	0.394818
FFAR3	0.394572
FZD4	0.383702
GPR21	0.373585
HCRTR1	0.373564
GPRC5C	0.369023
FZD10	0.368421
GPR174	0.368098
NPY5R	0.364321
CCR6	0.359918
MTNR1A	0.35977
FPR3	0.358145
HRH1	0.357854
F2R	0.354607
GRM8	0.349785
ADGRE4P	0.346404
CCR2	0.345006
GPRC5D	0.342039
EDNRA	0.335036
SMO	0.332966
GRM2	0.328904
HCAR3	0.327713
SSTR5	0.326203
S1PR2	0.321547
NPFFR1	0.319214
VIPR2	0.316153
GPR15	0.313946
S1PR4	0.3113
AVPR1A	0.308655
QRFPR	0.305346
PTGER3	0.30359
ADGRF4	0.29318
CCR5	0.280304
LPAR3	0.272989
ADGRG6	0.268739
NPSR1	0.258695
TAS1R2	0.255004
GPR55	0.254899
HTR1E	0.252249
VIPR1	0.250562
RXFP2	0.250458
MCHR2	0.250275
CYSLTR2	0.249457
MRGPRX3	0.246154
FZD5	0.246105
CXCR2	0.244662
ADGRF1	0.241767
GPR88	0.236371
ADGRG2	0.234209
RXFP3	0.233011
ADGRG5	0.228026
GPR82	0.227595
GPR50	0.223473
DRD3	0.223372
DRD1	0.222604
ADRA1B	0.220518
PTH2R	0.219
GRM4	0.217818
F2RL3	0.216893
OPRD1	0.216793
GPR156	0.215557
P2RY10	0.214925
ADORA2B	0.214784
P2RY6	0.210815
OPN5	0.210474
OPN1MW	0.203357
ADGRD1	0.201614
GPR179	0.199804
OPN4	0.190194
RHO	0.187484
CMKLR1	0.186303
SCTR	0.182184
PROKR2	0.180311
ADRA1D	0.179874
CXCR6	0.178327
CCR4	0.176102
ADRA2B	0.175758
LTB4R	0.173653
PTGDR	0.169175
ADGRE2	0.166629
HTR1D	0.165696
NPY6R	0.161541
AGTR2	0.160214
TBXA2R	0.158766
GPR78	0.15822
LPAR4	0.157419
TACR1	0.15349
NPY2R	0.149665
GRM7	0.148827
CCR3	0.148652
CHRM3	0.147491
PTGFR	0.14656
GPR132	0.138574
ADGRF3	0.1383
GLP1R	0.137945
ADRA1A	0.129943
GALR1	0.129793
TAS1R1	0.123617
C5AR2	0.112778
LHCGR	0.112713
HCAR1	0.103229
CNR2	0.0947055
FSHR	0.085474
MAS1	0.0849682
RXFP1	0.0836281
HRH4	0.0796093
GPR141	0.0742227
P2RY2	0.0617501
CASR	0.0592513
P2RY8	0.0578265
XCR1	0.0460591
ADGRG4	0.0446565
OPRM1	0.0322002
ADCYAP1R1	5.60315
ADGRD2	-
ADGRF2	-
ADRB3	-
AVPR1B	-
BRS3	-
CCR9	-
CXCR1	-
CXCR3	-
GHRHR	-
GHSR	-
GPR101	-
GPR107	-
GPR119	-
GPR139	-
GPR142	-
GPR143	-
GPR151	-
GPR152	-
GPR157	-
GPR182	-
GPR25	-
GPR33	-
GPR79	-
HTR1B	-
HTR5BP	-
MAS1L	-
MC2R	-
MRGPRD	-
NMBR	-
NPBWR2	-
OPN1LW	-
P2RY4	-
RXFP4	-
TAAR1	-
TAAR2	-
TAAR3P	-
TAAR4P	-
TAAR8	-
TAAR9	-
TAS2R16	-
TAS2R38	-
TAS2R39	-
TAS2R40	-
TAS2R41	-
TAS2R42	-
TAS2R45	-
TAS2R9	-
TPRA1	-
RGSL1	-
